# Supplementary material for: Whole Transcriptome Analysis Provides Insights into Molecular Mechanisms for Molting in Litopenaeus vannamei
Source: PLoS One. 2015 Dec 9;10(12):e0144350. doi: 10.1371/journal.pone.0144350 (PMC4674093; doi:10.1371/journal.pone.0144350)
Supplement: S2 Table — Each row is a unigene identified from the molting transcriptome. Information provided in the table for each unigene are the expression (FPKM value) in eight stages (C, D0, D1, D2, D3, D4, P1, and P2), unigene length, NCBI non-redundant nucleotide sequence (NR) description, NCBI non-redundant nucleotide sequence (NT) description, KEGG Orthology (KO) description, Swissprot description, PFAM description, GO annotation (biological process, molecular function, and cellular component), and KOG description. (XLSX) [file pone.0144350.s004.xlsx]

## Sheet: All expressed unigenes
Genes	Expression								Gene Length	NR Description	NT Description	KO Description	Swissprot Description	PFAM description	GO Description			KOG Description
	C	D0	D1	D2	D3	D4	P1	P2							BP Description	MF Description	CC Description
c100_g1	0.43	0.185	0.22	0	0.215	0.18	0	0.175	383	--	--	--	--	--	--	--	--	--
c10000_g1	2.05	2.49	3.59	1.64	0.855	1.78	1.465	2.355	396	--	--	--	--	--	--	--	--	--
c100001_g1	0.405	0.38	0.425	0	0.405	0.7	0	0	224	--	--	--	--	--	--	--	--	--
c100005_g1	0	0.695	0.47	0	0	0.325	0.645	0.635	233	--	--	--	--	--	--	--	--	--
c100006_g1	0	0.365	0	0	0	0.165	0.315	0.33	404	--	--	--	--	--	--	--	--	--
c100007_g1	0.42	0	0.43	0	0	0	0	0	218	--	--	--	--	--	--	--	--	--
c100010_g1	0	0	0.455	0	0	0	0	0	211	--	--	--	--	--	--	--	--	--
c100011_g1	0	0	0	0.33	0	0.535	0	0.345	389	--	--	--	--	--	--	--	--	--
c100013_g1	0.38	0.33	0.395	0	0	0	0	0	236	--	--	--	--	--	--	--	--	--
c100018_g1	0.235	0.83	0.53	0.37	0	1.02	0.765	0	351	--	--	--	--	Cytochrome B6-F complex subunit 5	--	--	cytochrome b6f complex	--
c100019_g1	0.305	0.53	0	1.03	0	0.33	0.24	0.285	280	hypothetical protein CRE_05112 [Caenorhabditis remanei] >gi|308244089|gb|EFO88041.1| hypothetical protein CRE_05112 [Caenorhabditis remanei]	--	--	Putative glycosyltransferase HI_0258 OS=Haemophilus influenzae (strain ATCC 51907 / DSM 11121 / KW20 / Rd) GN=HI_0258 PE=3 SV=2	--	--	--	--	--
c10002_g1	0.745	0.325	1	0.595	0	0.825	0.455	0.155	430	--	--	--	--	--	--	--	--	--
c100020_g1	0	0	0	0.335	0.425	0	0	0	216	--	--	--	--	--	--	--	--	--
c100021_g1	1.36	0.425	0	0	0.47	0.4	0.355	0	206	--	--	--	--	--	--	--	--	--
c100022_g1	0.465	0.4	0	0.365	0	0.41	0	1.145	202	--	--	--	--	--	--	--	--	--
c100024_g1	0	0.38	0	0	0	0	0	0.36	211	--	--	--	--	--	--	--	--	--
c100028_g1	0	0	0.385	0	0	0	0	0	241	--	--	--	--	--	--	--	--	--
c100029_g1	0.805	0	0	0	0	0	0	0	207	--	--	--	--	--	--	--	--	--
c100031_g1	0.355	0.66	0.37	1.985	0.355	0.9	1.125	0.58	250	--	--	--	--	--	--	--	--	--
c100034_g1	0	0	0	0	0	0	0.345	0	210	--	--	--	--	--	--	--	--	--
c100035_g1	0	0	0	0	0	0.22	0.39	0	333	--	--	--	--	--	--	--	--	--
c100036_g1	0	0	0	1.285	0	0	0	0	223	--	--	--	--	--	--	--	--	--
c100037_g1	0.335	0.29	0	0	0	0	0.265	0	260	--	--	--	--	--	--	--	--	--
c100038_g1	0	0.445	0.255	0	0	0	0	0.61	338	--	--	--	--	--	--	--	--	--
c100044_g1	0	0	0.775	0.605	0	0.62	0	0.92	240	--	--	--	--	--	--	--	--	--
c100046_g1	0.45	0	0	0	0	0.4	0	0	206	--	--	--	--	--	--	--	--	--
c100048_g1	0	0.805	0.965	0.39	0.465	0.39	0.365	0	202	--	--	--	--	--	--	--	--	--
c100049_g1	0.35	0.6	0	0	0	0	0	0.285	253	--	--	--	--	--	--	--	--	--
c10005_g1	0.85	0.37	0.97	0	0	0.73	2.71	0.7	216	--	--	--	--	--	--	--	--	--
c100050_g1	0	0	0	0	0.91	0	0	0	205	--	--	--	--	--	--	--	--	--
c100052_g1	0	0	0	0.37	0	0	0.345	0	210	--	--	--	--	--	--	--	--	--
c100053_g1	0	0	0	0.29	0	0	0	0.305	242	--	--	--	--	--	--	--	--	--
c100055_g1	0	0.215	0.97	0	0	0	0	0	317	--	--	--	--	Homeobox KN domain	regulation of transcription, DNA-dependent	DNA binding	--	--
c100056_g1	0	0	0	0	0.43	0.36	0	0	222	--	--	--	--	--	--	--	--	--
c100057_g1	0	0	0.34	0	0	0	0	0	266	--	--	--	--	--	--	--	--	--
c100058_g1	0.59	0.255	0.615	0	0	0.78	0	0.73	290	--	--	--	--	--	--	--	--	--
c100059_g1	0.415	0	0	0	0	0.365	0.325	0.68	220	--	--	--	--	--	--	--	--	--
c100060_g1	1.35	1.165	0	0	0	1.17	1.855	0.37	207	--	--	--	--	--	--	--	--	--
c100063_g1	0	0	0.49	0	0	0.355	0	0	226	--	--	--	--	--	--	--	--	--
c100064_g1	0.42	0	0	0	0	0	0	0	219	--	--	--	--	--	--	--	--	--
c100065_g1	0	0	0.47	0	0	0	0	0	206	--	--	--	--	--	--	--	--	--
c100066_g1	0.325	0.285	0	0.275	0	0.275	0	0	266	--	--	--	--	Oxygen evolving enhancer protein 3 (PsbQ)	photosynthesis	calcium ion binding	oxygen evolving complex//photosystem II//extrinsic to membrane	--
c100067_g1	0	0	0.735	0.275	0.35	0	0.295	0.58	251	--	--	--	--	--	--	--	--	--
c100069_g1	0	0.765	0	0	0	0	0	0	210	--	--	--	--	--	--	--	--	--
c10007_g1	0	0.3	0	0.14	0	0.145	0.26	0.545	476	--	--	--	--	--	--	--	--	--
c100070_g1	0.25	0.23	0.26	0	0.26	0.22	0	0.61	336	--	--	--	--	--	--	--	--	--
c100072_g1	1.635	0.74	0.495	0.985	0.82	0.72	0	0.335	223	--	--	--	--	--	--	--	--	--
c100074_g1	0.305	0.265	0	0.775	0.32	0	0.755	0	281	--	--	--	--	--	--	--	--	--
c100075_g1	0	0.43	0	0	0	0.14	0.405	0.41	478	--	--	--	--	--	--	--	--	--
c100076_g1	0	0	0	0	0	0.365	0	0	211	--	--	--	--	--	--	--	--	--
c100078_g1	0	0.25	0.3	0	0	0	0	0	295	--	--	--	--	--	--	--	--	--
c100084_g1	0	0.28	0	0	0	0.285	0	0.53	270	--	--	--	--	--	--	--	--	--
c100090_g1	0.325	0	0	0	0	0	0	0	268	--	--	--	--	--	--	--	--	--
c100091_g1	0	0.53	0.375	0	0	0	0.24	0	281	--	--	--	--	--	--	--	--	--
c100092_g1	0	0	0	0	0.43	1.375	0.32	0	222	--	--	--	--	--	--	--	--	--
c100093_g1	0.38	0	0	0	0	0.63	0	0	237	--	--	--	--	Herpesvirus latent membrane protein 1 (LMP1)	transformation of host cell by virus	--	integral to membrane	--
c100096_g1	0	0	0	0.665	0	0.355	0	0	217	--	--	--	--	--	--	--	--	--
c100097_g1	0.335	0	0	0	0.35	0	0	0.275	262	--	--	--	--	--	--	--	--	--
c100099_g1	0	0.375	0.42	0.315	0	0	0	0.33	226	--	--	--	--	--	--	--	--	--
c10010_g1	0	0.2	0.52	0	0.23	0	0.37	0.375	360	--	--	--	--	--	--	--	--	--
c100100_g1	0.295	0	0	0.495	0.305	0	0	0	290	--	--	--	--	--	--	--	--	--
c100102_g1	0.39	0	0	0	0	0	0	0.64	232	--	--	--	--	--	--	--	--	--
c100103_g1	0.68	0	0	0.285	0.355	0.285	0.53	0	259	--	--	--	--	--	--	--	--	--
c100106_g1	1.62	0	0.34	0	0	0	0.255	0.265	268	--	--	--	--	--	--	--	--	--
c100107_g1	0	0	0	0	0	0.69	0.38	0	228	--	--	--	--	--	--	--	--	--
c100108_g1	0	0.31	0.375	0	0	0.6	0.3	0	247	--	--	--	--	--	--	--	--	--
c10011_g1	0.87	0.29	0	0.96	0.225	0.565	0.795	0.625	702	--	--	--	--	--	--	--	--	--
c100112_g1	0	0	0.405	0.325	0	0	0.325	0	232	--	--	--	--	--	--	--	--	--
c100115_g1	0	0	0	0	0	0	0	0.32	231	--	--	--	--	--	--	--	--	--
c100116_g1	0	0	0	0	0.455	0	0	0	206	--	--	--	--	--	--	--	--	--
c100117_g1	0.795	0.685	1.38	0	0	1.015	0	1.955	228	--	--	--	--	--	--	--	--	--
c100118_g1	0	0	0.41	0	0.41	0.33	0	0	230	--	--	--	--	--	--	--	--	--
c100119_g1	0.635	0.185	0.44	0.33	0	0.55	0.34	0.525	385	--	--	--	--	--	--	--	--	--
c10012_g1	1.215	0.295	0.325	0	0	0	0	1.025	276	--	--	--	--	--	--	--	--	--
c100121_g1	0	0	0	0.605	0	0.325	0	0	233	--	--	--	--	--	--	--	--	--
c100122_g1	0.465	0.4	0	0.39	0	1.595	0	0	202	--	--	--	--	--	--	--	--	--
c100124_g1	0.65	0	0.395	0.275	0.39	0.29	0.545	0.265	267	--	--	--	--	--	--	--	--	--
c100126_g1	1.18	0.34	0.48	0	0.41	0	0	0.645	230	--	--	--	--	--	--	--	--	--
c100129_g1	0.39	0	0	0.655	0	0	0	0	232	--	--	--	--	--	--	--	--	--
c100133_g1	0	0.31	0	0	0.36	0	0	0	246	--	--	--	--	--	--	--	--	--
c100134_g1	0	0.285	0	0.255	0.34	0	0.255	0	266	--	--	--	--	--	--	--	--	--
c100136_g1	0.31	0.825	0.7	0	0	0.26	0.245	0.255	278	--	--	--	--	--	--	--	--	--
c100137_g1	0.435	0.375	0.45	0.365	0	0.74	0.725	0	213	--	--	--	--	--	--	--	--	--
c100140_g1	0	0.385	0	0	0	0	0	0	223	--	--	--	--	--	--	--	--	--
c100141_g1	1.355	0	0	0.735	0	0.755	0.735	0	206	--	--	--	--	--	--	--	--	--
c100144_g1	0	0	0	0.38	0.47	0	0.355	0	206	--	--	--	--	--	--	--	--	--
c100147_g1	0.195	0.185	0.445	0.155	0.195	0	0	0.16	411	--	--	--	--	--	--	--	--	--
c100148_g1	0	0.295	0.415	0.285	0	0.3	0	0	258	--	--	--	--	--	--	--	--	--
c10015_g1	0	0	0	0	0.895	0	1.05	0.36	211	--	--	--	--	--	--	--	--	--
c100150_g1	0	0	0.305	0	0	0.245	0	0	290	--	--	--	--	tRNA ribose 2'-O-methyltransferase, aTrm56	tRNA processing//RNA modification//tRNA nucleoside ribose methylation	tRNA methyltransferase activity	cytoplasm	--
c100151_g1	0	0	0.525	0	0	0	0	0	213	similar to elongation factor 1 alpha [Bos taurus]	PREDICTED: Mus musculus elongation factor 1-alpha 1-like, transcript variant 11 (LOC101056619), mRNA	elongation factor 1-alpha	Elongation factor 1-alpha 1 OS=Equus caballus GN=EEF1A1 PE=2 SV=1	Elongation factor Tu GTP binding domain//50S ribosome-binding GTPase	regulation of translational elongation	translation elongation factor activity//GTP binding//GTPase activity	nucleus//ribosome//cytoplasm	Translation elongation factor EF-1 alpha/Tu
c100152_g1	0	1.375	0.865	1.485	1.165	0.655	0.94	0.94	235	--	--	--	--	--	--	--	--	--
c100154_g1	0	0	0	0	0.305	0.255	0	0	282	--	--	--	--	--	--	--	--	--
c100155_g1	0.235	0.22	0	0.395	0.47	0.585	0.185	0.77	353	--	--	--	--	--	--	--	--	--
c100157_g1	0	0	0	0	0	0	0	0.32	231	--	--	--	--	--	--	--	--	--
c100159_g1	0	0	0	0.39	0	1.21	0	0	202	--	--	--	--	--	--	--	--	--
c100160_g1	0	0	0.37	0	0.305	0.255	0	0.25	284	--	--	--	--	Plant ATP synthase F0	proton transport//ATP synthesis coupled proton transport	hydrogen ion transmembrane transporter activity	mitochondrial proton-transporting ATP synthase complex, coupling factor F(o)	--
c100161_g1	0	0	0.37	0	0	0	0	0	249	--	--	--	--	--	--	--	--	--
c100162_g1	0	0.25	0.28	0.435	0	0.46	0.435	0.44	313	--	--	--	--	--	--	--	--	--
c100163_g1	0.42	0	1.38	0	0	0	0	0	219	--	--	--	--	--	--	--	--	--
c100164_g1	0	0	0	0	0.485	0	0	0	201	--	--	--	--	Vpu protein	cation transport//receptor catabolic process//viral release from host cell	cation channel activity	host cell membrane	--
c100166_g1	0.69	0	0	0.29	0	0	0.285	0	256	--	--	--	--	--	--	--	--	--
c100167_g1	0	0	0.44	0	0	0	0	0	218	--	--	--	--	--	--	--	--	--
c100168_g1	0	0.195	0.275	0.37	0.23	0	0.18	0.19	361	--	--	--	--	Glycosyl hydrolase family 3 C-terminal domain	carbohydrate metabolic process	hydrolase activity, hydrolyzing O-glycosyl compounds	--	--
c10017_g1	0	0	0	0.285	0.35	0.28	0	0	260	--	--	--	--	--	--	--	--	--
c100170_g1	0	0.29	1.07	0	0.31	0.525	1.235	0.8	280	--	--	--	--	--	--	--	--	--
c100171_g1	0.365	0	0.83	0.22	0	0	0	0	240	--	--	--	--	--	--	--	--	--
c100172_g1	0.695	0.42	0.24	0.56	0.475	0.195	0.18	0	355	--	--	--	--	--	--	--	--	--
c100173_g1	0.46	0	0	0	0	0	0	0	203	--	--	--	--	--	--	--	--	--
c100181_g1	0.27	0.235	0	1.125	3.045	1.435	1.76	0.89	311	--	--	--	--	--	--	--	--	--
c100182_g1	0.375	0	0	0	0	0	0	0	219	--	--	--	--	--	--	--	--	--
c100183_g1	0.22	0.205	0	0.175	0	0	0.185	0.725	370	--	--	--	--	--	--	--	--	--
c100184_g1	0	0	0	0	0	0	0.345	0.34	221	--	--	--	--	--	--	--	--	--
c100185_g1	0	0.83	1.04	0	0	0	0	0.76	203	--	--	--	--	--	--	--	--	--
c100186_g1	0	0.355	0	0	0.43	0	0	0	221	--	--	--	--	--	--	--	--	--
c100187_g1	0	0	0.42	0.585	0.345	0.305	0.27	0.285	254	--	--	--	--	--	--	--	--	--
c100189_g1	0	0	0.53	0	0.25	0	0	0.21	331	--	--	--	--	--	--	--	--	--
c10019_g1	7.66	5.25	11.77	2.63	0	0.355	34.025	15.63	217	--	--	--	--	--	--	--	--	--
c100191_g1	0	0.815	0	0	0	0.375	0	0	216	--	--	--	--	--	--	--	--	--
c100193_g1	0	0	0.82	1.24	0.805	1.025	0.31	0.325	229	--	--	--	--	--	--	--	--	--
c100196_g1	0	0	0.465	0.35	0	0	0	0	208	--	--	--	--	--	--	--	--	--
c100197_g1	0.395	0	0.415	0.31	0.205	0.33	0.165	0	407	--	--	--	--	--	--	--	--	--
c100199_g1	0.41	0.355	0	0.685	0	0.34	0.32	0	223	--	--	--	--	--	--	--	--	--
c10020_g1	0.27	0.24	0	0.325	0	0.12	0.865	0.885	576	--	--	--	--	--	--	--	--	--
c100200_g1	0.42	0.725	0.51	0	0	0.37	0.325	0	219	--	--	--	--	--	--	--	--	--
c100201_g1	0	0	0	0	0	0	0.755	0	201	--	--	--	--	--	--	--	--	--
c100202_g1	0	0	0	0.36	0	0	0	0	203	--	--	--	--	--	--	--	--	--
c100204_g1	0.58	1.09	0	0.72	0.305	0.515	5.22	0.955	293	PREDICTED: similar to MRAS2, putative [Tribolium castaneum] >gi|270000962|gb|EEZ97409.1| hypothetical protein TcasGA2_TC011238 [Tribolium castaneum]	--	--	Ras-like protein family member 11B OS=Danio rerio GN=rasl11b PE=2 SV=1	Ras family	small GTPase mediated signal transduction//cellular process	GTP binding	--	GTPase Rab11/YPT3, small G protein superfamily
c100206_g1	0	0	0.47	0	0.785	0.645	0.325	0.635	233	--	--	--	--	--	--	--	--	--
c100207_g1	0	0	0.495	0.64	0	0	0	0	223	--	--	--	--	--	--	--	--	--
c100208_g1	0.39	0.34	0	0.31	0	0	0	0	230	--	--	--	--	--	--	--	--	--
c100209_g1	0.37	0	0.45	0.62	0	0	0	0	241	--	--	--	--	--	--	--	--	--
c10021_g1	0.27	0	0.28	0	0.28	0	0	0.67	312	--	--	--	--	--	--	--	--	--
c100210_g1	0	0.245	0.935	0	1.08	0	1.065	0.93	300	--	--	--	--	--	--	--	--	--
c100211_g1	0	0.47	0.355	0.245	0	0	0	0.48	291	--	--	--	--	Baculoviral E56 protein, specific to ODV envelope	--	--	viral envelope	--
c100212_g1	0.385	0	0	0	0.385	0	0	0	233	--	--	--	--	--	--	--	--	--
c100213_g1	0	0	0	0.735	0	0	1.46	0.385	201	--	--	--	--	--	--	--	--	--
c100215_g1	0.645	0	0	0	0	0.27	0	0	269	--	--	--	--	--	--	--	--	--
c100216_g1	0	0	0.32	0	0	0	0	0	279	--	--	--	--	--	--	--	--	--
c100218_g1	0	0	0	0.325	0.4	0.325	0	0.32	233	--	--	--	--	--	--	--	--	--
c100219_g1	0.375	0.325	0.885	0	0.39	0	0.315	0	239	--	--	--	--	--	--	--	--	--
c10022_g1	2.405	0.71	0.88	0.885	1.67	0.905	0.225	1.76	315	--	--	--	--	--	--	--	--	--
c100222_g1	0	0.595	0.53	0.755	0.97	0.605	0.38	0.195	351	--	--	--	--	--	--	--	--	--
c100223_g1	0	0.255	0	0	0.835	0.47	0.215	0.225	308	--	--	--	--	--	--	--	--	--
c100225_g1	0.38	0	0	0	0	0	0	0	236	--	--	--	--	--	--	--	--	--
c100226_g1	0	0.235	0	0.875	0.275	0.24	0.215	0.675	309	--	--	--	--	--	--	--	--	--
c100227_g1	0	0.795	1.33	1.75	0	0.525	0	0.5	281	--	--	--	--	--	--	--	--	--
c100228_g1	0.405	0	0	0.315	0	0	0	0	225	--	--	--	--	--	--	--	--	--
c100230_g1	0.21	0.75	1.41	0.5	0	0.175	0.515	0.68	390	--	--	--	--	--	--	--	--	--
c100234_g1	0	0	0	0.27	0.325	0	0.25	0.265	269	--	--	--	--	Serine dehydrogenase proteinase	--	--	integral to membrane	--
c100237_g1	0	0	0	0	0	0	0	0.34	222	--	--	--	--	--	--	--	--	--
c100238_g1	0	0	0	0.625	0.275	0.225	0	0	316	--	--	--	--	--	--	--	--	--
c100239_g1	0	0	0	0	0	0.665	0	0	232	--	--	--	--	--	--	--	--	--
c10024_g1	3.015	2.08	1.925	2.48	1.37	4	3.815	4.785	261	--	--	--	--	--	--	--	--	--
c100240_g1	1.375	0.24	0	0	0.55	0.46	0.445	0.225	307	--	--	--	--	--	--	--	--	--
c100244_g1	0	0	0.345	0	0.33	0.29	0	0	265	--	--	--	--	--	--	--	--	--
c100245_g1	0.98	0.285	0.68	0	0.655	0.565	4.26	0.81	266	--	--	--	--	--	--	--	--	--
c100246_g1	0	0.41	0.53	1.39	0	0.365	0.34	0.36	212	--	--	--	--	--	--	--	--	--
c100247_g1	0	0.4	0	0	0.48	0	0	0.38	203	--	--	--	--	--	--	--	--	--
c100248_g1	0	0	0	0.56	0	0	0	0	248	--	--	--	--	--	--	--	--	--
c100249_g1	1.835	1.635	1.905	1.48	0.745	0.95	0.305	1.805	243	--	--	--	--	Protein of unknown function (DUF3643)	apoptotic process//regulation of cytokinesis//protein ubiquitination	ubiquitin-protein ligase activity	--	--
c10025_g1	0.745	0.45	0.26	1.015	0	0.43	0.21	0.61	335	--	--	--	--	--	--	--	--	--
c100251_g1	0	0	0.455	0	0	0	0	0	212	--	--	--	--	CBS domain	--	adenyl nucleotide binding	--	--
c100252_g1	0	0	0	0	0	0	0.385	0	203	--	--	--	--	--	--	--	--	--
c100256_g1	0	0	0.32	0	0	0	0	0.75	282	--	--	--	--	--	--	--	--	--
c100259_g1	0.455	0	0.47	0	0	0	0	0.37	206	--	--	--	--	--	--	--	--	--
c100261_g1	0	0.35	0	0	0	0.695	0	0.28	225	--	--	--	--	--	--	--	--	--
c100262_g1	0.39	0.37	0	0	0.805	0	0	0	230	--	--	--	--	--	--	--	--	--
c100264_g1	0	0	0	0	0.885	0	0.355	0.345	216	--	--	--	--	--	--	--	--	--
c100266_g1	0	0.275	0	0.25	0	0.545	0.265	0	272	--	--	--	--	--	--	--	--	--
c100267_g1	0.335	0.3	0	0.13	0.17	0.275	0.545	0.135	472	--	--	--	--	--	--	--	--	--
c100270_g1	0	0.31	0.805	0	0	0	0	0	248	--	--	--	--	--	--	--	--	--
c100271_g1	0	0.37	0.315	0.465	0.715	0.36	0	0.23	557	--	--	--	--	--	--	--	--	--
c100272_g1	0	0	0.485	0	0	0.35	0	0.325	228	--	--	--	--	--	--	--	--	--
c100276_g1	0	0	0.7	0.94	0.665	0.53	0.51	0	227	--	--	--	--	--	--	--	--	--
c100278_g1	0	0	0	0	0	0	0.365	0	212	--	--	--	--	--	--	--	--	--
c100279_g1	0	0.655	0.395	0	0	0	0	0.625	236	--	--	--	--	--	--	--	--	--
c100283_g1	0	0.37	0	0.645	0.395	0.35	0	0	228	--	--	--	--	--	--	--	--	--
c100289_g1	0.36	0.625	1.19	0.305	0	0	0.3	0	246	--	--	--	--	--	--	--	--	--
c100291_g1	0	0.55	0	0	0	0	0	0	291	--	--	--	--	--	--	--	--	--
c100292_g1	0	0.37	0	0	0	0.38	0.335	0	215	--	--	--	--	--	--	--	--	--
c100293_g1	0.325	0.565	0.74	0.515	0	0.275	0	0.815	266	--	--	--	--	--	--	--	--	--
c100295_g1	0	0.79	0	0	0.74	0.385	0	0	211	--	--	--	--	--	--	--	--	--
c100296_g1	0	0	0.63	0	0	0	0.405	0	324	--	--	--	--	--	--	--	--	--
c100297_g1	0.38	0	2.035	0.295	0	0.63	0.315	0	237	--	--	--	--	Yeast phosphatidylinositol-4-OH kinase Pik1	--	phosphotransferase activity, alcohol group as acceptor	--	--
c100298_g1	0	0	0.455	0	0.39	0	0	0	240	--	--	--	--	--	--	--	--	--
c100299_g1	0	0	0.71	0	0	0.135	0.065	0	229	--	--	--	--	--	--	--	--	--
c1003_g1	0.435	0.375	0.9	0.705	0.45	0.38	0	0.355	213	--	--	--	--	--	--	--	--	--
c100300_g1	0	0	0	0.715	0	0.365	0	0	211	--	--	--	--	--	--	--	--	--
c100302_g1	0.83	0	0	0.325	0.415	0.365	0	0.34	220	--	--	--	--	--	--	--	--	--
c100303_g1	0	0	0	0	0	0	0.37	0	209	--	--	--	--	--	--	--	--	--
c100304_g1	0	0	0	0.31	0	0	0	0.305	242	--	--	--	--	--	--	--	--	--
c100305_g1	0.38	0	0	0	0	0	0.315	0	237	--	--	--	--	--	--	--	--	--
c100306_g1	0	0.345	0.9	0.31	1.24	0	0	0.98	228	--	--	--	--	Tar ligand binding domain homologue	signal transduction//chemotaxis	transmembrane signaling receptor activity	membrane	--
c100307_g1	0	0	0.505	0	0.43	0.345	0	0	221	--	--	--	--	--	--	--	--	--
c100308_g1	0	0	0	0	0	0	0.39	0	201	--	--	--	--	--	--	--	--	--
c100310_g1	0	0	0	0.25	0.59	0	0	0	290	--	--	--	--	--	--	--	--	--
c100312_g1	0	1.22	1.36	0.275	0	0	0	0	267	--	--	--	--	--	--	--	--	--
c100313_g1	0	1.28	1.805	1.07	0	2.23	0	0	213	--	--	--	--	--	--	--	--	--
c100314_g1	0	0	0.525	0.365	0	0.36	0	0	213	--	--	--	--	--	--	--	--	--
c100315_g1	0	0.385	0	0.345	0	0	0	0	223	--	--	--	--	--	--	--	--	--
c100316_g1	0.375	1.725	0.385	1.57	0.39	0.575	0.29	0	239	--	--	--	--	--	--	--	--	--
c100317_g1	0.44	0	0	0	0	0	0	0	210	--	--	--	--	--	--	--	--	--
c100318_g1	0	0	0	0	0	0.36	0	0	224	--	Litopenaeus vannamei antimicrobial peptide PEN4-3 (PEN4-3) gene, complete cds	--	--	--	--	--	--	--
c100319_g1	0	0	0.955	0.33	0	0	0	0.32	230	--	--	--	--	--	--	--	--	--
c100320_g1	0	0	0.795	0	0	0.655	0	0	235	--	--	--	--	Late nodulin protein	nodule morphogenesis	metal ion binding	--	--
c100323_g1	0	0.78	0	0	0.885	0	0	0.71	213	--	--	--	--	--	--	--	--	--
c100327_g1	0	0	0	0	0	0.3	0	0	246	--	--	--	--	--	--	--	--	--
c100329_g1	0	0	0.465	0.32	0	0	0	0.315	235	--	--	--	--	--	--	--	--	--
c100332_g1	0	0.255	0.36	0	0	0	0	0	288	--	--	--	--	P5-type ATPase cation transporter	cation transport	ATPase activity	integral to membrane	--
c100336_g1	0	0.395	0.385	0	0	0	0	0	274	--	--	--	--	Beta-trefoil DNA-binding domain	regulation of transcription, DNA-dependent	RNA polymerase II core promoter proximal region sequence-specific DNA binding//RNA polymerase II core promoter proximal region sequence-specific DNA binding transcription factor activity	nucleus	--
c100337_g1	0	0.285	0	0.255	0	0.265	0.235	0.745	284	--	--	--	--	--	--	--	--	--
c100338_g1	0	0	0	0	0	0	0.335	0	214	--	--	--	--	--	--	--	--	--
c100340_g1	0	0	0.42	0	0	0	0	0	255	--	--	--	--	--	--	--	--	--
c100341_g1	0.36	0	0.44	0.58	0	0.315	0	0.585	246	--	--	--	--	--	--	--	--	--
c100345_g1	0.3	0	0	0.235	0	0	0	0.495	285	--	--	--	--	--	--	--	--	--
c100347_g1	0	0	0	0	0	0	0.735	0.375	205	--	--	--	--	--	--	--	--	--
c100348_g1	0.405	0	0.355	0.655	0	0.735	0	0	225	--	--	--	--	--	--	--	--	--
c100349_g1	0.345	0	0	0	0	0	0	0	256	--	--	--	--	--	--	--	--	--
c10035_g1	1.26	1.61	2.34	0.605	0.185	0.625	0.14	1.185	444	--	--	--	--	--	--	--	--	--
c100351_g1	0	0	0.475	0.33	0	0	0	1.285	231	--	--	--	--	--	--	--	--	--
c100352_g1	0	0	0	0.455	0	0	0	0	304	--	--	--	--	--	--	--	--	--
c100353_g1	0.68	1.545	0	0.86	0.355	0.585	0.57	0.735	258	--	--	--	--	--	--	--	--	--
c100356_g1	0	0	0	0	0	0	0.36	0	215	--	--	--	--	--	--	--	--	--
c100357_g1	0	0	0.36	0.25	0	0.26	0	0	288	--	--	--	--	--	--	--	--	--
c100360_g1	0	0	0.505	0	0.415	0.365	0	0.34	220	--	--	--	--	--	--	--	--	--
c100361_g1	0.62	0	1.505	0	0.965	0.805	0	0.255	279	--	--	--	--	--	--	--	--	--
c100363_g1	0	0	0	0	0.435	0	0	0	220	--	--	--	--	--	--	--	--	--
c100364_g1	0	0	0	0.715	0	0	0	0	205	--	--	--	--	--	--	--	--	--
c100365_g1	0	0.36	0	0.35	0	0.37	0	0	219	--	--	--	--	--	--	--	--	--
c100366_g1	0.6	0	0	0	0	0	0	0.245	286	--	--	--	--	--	--	--	--	--
c100367_g1	0.915	0	0	0	0.46	0	0.36	0	204	--	--	--	--	--	--	--	--	--
c100369_g1	0	0	0	0	0.435	0	0	0	220	--	--	--	--	--	--	--	--	--
c100370_g1	0	0	0.555	0	0	0.38	0	0	205	--	--	--	--	--	--	--	--	--
c100371_g1	0.35	0	0.365	0	0	0	0	0	252	--	--	--	--	--	--	--	--	--
c100372_g1	0	0	0	0.435	0	0	0	0	306	--	--	--	--	--	--	--	--	--
c100375_g1	0	0.94	0.715	0.83	0.685	0.86	1.13	0	256	--	--	--	--	--	--	--	--	--
c100377_g1	0	0	0	0	0	0.38	0	0	204	--	--	--	--	--	--	--	--	--
c100378_g1	0.265	0	0	0.225	0.545	0	0	0	315	--	--	--	--	--	--	--	--	--
c100379_g1	0	0.325	0	0.295	0	0	0	0	239	--	--	--	--	--	--	--	--	--
c100383_g1	0	0	0.395	0	0	0	0	0	268	--	--	--	--	--	--	--	--	--
c100384_g1	0.425	1.095	0	0	0	0	0	0	217	--	--	--	--	--	--	--	--	--
c100386_g1	0.39	0	0.48	0	0.395	0	0	0	230	--	--	--	--	--	--	--	--	--
c100387_g1	0	0	0	0	0	0.345	0	0	221	--	--	--	--	--	--	--	--	--
c100389_g1	0	0	0.745	0.535	0	0	0	0	265	--	--	--	--	--	--	--	--	--
c100392_g1	0.81	0	0	0.315	1.215	0	0	0	225	--	--	--	--	--	--	--	--	--
c100395_g1	0.76	0.33	0.46	0.32	1.155	0.67	0	0.62	236	--	--	--	--	--	--	--	--	--
c100396_g1	0	0	0	0	0.4	0.32	0	0	234	--	--	--	--	--	--	--	--	--
c100398_g1	0	1.64	0	0.425	0.275	0.22	0.85	0.86	320	--	--	--	--	--	--	--	--	--
c100399_g1	0.255	0	0	0.2	0.76	0.21	0.21	0.83	330	--	--	--	--	--	--	--	--	--
c100403_g1	0	0.405	0	0	0	0	0.495	0	201	--	--	--	--	--	--	--	--	--
c100404_g1	0.665	0	0.77	0.375	0.465	0.185	0	0.88	369	--	--	--	--	--	--	--	--	--
c100407_g1	0	0	0	0.3	1.195	2.605	0	0	235	--	--	--	--	--	--	--	--	--
c100410_g1	1.195	0.84	4.8	2.625	0.46	0.635	1.485	1.42	208	--	--	--	--	--	--	--	--	--
c100411_g1	0.435	0	0.45	0	0	0	0.34	0	213	--	--	--	--	--	--	--	--	--
c100412_g1	0	0	0	0	0.41	0	0	0	223	--	--	--	--	--	--	--	--	--
c100413_g1	0	0	0	0	0	0	0	0.38	202	--	--	--	--	--	--	--	--	--
c100415_g1	0.355	0.66	1.165	0.28	0	0	0	1.16	250	--	--	--	--	--	--	--	--	--
c100416_g1	0.63	0	0.385	0	0	0.28	0	0.26	273	--	--	--	--	--	--	--	--	--
c100417_g1	0	0.895	0.72	0.54	0	0.305	0	0	255	--	--	--	--	--	--	--	--	--
c100419_g1	0.435	0.375	0.45	0.34	0	0.36	0	0	213	--	--	--	--	--	--	--	--	--
c100420_g1	0	0	0	0	0	0.38	0	0	214	--	--	--	--	Euplotes octocarinatus mating pheromone protein	signal transduction//cell communication	pheromone activity	extracellular region	--
c100421_g1	0	0.395	0	0	0	0	0	0.375	205	--	--	--	--	--	--	--	--	--
c100422_g1	0	0.51	0	0.455	0	0.235	0.22	0	301	--	--	--	--	--	--	--	--	--
c100423_g1	0	0	0	0.38	0	0	0.705	0	207	--	Penaeus (Litopenaeus) vannamei microsatellite TUMXLv10.340 sequence	--	--	--	--	--	--	--
c100426_g1	0	0	0	0	0	0.3	0	0	248	--	--	--	--	Corticotropin-releasing factor family	signal transduction	hormone activity	extracellular region	--
c100427_g1	0.55	0.13	0	0.345	0.14	0.59	0.11	0	562	--	--	--	--	--	--	--	--	--
c100428_g1	0	0	0	0	0	0.345	0	0.51	220	--	--	--	--	--	--	--	--	--
c100430_g1	0.36	0	0	0.28	0	0.3	0.28	0	247	--	--	--	--	--	--	--	--	--
c100432_g1	0	0	1.015	0.735	0.47	0	0.35	0.37	207	--	--	--	--	Motilin/ghrelin	signal transduction	hormone activity	extracellular region	--
c100433_g1	0.365	0	0	0	0	0.305	0	1.51	243	--	--	--	--	--	--	--	--	--
c100434_g1	0.245	0.425	0.3	0.6	0	0.205	0	0	339	--	--	--	--	--	--	--	--	--
c100436_g1	0	0.72	0	0	0	0	0	0.23	305	--	--	--	--	--	--	--	--	--
c100437_g1	0	0.28	0	0	0.325	0	0	0	269	--	--	--	--	ATP synthase protein 8	ATP synthesis coupled proton transport//proton transport	hydrogen ion transmembrane transporter activity	mitochondrial proton-transporting ATP synthase complex, coupling factor F(o)	--
c10044_g1	0	0.75	0	0	0	1.36	0	0	226	--	--	--	--	--	--	--	--	--
c100440_g1	0	0	0	0	0	0.35	0	0	227	--	--	--	--	--	--	--	--	--
c100441_g1	0.38	0.33	0.465	0	0	0.63	0.3	0.315	235	--	--	--	--	--	--	--	--	--
c100442_g1	0	0	0.65	0	0.295	0	0.23	0.225	308	--	--	--	--	--	--	--	--	--
c100443_g1	0	0.31	0.815	0.285	0	0.32	0	0.295	246	--	--	--	--	--	--	--	--	--
c100445_g1	0	0	0	0	0.91	1.015	0	0	286	--	--	--	--	--	--	--	--	--
c100449_g1	0	0.33	1.275	0.275	0	1.205	0.86	0.575	252	--	--	--	--	--	--	--	--	--
c100450_g1	0	0	0	0.725	0	0.385	0	0	203	--	--	--	--	--	--	--	--	--
c100451_g1	0.335	0.575	1.1	0.26	1.02	0	0	1.1	262	--	--	--	--	--	--	--	--	--
c100454_g1	0	0	0	0	1.02	0.28	0.28	0	261	--	--	--	--	--	--	--	--	--
c100455_g1	0.32	0.3	0.335	0	0.335	0	0	1.055	270	--	--	--	--	--	--	--	--	--
c100456_g1	1.015	0.295	0.35	0.53	0	0.565	1.665	0.835	259	--	--	--	--	--	--	--	--	--
c100457_g1	0	0	0	0	0	0	0.3	0.29	249	--	--	--	--	--	--	--	--	--
c100458_g1	0	0	0	0	0.35	0	0	0	252	--	--	--	--	--	--	--	--	--
c100460_g1	0	0	0	0.33	0	0.325	0	0	231	--	--	--	--	--	--	--	--	--
c100461_g1	0	0.305	0	0	0	0	0	0	249	--	--	--	--	--	--	--	--	--
c100463_g1	0.325	0.585	0.73	0.815	0.325	0.57	1.025	0.53	269	--	--	--	--	--	--	--	--	--
c100464_g1	0.325	0	0.735	0.51	0	0	0.255	0.265	267	--	--	--	--	--	--	--	--	--
c100465_g1	0	0	0.545	0	0	0	0.375	0	207	--	--	--	--	--	--	--	--	--
c100466_g1	0	0	0.375	0	0.325	0.535	0	0.255	278	--	--	--	--	TOM7 family	protein import into mitochondrial matrix	--	mitochondrial outer membrane translocase complex	--
c100467_g1	0	0.525	0.63	0.24	0	0	0.255	0.5	283	--	--	--	--	--	--	--	--	--
c100468_g1	0	0	0	0.36	0	0	0.36	0.35	215	--	--	--	--	--	--	--	--	--
c100469_g1	0	0	1.365	0	0	0	0.325	0	221	--	--	--	--	--	--	--	--	--
c100470_g1	0	0	0	0	0	0.365	0.325	0	221	--	--	--	--	--	--	--	--	--
c100471_g1	2.945	5.18	2.34	5.445	1.715	2.52	6.455	4.835	218	--	--	--	--	--	--	--	--	--
c100472_g1	0	0	0.48	0	0	0	0	0	229	--	--	--	--	--	--	--	--	--
c100474_g1	0.3	0.28	0	0.47	0	0.25	0	0	286	Rps22-like protein [Diplonema papillatum]	Oryza sativa (indica cultivar-group) clone OSE-577-637-C9 40S ribosomal protein S15a mRNA, complete cds	small subunit ribosomal protein S15Ae	40S ribosomal protein S15a OS=Drosophila yakuba GN=RpS15Aa PE=2 SV=3	Ribosomal protein S8//Sec23/Sec24 helical domain	translation//ER to Golgi vesicle-mediated transport//intracellular protein transport//ribosome biogenesis	structural constituent of ribosome	ribosome//COPII vesicle coat	40S ribosomal protein S15/S22
c100475_g1	1.395	0.435	0	0.73	0.465	0	0.365	0.385	202	--	--	--	--	--	--	--	--	--
c100476_g1	0	0	0	0.65	0	0.335	0	0.325	227	--	--	--	--	--	--	--	--	--
c100477_g1	0	0	0.4	0	0	0	0.32	0	234	--	--	--	--	--	--	--	--	--
c100479_g1	0.37	0	0	0.29	0	0	0	0	242	--	--	--	--	Fatty acid desaturase//DHHC palmitoyltransferase	lipid metabolic process	zinc ion binding	--	--
c100482_g1	1.62	0.35	0.845	0	0	0	0.315	0	224	--	--	--	--	--	--	--	--	--
c100483_g1	0.395	0	0	0	0	0	0	0	230	--	--	--	--	--	--	--	--	--
c100485_g1	0.27	0.235	0.895	0.225	0.28	0	0.42	0.445	312	--	--	--	--	--	--	--	--	--
c100486_g1	0	0	0	0	0	0	0	0.37	206	--	--	--	--	--	--	--	--	--
c100487_g1	0.16	0.15	0.36	0.405	0.16	0.415	0.26	0.13	494	--	--	--	--	--	--	--	--	--
c100489_g1	0	0	0	0	0.45	0	0	0	213	--	--	--	--	--	--	--	--	--
c100490_g1	0.35	0.3	0.775	0.59	0	0.305	0	0.57	253	reverse transcriptase, partial [Perigonia ilus]	--	--	--	--	--	--	--	--
c100491_g1	0	0	0.665	0	0	0	0	0	272	--	--	--	--	Survival motor neuron protein (SMN)//Ring hydroxylating alpha subunit (catalytic domain)	aromatic compound catabolic process//mRNA processing//oxidation-reduction process	oxidoreductase activity, acting on paired donors, with incorporation or reduction of molecular oxygen, NAD(P)H as one donor, and incorporation of two atoms of oxygen into one donor//iron ion binding//2 iron, 2 sulfur cluster binding//RNA binding	cytoplasm//nucleus	--
c100492_g1	0	0	0	0.28	0.335	0	0	0	262	--	--	--	--	--	--	--	--	--
c100493_g1	0.34	0	0.415	0	0.34	0.3	0.265	0	257	--	--	--	--	--	--	--	--	--
c100494_g1	0.325	0	0	0	0	0	0	0	266	--	--	--	--	--	--	--	--	--
c100495_g1	0	1.14	0	0.245	0.955	0	0	0	278	--	--	--	--	Occlusion-derived virus envelope protein ODV-E18//Protein of unknown function (DUF3595)	ion transport	mechanically-gated ion channel activity	viral envelope//integral to membrane	--
c100498_g1	0	0	0.825	0.31	0	0.63	0	0.6	243	--	--	--	--	--	--	--	--	--
c100499_g1	0	0.615	0	0	0	0	0	0.285	256	--	--	--	--	--	--	--	--	--
c10050_g1	0.125	0.44	0.13	0.3	0.13	0.215	0.595	0.62	616	--	--	--	--	--	--	--	--	--
c100500_g1	0	0	0.3	0	0.49	0	0.19	0.4	339	--	--	--	--	--	--	--	--	--
c100501_g1	0	0.38	1.52	0	0	0	0	0	211	--	--	--	--	Cytochrome C assembly protein	protein complex assembly//respiratory chain complex IV assembly	--	membrane	--
c100502_g1	0.435	0.375	0	0	0	1.125	0	0.355	213	--	--	--	--	--	--	--	--	--
c100503_g1	0.305	0	0.32	0	0	0	0	0.505	281	--	--	--	--	--	--	--	--	--
c100504_g1	0	0	0	0	0.37	0	0	0	241	--	--	--	--	--	--	--	--	--
c100506_g1	0.315	0.55	0	0.245	0	1.05	0.265	0.78	275	--	--	--	--	--	--	--	--	--
c100507_g1	0.89	0	0	0	0	0.76	0	0	209	--	--	--	--	--	--	--	--	--
c100510_g1	0.395	1.11	0.41	0.33	0	0.68	0	0.325	229	--	--	--	--	--	--	--	--	--
c100512_g1	0	0.7	0	0.32	0.425	0.34	0.325	0.67	224	--	--	--	--	--	--	--	--	--
c100513_g1	0.315	0	0	0	0.325	0	0	0.26	276	--	--	--	--	--	--	--	--	--
c100514_g1	0	0	0.385	0	0	0.325	0	0	242	--	--	--	--	DHHC palmitoyltransferase	--	zinc ion binding	--	--
c100515_g1	0	0.31	0	0.3	0	0	0	0.295	247	--	--	--	--	--	--	--	--	--
c100516_g1	0	0	0	0	0	0.61	0.3	0	249	--	--	--	--	--	--	--	--	--
c100517_g1	0.76	0	0.465	0.32	0.795	0	0	0.625	235	--	--	--	--	--	--	--	--	--
c10052_g1	0	0.415	1.47	1.1	0.23	0.38	1.44	0	368	--	--	--	--	--	--	--	--	--
c100521_g1	0	0.66	0.4	0.3	0	0	0.915	0.315	235	--	--	--	--	--	--	--	--	--
c100525_g1	0	0.775	0	0	0	0	0.675	0.355	214	--	--	--	--	--	--	--	--	--
c100526_g1	0.445	0	0	0.35	0.465	0	0	0	209	--	--	--	--	--	--	--	--	--
c100528_g1	0.45	0	0.47	0	0	0	0	0	207	--	--	--	--	--	--	--	--	--
c100529_g1	0	0	0	0	0.815	0	0	0	224	--	--	--	--	--	--	--	--	--
c100530_g1	0	0.34	0	0	0	0	0	0	230	--	--	--	--	--	--	--	--	--
c100533_g1	0	0.27	0	0	0.585	0.24	0	0.235	297	--	--	--	--	--	--	--	--	--
c100534_g1	0	1.645	0.475	0.36	0	0	0	0	204	--	--	--	--	--	--	--	--	--
c100535_g1	0.99	2.545	1.855	0.99	0.855	1.39	0.64	0.675	222	--	--	--	--	--	--	--	--	--
c100537_g1	0	0.41	0	0.765	0	0.78	0	0.335	205	--	--	--	--	--	--	--	--	--
c100539_g1	0	0	0	1.38	0	0	0.295	1.16	251	--	--	--	--	--	--	--	--	--
c10054_g1	0	0.105	0.52	0.305	0.25	0.1	0.675	0.3	641	--	--	--	--	--	--	--	--	--
c10054_g2	0.395	0.345	0.205	0.625	0	0.33	0.31	0.165	407	--	--	--	--	--	--	--	--	--
c100540_g1	1.32	1.44	1.985	1.63	0.1	2.55	0.845	2.35	270	--	--	--	--	--	--	--	--	--
c100541_g1	0	0	0.4	0	0	0	0	0	266	--	--	--	--	--	--	--	--	--
c100543_g1	1.745	0.345	16.575	0.31	0.81	0	0	0	228	hypothetical protein M91_20944, partial [Bos grunniens mutus]	Homo sapiens alpha satellite DNA, clone G5IFR-36	--	--	--	--	--	--	--
c100544_g1	0.715	0	0	0.3	0.36	0.315	0.28	0	247	--	--	--	--	--	--	--	--	--
c100545_g1	0.415	0	0	0	0	0	0	0	221	--	--	--	--	--	--	--	--	--
c100546_g1	0.245	0.23	0.255	0	0	0.625	0.205	0.2	338	--	--	--	--	--	--	--	--	--
c100547_g1	0	0	0	0	0.445	0.375	0	0	208	--	--	--	--	--	--	--	--	--
c100548_g1	0	0	0.84	0	0	0.355	0	0	225	--	--	--	--	--	--	--	--	--
c100549_g1	0	0.53	0	0	0	0	0.25	0	289	--	--	--	--	7 transmembrane receptor (rhodopsin family)	G-protein coupled receptor signaling pathway	G-protein coupled receptor activity	integral to membrane	FOG: 7 transmembrane receptor
c10055_g1	0.47	0.315	0.655	0.67	0.36	0.705	0	0.58	651	--	--	--	--	Oxaloacetate decarboxylase, gamma chain	arginine metabolic process//sodium ion export//pyruvate metabolic process//proline metabolic process//sodium ion transport	oxaloacetate decarboxylase activity//sodium ion transmembrane transporter activity	membrane	--
c100550_g1	0.84	0	1.025	1.365	0.875	0.72	0.35	0.69	218	--	--	--	--	--	--	--	--	--
c100551_g1	0	0	0.465	0	0	0	0	0	235	--	--	--	--	--	--	--	--	--
c100558_g1	0	0	0.47	0	0	0.395	0	0	207	--	--	--	--	--	--	--	--	--
c100559_g1	0	0.32	0	0.29	0	0	0	0	242	--	--	--	--	--	--	--	--	--
c10056_g1	0	0.31	0.085	0	0.34	0	0.26	1.615	264	--	--	--	--	--	--	--	--	--
c100560_g1	0	0	0.535	0.345	0.46	0	0.37	0	210	--	--	--	--	--	--	--	--	--
c100561_g1	0	0	0	0	0	0	0.35	0.365	208	--	--	--	--	PgaD-like protein	biofilm formation	--	--	--
c100562_g1	0	0.36	0	0	0.42	0	0	0	219	--	--	--	--	--	--	--	--	--
c100566_g1	0	0	0	0	0	0.33	0	0	229	--	--	--	--	--	--	--	--	--
c100567_g1	0	0.675	0.87	0.32	0	0	0.32	0	236	--	--	--	--	--	--	--	--	--
c100568_g1	0	0.385	0	0	0	0	0	0	222	--	--	--	--	--	--	--	--	--
c10057_g1	0.295	0	0	0.485	0	0.26	0.25	0.49	288	--	--	--	--	--	--	--	--	--
c100572_g1	0	0.61	0	0	0	0	0.275	0	251	--	--	--	--	--	--	--	--	--
c100575_g1	0	0	0	0	0	0.355	0	0	217	--	--	--	--	--	--	--	--	--
c100576_g1	0	0.34	0	0.31	0.395	3.01	0	0	230	--	--	--	--	--	--	--	--	--
c100577_g1	0	0.37	0	1.065	0	0	0.335	0.355	214	--	--	--	--	--	--	--	--	--
c100579_g1	0	0	0	0	0.33	0.28	0	0	274	--	--	--	--	--	--	--	--	--
c100580_g1	0	0	0	0.36	0	0	0.69	0	216	--	--	--	--	--	--	--	--	--
c100582_g1	0	0	0	0.38	0	0	0	0	204	--	--	--	--	--	--	--	--	--
c100583_g1	0.29	1.275	0	0.475	0	0.245	0.455	0.24	294	--	--	--	--	--	--	--	--	--
c100584_g1	0	0.28	0	0.51	0	0.285	0	0	268	--	--	--	--	--	--	--	--	--
c100586_g1	0	0.685	0.445	0.59	0.73	0	0	0.3	244	--	--	--	--	--	--	--	--	--
c100592_g1	0	0.365	0.475	0.5	1.73	0.895	0.565	0.27	385	--	--	--	--	Bcl-2-modifying factor, apoptosis	apoptotic process	--	--	--
c100596_g1	0.81	0.235	0.325	1.585	0	0.235	0	0.22	313	--	--	--	--	--	--	--	--	--
c100597_g1	0	0.335	0	0.61	0	0	0.325	0.635	232	--	--	--	--	--	--	--	--	--
c100598_g1	0	0	0	0.82	0.665	0.29	0	0	267	--	--	--	--	--	--	--	--	--
c100599_g1	0	0	0	0	0.43	0	0	0	221	--	--	--	--	--	--	--	--	--
c1006_g1	0.37	0.16	0.41	0.3	0.185	0.315	0.59	0.45	438	--	--	--	--	--	--	--	--	--
c100600_g1	0	0.32	0.45	0.29	0.385	0.925	0	0.305	242	--	--	--	--	--	--	--	--	--
c100603_g1	0.39	0	0	0	0.395	0	0	0	228	--	--	--	--	--	--	--	--	--
c100607_g1	0	0	0	0	0	0.38	0	0	213	--	--	--	--	--	--	--	--	--
c100608_g1	0	0	0	0.28	0.36	0.315	0	0.885	247	--	--	--	--	Phosphate ATP-binding cassette transporter	phosphate ion transport	--	--	--
c100611_g1	0.89	0.39	0.47	0.355	0.92	0	0	0.37	207	--	--	--	--	--	--	--	--	--
c100616_g1	0	0	0	0.315	0.42	0	0	0	225	--	--	--	--	--	--	--	--	--
c100618_g1	0	0	0	0	1.15	0.95	0.31	0	240	--	--	--	--	--	--	--	--	--
c10062_g1	0.27	0.235	0	0.215	0	0	0.445	0.225	310	--	--	--	--	--	--	--	--	--
c100622_g1	0	0.67	0.4	0.325	0.785	0	0.625	0	233	--	--	--	--	--	--	--	--	--
c100623_g1	0	0.28	0.34	0.275	0	0	0.255	0	268	--	--	--	--	--	--	--	--	--
c100626_g1	0	0	0	0	0	0	0	0.36	211	--	--	--	--	--	--	--	--	--
c100629_g1	0.35	0	0	0.275	0	0.29	0	0	253	--	--	--	--	--	--	--	--	--
c10063_g1	0.795	1.055	0.9	1.295	1.22	1.015	2.835	1.21	228	--	--	--	--	--	--	--	--	--
c100630_g1	0	0	0	0	0	0.375	0.355	0	217	--	--	--	--	--	--	--	--	--
c100631_g1	0	0.4	0	0.73	0	0	0	0.38	202	--	--	--	--	--	--	--	--	--
c100632_g1	0.255	0.24	0	0.4	0	0	0.415	0	328	--	--	--	--	--	--	--	--	--
c100634_g1	0	0	0	0	0	0.225	0	0.42	329	--	--	--	--	--	--	--	--	--
c100635_g1	0	0	0	0.56	0.33	0	0	0	263	--	--	--	--	--	--	--	--	--
c100636_g1	0	0.37	0.48	0	0	0.345	0.305	0.325	230	--	--	--	--	--	--	--	--	--
c100638_g1	0	0.31	0	0	0	0	0	0.295	246	--	--	--	--	--	--	--	--	--
c10064_g1	0	1.1	0.43	0.345	0.86	1.075	0.345	0.68	221	--	--	--	--	--	--	--	--	--
c100641_g1	0.365	0	0	0.6	0	0.325	0	0.3	243	--	--	--	--	--	--	--	--	--
c100642_g1	0	0	0	0.315	0	0	0	0	226	--	--	--	--	--	--	--	--	--
c100643_g1	0.425	0	0	0.33	0	0.73	0	0	217	--	--	--	--	--	--	--	--	--
c100644_g1	0.405	1.08	0	0.32	0.83	0	0.34	0.67	224	--	--	--	--	Human adenovirus early E3A glycoprotein	--	--	integral to membrane	--
c100646_g1	0	0.31	0	0.3	0	0	0	0.29	248	--	--	--	--	--	--	--	--	--
c100648_g1	0	0.7	0	0	0	1.64	0.325	0.64	232	--	--	--	--	--	--	--	--	--
c100650_g1	0	0	0	0.355	0	0.375	0	0	207	--	Prosthecobacter dejongeii partial 23S rRNA gene, strain DSM12251	--	--	--	--	--	--	--
c100652_g1	0	0	0.41	0.79	0.35	0.28	0.28	0	261	--	--	--	--	--	--	--	--	--
c100655_g1	0.62	1.29	0.31	0.785	0.94	1.125	0.505	0.51	278	--	--	--	--	--	--	--	--	--
c100656_g1	0	0	0.485	0	0	0	0	0	228	--	--	--	--	--	--	--	--	--
c100658_g1	0	0	0.485	0	0	0	0	0	202	--	--	--	--	--	--	--	--	--
c100660_g1	0	0	0	0	0	0.33	0	0	228	--	--	--	--	--	--	--	--	--
c100661_g1	0	0	0	0.5	0.32	0	0.515	0.26	273	--	--	--	--	--	--	--	--	--
c100663_g1	0	0	0	1.93	0.48	0.935	0	1.62	215	--	--	--	--	--	--	--	--	--
c100664_g1	0.45	0.39	0	0.38	0.935	0.375	0	0.37	207	--	--	--	--	--	--	--	--	--
c100666_g1	0	0	0	0	0	0	0	0.325	229	--	--	--	--	--	--	--	--	--
c100667_g1	0	0	0.425	0.295	0.35	0	0	0	252	--	--	--	--	--	--	--	--	--
c100668_g1	0	0.39	0	0	0	0.4	0	0	206	--	--	--	--	--	--	--	--	--
c100669_g1	0	0.715	0	0.13	0	0	0	0	228	--	--	--	--	--	--	--	--	--
c100670_g1	0.455	0	1.585	0	0	0.38	0	0	205	--	--	--	--	--	--	--	--	--
c100671_g1	0	0.325	0	0	0	0	0	0	254	--	--	--	--	--	--	--	--	--
c100673_g1	0	1.3	0.45	0	0.385	0	0.41	0.305	242	--	--	--	--	--	--	--	--	--
c100674_g1	0	0.43	0	0.75	0	0.815	0	0.76	203	--	--	--	--	--	--	--	--	--
c100675_g1	0.335	0.29	0.405	0.26	0.335	0.87	0.28	0	262	--	--	--	--	--	--	--	--	--
c100681_g1	0	0.075	0	0.345	0	0.075	0	0	853	--	--	--	--	--	--	--	--	--
c100683_g1	5.315	8.575	15.775	7.735	3.09	7.85	8.875	9.66	236	--	--	--	--	--	--	--	--	--
c100684_g1	0	0.36	0	0	0	0	0	1.025	220	--	--	--	--	--	--	--	--	--
c100685_g1	0.67	0	1.575	0.28	0.335	0.59	0.26	0.55	261	--	--	--	--	--	--	--	--	--
c100688_g1	0.345	0	0	0	0.36	0	0.54	0	254	--	--	--	--	--	--	--	--	--
c100689_g1	0	0	0.41	0	0.35	0.28	0.28	0	260	--	--	--	--	--	--	--	--	--
c10069_g1	20.48	27.53	31.775	16.28	8.61	14.885	16.085	19.9	1998	TPA: heterochromatin-associated protein HP1 [Amblyomma variegatum]	--	chromobox protein 3	Chromobox protein homolog 3 OS=Mus musculus GN=Cbx3 PE=1 SV=2	Peroxin-3//SOCS box//Chromo shadow domain	peroxisome organization//intracellular signal transduction	--	integral to peroxisomal membrane//nucleus	Heterochromatin-associated protein HP1 and related CHROMO domain proteins
c100691_g1	0	0	0	0	0	0	0.36	0	204	--	--	--	--	--	--	--	--	--
c100692_g1	0.45	0	0	0	0	0	0.38	0	206	--	--	--	--	--	--	--	--	--
c100698_g1	0	0.295	0	0.55	0	0	1.12	0	258	--	--	--	--	--	--	--	--	--
c1007_g1	3.065	3.765	4.34	4.79	2.89	3.55	2.59	2.81	1277	--	--	--	--	--	--	--	--	--
c100703_g1	0.49	0.905	0.51	0.41	0	0.65	0	0.81	338	--	--	--	--	--	--	--	--	--
c100704_g1	0	0	0	0	0	0	0.3	0.29	248	--	--	--	--	--	--	--	--	--
c100706_g1	0	0	0.445	0	0	0	0	0	216	--	--	--	--	--	--	--	--	--
c100708_g1	0.69	0.295	0	0.575	0	0.91	0	0	256	--	--	--	--	--	--	--	--	--
c10071_g1	26.75	31.62	28.87	25.77	18.47	23.24	31.005	32.6	1243	RNA-binding protein 1 [Lepeophtheirus salmonis]	--	splicing factor, arginine/serine-rich 7	RNA-binding protein 1 OS=Drosophila melanogaster GN=Rbp1 PE=2 SV=3	RNA recognition motif. (a.k.a. RRM, RBD, or RNP domain)	--	nucleotide binding//nucleic acid binding	--	Alternative splicing factor SRp20/9G8 (RRM superfamily)
c100710_g1	0	0.39	0	0	0	0	0.325	0.34	220	--	--	--	--	--	--	--	--	--
c100712_g1	0.395	0.34	0	0	0	0	0	0	229	--	--	--	--	--	--	--	--	--
c100713_g1	0.745	0.995	0.455	0.585	0	0.33	0	0	239	--	--	--	--	--	--	--	--	--
c100715_g1	0	0.425	0	0.38	0	0	0	0	206	--	--	--	--	--	--	--	--	--
c100718_g1	0.45	0.39	0.545	0	0	0	0	0.74	207	--	--	--	--	--	--	--	--	--
c100719_g1	0.41	0	0	0	0.84	0	0	0	222	--	--	--	--	--	--	--	--	--
c100720_g1	0.43	0.37	0	0	0	0	0	0	214	--	--	--	--	--	--	--	--	--
c100721_g1	0.37	0	0	0.58	0	0	0	0.305	242	--	--	--	--	--	--	--	--	--
c100723_g1	0	0.385	0	0	0	0	0	0	208	--	--	--	--	--	--	--	--	--
c100724_g1	0.55	0	1.57	0.675	1.395	3.02	0.46	1.58	308	--	--	--	--	--	--	--	--	--
c100725_g1	0	0.27	0	0.755	0.63	0.77	0.995	0	280	--	--	--	--	Scorpion toxin-like domain	transport	ion channel inhibitor activity	extracellular region	--
c100727_g1	0	0	0.455	0	0	0	0	0	212	--	--	--	--	--	--	--	--	--
c100730_g1	0	0	0.45	0	0.215	0	0	0	377	--	--	--	--	--	--	--	--	--
c100732_g1	0.355	0	0	0	0	0	0	0	248	--	--	--	--	--	--	--	--	--
c100733_g1	0	0	0	0	0	0.34	0	0	233	--	--	--	--	--	--	--	--	--
c100734_g1	0	0	0	0	0	0.385	0	0	212	--	--	--	--	Neurotransmitter-gated ion-channel transmembrane region	ion transport	--	membrane	--
c100736_g1	0.43	0.4	0	0	0	0	0	0	215	--	--	--	--	--	--	--	--	--
c100737_g1	0	0	0.765	0.31	0.365	0	0	0	243	--	--	--	--	--	--	--	--	--
c100738_g1	0	0	0	0	0	0.565	0	0	259	--	--	--	--	--	--	--	--	--
c100739_g1	0	0	0.435	0	0	0.345	0	0.34	220	--	--	--	--	--	--	--	--	--
c100740_g1	0	0	0.43	0.56	0	0.315	0	0	249	--	--	--	--	--	--	--	--	--
c100743_g1	0	0	0.42	0	0	0	0	0	254	--	--	--	--	--	--	--	--	--
c100745_g1	0	0.38	0	0.85	0	0	0.37	0	210	--	--	--	--	Tetraspanin family	--	--	integral to membrane	--
c100748_g1	0.3	0.255	0	0	0	0	0	0	286	--	--	--	--	--	--	--	--	--
c100749_g1	0	0.47	0	0	0.285	0	0	0	311	--	--	--	--	--	--	--	--	--
c10075_g1	0.315	0.565	0	0	0	0	0.26	0.515	276	--	--	--	--	--	--	--	--	--
c100750_g1	0	0	0.525	0	0	0	0.34	0	213	--	--	--	--	--	--	--	--	--
c100751_g1	0.37	0	1.16	1.5	0	0.33	0.31	0.305	240	--	--	--	--	--	--	--	--	--
c100752_g1	0	1.415	0	0.96	0	1.025	0.34	0.675	223	--	--	--	--	--	--	--	--	--
c100757_g1	0	0.295	0.325	0	0	0	0	0	275	--	--	--	--	--	--	--	--	--
c100759_g1	0.91	0	0.475	0	0	0.38	0.355	0	205	--	--	--	--	--	--	--	--	--
c10076_g1	0.36	0.155	0.63	0.575	0.18	0.625	0.28	0.595	443	--	--	--	--	--	--	--	--	--
c100761_g1	0	0	0.395	0	0	0.555	0	0.265	268	--	--	--	--	--	--	--	--	--
c100763_g1	0	0	0	0	0.46	0	0	0	204	--	--	--	--	--	--	--	--	--
c100765_g1	0	0	0	0	0	0.325	0	0	243	--	--	--	--	--	--	--	--	--
c100766_g1	0.88	0	0.46	0	0	0	0.345	0	210	--	--	--	--	--	--	--	--	--
c100767_g1	0	0.335	0.47	0	0	0.665	0.305	0	232	--	--	--	--	--	--	--	--	--
c100768_g1	0.365	0	0	0.31	0.365	0	0	0	243	--	--	--	--	--	--	--	--	--
c100769_g1	0	0	0	0.62	0.38	0	0	0	236	--	--	--	--	--	--	--	--	--
c100770_g1	0	0	0	0.605	0.775	0.97	0	0	233	--	--	--	--	--	--	--	--	--
c100771_g1	0	0	0	0	0	0	0.195	0.41	333	--	--	--	--	--	--	--	--	--
c100772_g1	0.345	0.325	0.42	0.27	0	0.29	0	0.285	255	--	--	--	--	--	--	--	--	--
c100774_g1	0.32	0.275	0	0	0	0	0.25	0.52	272	--	--	--	--	--	--	--	--	--
c100775_g1	0.46	0.43	0.48	0	0.94	0	0	0	203	--	--	--	--	--	--	--	--	--
c100779_g1	0.34	0	0	0.285	0.705	0.3	0.265	0	259	--	--	--	--	--	--	--	--	--
c10078_g1	0.36	0.18	0.405	0.155	0.205	0.17	0.15	0	414	--	--	--	--	--	--	--	--	--
c100781_g1	0	0	0	0	0	0	0	0.705	215	--	--	--	--	--	--	--	--	--
c100782_g1	3.845	6.66	9.04	5.595	4.74	5.845	4.115	5.48	251	hypothetical protein [Monosiga brevicollis MX1] >gi|163779488|gb|EDQ93102.1| predicted protein [Monosiga brevicollis MX1]	--	--	--	Fibronectin-attachment protein (FAP)//Cobalamin biosynthesis protein CobT	cobalamin biosynthetic process	extracellular matrix binding	extracellular region	--
c100783_g1	0.305	0	0.32	0.26	0	0.25	0	0.255	280	--	--	--	--	Alphaherpesvirus tegument protein US9	--	--	viral tegument	--
c100784_g1	0	0	0	0.325	0	0.34	0	0	234	--	--	--	--	--	--	--	--	--
c100786_g1	0	0	0	0	0	0	0	0.325	228	--	--	--	--	--	--	--	--	--
c100788_g1	0.26	0	0.32	0	0	0	0	0	321	--	--	--	--	CDC45-like protein	DNA replication initiation	--	--	--
c100789_g1	0.355	0.33	0	0	0.37	1.215	0	0	250	--	--	--	--	--	--	--	--	--
c100792_g1	0	0	0	0.285	0	0.61	0	0	244	--	--	--	--	Transcription initiation factor IIF, alpha subunit (TFIIF-alpha)	positive regulation of transcription, DNA-dependent	DNA binding	nucleus	--
c100794_g1	0.485	0.665	0	0	0.245	0.61	0.79	0.2	341	--	--	--	--	--	--	--	--	--
c100795_g1	0.385	0	2.42	1.1	0.395	2.335	0	0.955	229	--	--	--	--	--	--	--	--	--
c100796_g1	0	0	0	0	0	0	0	0.31	236	--	--	--	--	--	--	--	--	--
c100797_g1	0.22	0.205	0	0	0.44	0	0.185	0.18	372	--	--	--	--	--	--	--	--	--
c100798_g1	1.375	0.43	1.43	0.745	0	0.765	0	1.13	204	--	--	--	--	--	--	--	--	--
c1008_g1	0.3	0	0	0	0	0	0	0	285	--	--	--	--	--	--	--	--	--
c10080_g1	0.78	0.335	1.685	0.63	0.405	0.685	0.305	0.635	232	--	--	--	--	--	--	--	--	--
c100801_g1	0	0.385	0	0	0	0	0	0.34	221	--	--	--	--	--	--	--	--	--
c100802_g1	0	0	0.325	0	0	0.26	0	0.255	276	--	--	--	--	--	--	--	--	--
c100804_g1	0	0	0.45	0	0	0.325	0	0	241	--	--	--	--	--	--	--	--	--
c100806_g1	0	0.395	0	0.36	0.475	0.4	1.12	0	205	--	--	--	--	--	--	--	--	--
c100807_g1	0.465	0	1.045	0.365	0	0	0	0.385	202	--	--	--	--	--	--	--	--	--
c10081_g1	0.355	0	0	0	0	0	0.3	0.585	248	--	--	--	--	--	--	--	--	--
c100811_g1	0	0	0	0	1.37	1.16	0	0	205	--	--	--	--	--	--	--	--	--
c100813_g1	0	0	0	0	0.44	0.35	0.33	0	218	--	--	--	--	--	--	--	--	--
c100814_g1	0	0	0	0.235	0.295	1.48	0	0	301	--	--	--	--	--	--	--	--	--
c100817_g1	0	0	0.435	0.7	0	0	0.35	0	220	--	--	--	--	--	--	--	--	--
c100818_g1	0	0	0.475	0	0	0.385	0.385	0	204	--	--	--	--	--	--	--	--	--
c100819_g1	0	0	0	0	0	0.375	0.35	0	207	--	--	--	--	--	--	--	--	--
c100820_g1	0	0	0	0	0	0	0	0.32	230	--	--	--	--	Nematode cuticle collagen N-terminal domain	--	structural constituent of cuticle	--	--
c100825_g1	0.42	0	0	0.33	0	0	0	0.34	219	--	--	--	--	--	--	--	--	--
c100826_g1	0	0	0	0	0	0	0.31	0.305	241	--	--	--	--	CDC45-like protein	DNA replication initiation	--	--	--
c100828_g1	0	0	0.54	0	0	0.37	0	0	209	--	--	--	--	--	--	--	--	--
c100829_g1	0	0	0	0.34	0.455	0	0	0.36	212	--	--	--	--	--	--	--	--	--
c10083_g1	0.29	0.255	0.305	0.95	0.305	0.77	0.685	0.48	292	--	--	--	--	--	--	--	--	--
c100830_g1	0	0	0.225	0	2.855	1.665	0	0.175	378	--	--	--	--	--	--	--	--	--
c100834_g1	0	0.415	0.92	0	0	0.39	0	0	210	--	--	--	--	--	--	--	--	--
c100838_g1	0	0.365	0	0	0	0	0	0	231	--	--	--	--	--	--	--	--	--
c100839_g1	1.065	0.615	1.54	1.155	0.37	2.47	0	0.585	249	--	--	--	--	--	--	--	--	--
c10084_g1	0.315	0	0	0	0	0.275	0	0.255	276	hypothetical protein CGI_10024622 [Crassostrea gigas]	--	--	Probable G-protein coupled receptor 179 OS=Homo sapiens GN=GPR179 PE=1 SV=2	7 transmembrane sweet-taste receptor of 3 GCPR	G-protein coupled receptor signaling pathway	G-protein coupled receptor activity	integral to membrane	--
c100843_g1	0	0	0.935	0.735	0	0.395	0	0	207	--	--	--	--	--	--	--	--	--
c100844_g1	0	0	0.51	0	0	0.37	0	0	219	--	--	--	--	--	--	--	--	--
c100845_g1	0	0	0.805	0.58	0	0	0	0	248	--	--	--	--	--	--	--	--	--
c100846_g1	0	0	0	0	0.47	0	0	0.375	206	--	--	--	--	--	--	--	--	--
c100849_g1	0	0	0	0	0	0	0	0.655	314	--	--	--	--	--	--	--	--	--
c100850_g1	0.56	1.01	0.34	1.385	0.28	1.45	0.675	0.925	302	--	--	--	--	--	--	--	--	--
c100852_g1	0	0	0	0.345	0	0	0	0	222	--	--	--	--	--	--	--	--	--
c100855_g1	0	0	0	0	0	0	0.64	0	223	--	--	--	--	--	--	--	--	--
c100858_g1	0	0	0	0	0	0	0.34	0	224	--	--	--	--	--	--	--	--	--
c100862_g1	0.71	0	0	0	0	0.295	0.28	0	249	--	--	--	--	--	--	--	--	--
c100863_g1	0.73	1	0	0.57	0.38	0.305	0	0	244	--	--	--	--	Viral small hydrophobic protein	--	--	membrane	--
c100865_g1	0.34	0.315	0	0	0	0	0.265	0	259	--	--	--	--	--	--	--	--	--
c100866_g1	0	0.865	0	1.165	0	0.385	0	0.38	203	--	--	--	--	--	--	--	--	--
c100867_g1	0	0	0.44	0	0	0	0.35	0.345	218	--	--	--	--	--	--	--	--	--
c100869_g1	0	0	0	0	0	0.395	0	0	208	--	--	--	--	--	--	--	--	--
c10087_g1	0.24	0.415	0.25	1	0	0	0.565	0.395	344	--	--	--	--	--	--	--	--	--
c10087_g2	0.865	1.29	1.055	0.905	0	0.725	0.675	0.235	295	--	--	--	--	--	--	--	--	--
c100870_g1	0	0	0	0	0	0	0	0.605	243	--	--	--	--	Patched family	signal transduction	hedgehog receptor activity	membrane	--
c100871_g1	0	0.26	0.99	0	0	0.53	0	0	285	--	--	--	--	--	--	--	--	--
c100872_g1	0.435	0	0	0	0.455	0	0.68	0	212	--	--	--	--	--	--	--	--	--
c100873_g1	0	0	0.235	0	0.455	0.38	0	0.185	362	--	--	--	--	--	--	--	--	--
c100874_g1	0	0.43	0	0.385	0	0	0	0	204	--	--	--	--	--	--	--	--	--
c100877_g1	0	0	0	0.965	0	0	0	0	227	--	--	--	--	--	--	--	--	--
c100879_g1	0.33	0.31	0.4	0	0.34	0	0.515	0.81	265	--	--	--	--	--	--	--	--	--
c100882_g1	0.455	0	0	0	0	0	0	0	206	--	--	--	--	--	--	--	--	--
c100885_g1	0	0	0	0	0	0.33	0	0	228	--	--	--	--	--	--	--	--	--
c100887_g1	0	0	0	0.77	0	0	0	0	204	--	--	--	--	--	--	--	--	--
c100888_g1	0	0.785	0	0.365	0	0	0	0	212	--	--	--	--	--	--	--	--	--
c100889_g1	0.575	0.25	1.305	0.455	0	0	0	0.235	295	reverse transcriptase [Penaeus monodon]	--	--	--	--	--	--	--	--
c100891_g1	0.38	0.115	0	0	0	0	0.3	0	235	--	--	--	--	--	--	--	--	--
c100893_g1	0	0	0.395	0	0	0.67	0	0	236	--	--	--	--	--	--	--	--	--
c100894_g1	0.325	1.19	0.335	0.505	0	0	0	0.265	269	--	--	--	--	Bacterial cellulose synthase subunit	UDP-glucose metabolic process	--	membrane	--
c100897_g1	0.455	0	0	0	0	0	0	0	206	--	--	--	--	--	--	--	--	--
c100898_g1	0.455	0.425	0.55	0	0	0.475	0	0	206	--	--	--	--	--	--	--	--	--
c1009_g1	0	0.21	0.54	0	0	0.2	0	0	345	--	--	--	--	--	--	--	--	--
c100901_g1	0	0	0	0.355	0	0	0	0	206	--	--	--	--	--	--	--	--	--
c100905_g1	0	0.43	0	1.135	0	0.385	0	0	203	--	--	--	--	Sperm antigen HE2	--	--	extracellular region	--
c100906_g1	0.44	0.41	0.265	0.355	0	0.38	0.345	0.36	373	--	--	--	--	--	--	--	--	--
c10091_g1	0.86	1.92	0.975	0	0	0	0.36	1.77	214	--	--	--	--	--	--	--	--	--
c100910_g1	0	0	0	0.35	0.445	0.37	0	0	209	--	--	--	--	--	--	--	--	--
c100912_g1	0	0.31	0	0	0.36	0	0	0	247	--	--	--	--	--	--	--	--	--
c100913_g1	0	0.315	0	0	0	0	0	0	243	--	--	--	--	Geminivirus AL2 protein	--	structural molecule activity	viral capsid	--
c100914_g1	0.62	0.27	1.02	0.505	0.62	0	0.26	1.02	278	--	--	--	--	--	--	--	--	--
c100915_g1	0.465	0.435	0.485	0	0.97	0	0	0.38	202	--	--	--	--	--	--	--	--	--
c100918_g1	0	0.61	0.8	0	1.43	0.295	0.295	0.87	250	--	--	--	--	Yeast phosphatidylinositol-4-OH kinase Pik1//Late nodulin protein	nodule morphogenesis	phosphotransferase activity, alcohol group as acceptor//metal ion binding	--	--
c100920_g1	0	0	0.47	0.61	0.405	0.34	0.305	0	232	--	--	--	--	--	--	--	--	--
c100922_g1	0	0	0.36	0.115	0	0.31	0	0.435	250	--	--	--	--	--	--	--	--	--
c100926_g1	0.425	0	0	0	0	0	0	0.35	216	--	--	--	--	--	--	--	--	--
c100928_g1	0.4	0	0	0	0	0	0	0	227	--	--	--	--	--	--	--	--	--
c100930_g1	0	0	0	0	0	0	0	0.385	202	--	--	--	--	--	--	--	--	--
c100931_g1	0.425	0	0	0.335	0	0	0	0	216	--	--	--	--	--	--	--	--	--
c100936_g1	0	0.42	0	0.375	0.465	0	0.295	1.095	208	--	--	--	--	--	--	--	--	--
c100937_g1	0	0	0	0	0	0	0.335	0.355	214	--	--	--	--	--	--	--	--	--
c100939_g1	0	0	0.445	0.36	0	0	0.335	0	216	--	--	--	--	--	--	--	--	--
c100942_g1	0.425	0	0	0	0.44	0	0.355	0	217	--	--	--	--	--	--	--	--	--
c100943_g1	0	0	0.485	0	0.46	0	0	0	202	--	--	--	--	--	--	--	--	--
c100944_g1	0.355	0.305	0	0	0	0.315	0	0.585	249	--	--	--	--	--	--	--	--	--
c100945_g1	0	0	0	0	0	0	0.385	0	204	--	--	--	--	--	--	--	--	--
c100947_g1	0.89	1.05	0	0.465	0.595	1.005	2.89	2.2	288	--	--	--	--	--	--	--	--	--
c100948_g1	3.87	1.355	2.185	4.505	0.635	1.035	2.355	1.645	268	--	--	--	--	--	--	--	--	--
c100950_g1	0	0.825	0.475	0	0.48	0	0	0	204	--	--	--	--	--	--	--	--	--
c100951_g1	0.38	0	0.465	0.32	0.4	0	0.32	0.315	235	--	--	--	--	--	--	--	--	--
c100953_g1	0	0	0	0	0	0.355	0	0	226	--	--	--	--	--	--	--	--	--
c100956_g1	0.385	0	0.465	0.285	0.4	0	0.32	0	234	--	--	--	--	--	--	--	--	--
c100959_g1	0	0	0.455	0	0	0.385	0	0.72	211	--	--	--	--	Acetyltransferase (GNAT) domain	acyl-carrier-protein biosynthetic process	N-acetyltransferase activity	--	--
c10096_g1	0	0.46	0	0	0.265	0.22	0	0	317	--	--	--	--	--	--	--	--	--
c10097_g1	0	0	0	0.345	0	0	0.11	0.115	558	--	--	--	--	--	--	--	--	--
c100971_g1	0	0	0	0	0	0.41	0.365	0.76	202	--	--	--	--	--	--	--	--	--
c100972_g1	0	0	0	0.39	0	0	0	0.385	202	--	--	--	--	--	--	--	--	--
c100974_g1	8.535	4.23	6.265	9.07	7.665	5.93	4.285	6.31	232	--	--	--	--	--	--	--	--	--
c100976_g1	0	0	0	0	0	0.495	0	0.235	296	--	--	--	--	--	--	--	--	--
c100977_g1	0	0.41	0.425	0.275	0.365	0.31	0	0.04	251	--	--	--	--	--	--	--	--	--
c100979_g1	0.515	0.445	1.88	0	0	0	0	0.425	325	--	--	--	--	--	--	--	--	--
c10098_g1	0	0.845	0.47	0	0	0.395	0	0	207	--	--	--	--	--	--	--	--	--
c10098_g2	0.16	0.605	0.9	0.76	0.335	0.83	0	0	489	glucose-regulated protein 78 [Trypanosoma cruzi]	Volvox carteri f. nagariensis heat-shock inducible Hsp70 (hsp70A), mRNA	heat shock 70kDa protein 5	Luminal-binding protein 3 (Fragment) OS=Nicotiana tabacum GN=BIP3 PE=2 SV=1	Mis6//Fibrinogen alpha/beta chain family//Sigma-S stabilisation anti-adaptor protein	platelet activation//signal transduction//centromere complex assembly//protein polymerization	protein binding, bridging//receptor binding	kinetochore//cytoplasm//fibrinogen complex	Molecular chaperones GRP78/BiP/KAR2, HSP70 superfamily
c100980_g1	0.4	0	0	0	0.4	0	0	0	227	--	--	--	--	--	--	--	--	--
c100984_g1	0.455	0	0	0	0	0	0	0	205	--	--	--	--	RNase H	regulation of RNA metabolic process	ribonuclease H activity//nucleic acid binding	--	--
c100985_g1	0.645	0.28	0.395	0	0.335	1.11	0.25	0.53	269	--	--	--	--	--	--	--	--	--
c100987_g1	0	0	0	0.67	0.425	0	0	0	216	--	--	--	--	--	--	--	--	--
c100988_g1	0	0.235	0.26	0.405	0	0.43	0.195	0.205	334	--	--	--	--	--	--	--	--	--
c100992_g1	0	0	0	0	0	0.355	0	0	216	--	--	--	--	--	--	--	--	--
c100994_g1	0	0	0	0.35	0	0	0.37	0.365	209	--	--	--	--	--	--	--	--	--
c100995_g1	0	0.495	0	0	0.25	0.41	0	0.37	206	--	Uncultured bacterium clone F5K2Q4C04IJIYF 23S ribosomal RNA gene, partial sequence	--	--	--	--	--	--	--
c100996_g1	0.365	0	0	0	0	0	0	0	244	--	--	--	--	--	--	--	--	--
c100998_g1	0	0.445	0.37	0.135	0	0	0.14	0	449	--	--	--	--	--	--	--	--	--
c100999_g1	0	0	0	0	0	0	0.34	0	212	--	--	--	--	--	--	--	--	--
c101_g1	0.595	0.37	0.685	0.165	0	0.175	0	1.625	408	--	--	--	--	--	--	--	--	--
c1010_g1	0	0.385	0.43	0.325	0.43	0.36	1.01	0	222	--	--	--	--	--	--	--	--	--
c10100_g1	0.215	0.79	0.49	1.26	0	0.93	0	0.53	378	--	--	--	--	--	--	--	--	--
c101002_g1	0	0	0	0	0	0.39	0	0	202	--	--	--	--	--	--	--	--	--
c101007_g1	0	0.345	0	0.315	0	0	0	0	226	--	--	--	--	--	--	--	--	--
c101008_g1	0.425	0	0	0	0.425	0.355	0	0	216	--	--	--	--	--	--	--	--	--
c10101_g1	0	0	0.99	2.28	0	0.34	0	0	224	--	--	--	--	Keratinocyte differentiation-associated//Alphaherpesvirus tegument protein US9	--	--	viral tegument//extracellular region	--
c101011_g1	0.46	0	0	0.39	0.925	0.405	0.36	0	203	--	--	--	--	--	--	--	--	--
c101013_g1	0	0	0	0	0	0	0	0.305	241	--	--	--	--	--	--	--	--	--
c101014_g1	0	4.18	0	6.73	18.465	0.67	11.405	0	269	--	--	--	--	--	--	--	--	--
c101015_g1	0	0	0	0.35	0	0.375	0	0	208	--	--	--	--	--	--	--	--	--
c101017_g1	0.34	0	0.415	0.285	0	0	0	0	258	--	--	--	--	Sperm antigen HE2//Occlusion-derived virus envelope protein ODV-E18	--	--	viral envelope//extracellular region	--
c10102_g1	0.85	1.47	0.515	1.735	0	0.355	0	1.395	216	--	--	--	--	--	--	--	--	--
c101022_g1	0	0	0	0	0.92	0	0	0	284	--	--	--	--	--	--	--	--	--
c101023_g1	0	0.425	0.47	0.355	0	0	0	0	206	--	--	--	--	--	--	--	--	--
c101024_g1	0	0	0.425	0	0.365	0	0	0	252	--	--	--	--	--	--	--	--	--
c101027_g1	0	0	0.47	0.355	0	0	0	0.345	206	--	--	--	--	--	--	--	--	--
c101028_g1	0	0	0	0	0	0	0.345	0	211	--	--	--	--	--	--	--	--	--
c10103_g1	0	0.195	0.48	0.715	0	0.555	0.165	0.175	383	--	--	--	--	--	--	--	--	--
c101030_g1	0	0	0	0.345	0.455	0	0.735	0.72	211	--	--	--	--	--	--	--	--	--
c101032_g1	0	0	0	0	0	0	0.345	0.36	210	--	--	--	--	--	--	--	--	--
c101033_g1	0	0	0	0	0	0.395	0	0	208	--	--	--	--	--	--	--	--	--
c101035_g1	0.26	0.225	0.585	0	0	0.23	0.215	0	324	--	--	--	--	--	--	--	--	--
c101036_g1	0.42	1.12	0.875	0	0	0.74	0	0.345	218	--	--	--	--	--	--	--	--	--
c101037_g1	0	0	0	0.34	0.45	0.74	0	0	213	--	--	--	--	Reduced folate carrier//Alphaherpesvirus tegument protein US9	transport	--	membrane//viral tegument	--
c101038_g1	0	0.33	0.37	0	0	0	0	0.29	250	--	--	--	--	--	--	--	--	--
c101039_g1	0.375	0.675	0.455	0.295	0	0.665	0.315	0	238	--	--	--	--	--	--	--	--	--
c101043_g1	1.225	2.525	4.935	2.755	4.115	2.975	1.14	0.56	223	--	--	--	--	--	--	--	--	--
c101045_g1	0	0	0	0.305	0.365	0	0	0	244	--	--	--	--	--	--	--	--	--
c101046_g1	0.46	0	0	0	0	0	0	0	204	--	--	--	--	--	--	--	--	--
c101047_g1	0	0	0.46	0	0	0	0	0	210	--	--	--	--	--	--	--	--	--
c101048_g1	0.72	0	0.04	0.305	0	0.895	0.555	0.595	246	--	--	--	--	--	--	--	--	--
c101049_g1	0.465	0	0.57	0.365	0	0	0	0	201	--	--	--	--	--	--	--	--	--
c101050_g1	2.55	4.02	0.775	0.52	0.33	2.455	0	0.26	272	--	--	--	--	--	--	--	--	--
c101052_g1	0	0.59	0.34	0.79	0	0	0	1.075	266	--	--	--	--	--	--	--	--	--
c101053_g1	0.425	1.125	0.44	0	0	0	0	0	217	--	--	--	--	--	--	--	--	--
c101056_g1	0	0	1.215	0	0	0	0	0.465	302	--	--	--	--	--	--	--	--	--
c101057_g1	0	0.4	0.52	0	0	0	0	0	216	--	--	--	--	--	--	--	--	--
c101058_g1	0	0.375	0	0	0	0	0	0.36	212	--	--	--	--	--	--	--	--	--
c10106_g1	0	0.51	0.17	0.78	0.14	0.23	0.445	0.345	561	--	--	--	--	--	--	--	--	--
c101060_g1	0	0.595	0.42	0.27	0.36	0	0	0	256	--	--	--	--	--	--	--	--	--
c101061_g1	0.405	0.35	0	0	0	0	0	0.33	225	--	--	--	--	--	--	--	--	--
c101062_g1	0	0	0	0.345	0	0	0	0.335	222	--	--	--	--	--	--	--	--	--
c101063_g1	0	0	0.455	0	0.455	0.73	0	0	212	--	--	--	--	--	--	--	--	--
c101065_g1	0	0	0.345	0	0	0	0	0	224	--	--	--	--	--	--	--	--	--
c101066_g1	0.745	0	0.385	0.585	0	0	0.29	0.305	240	hypothetical protein AND_02745 [Anopheles darlingi]	--	--	--	--	--	--	--	--
c101070_g1	0	0	0.495	0	0.38	0.34	0.68	0.995	224	--	--	--	--	--	--	--	--	--
c101073_g1	1.08	0.625	0	0	0	0.3	0.3	0.59	246	--	--	--	--	--	--	--	--	--
c101074_g1	0	0	0.445	0	0	0	0	0.355	215	--	--	--	--	--	--	--	--	--
c101079_g1	0	0	0	0	0	0.395	0	0	207	--	--	--	--	--	--	--	--	--
c101080_g1	0.16	0.38	0.43	0.28	0	0.335	0	0	223	--	--	--	--	--	--	--	--	--
c101082_g1	0.425	0	0.52	0.335	0	0.73	0.665	0.35	216	--	--	--	--	--	--	--	--	--
c101083_g1	0	0.3	0	0	0	0	0	0	254	--	--	--	--	--	--	--	--	--
c101084_g1	1.315	0.79	0.535	1.035	0.44	0.365	3.205	1.805	211	--	--	--	--	ABA/WDS induced protein	response to stress	--	--	--
c101087_g1	0.315	0	0	0.28	0.135	0.29	0	0	263	--	--	--	--	--	--	--	--	--
c101088_g1	0	1.18	0	0	0	0	0	0	210	--	--	--	--	--	--	--	--	--
c10109_g1	0.43	0.575	0	0.17	0.45	0	0.17	0.175	378	--	--	--	--	--	--	--	--	--
c101090_g1	0	0.38	0	0	0.44	0.37	0	0	210	--	--	--	--	--	--	--	--	--
c101091_g1	0	0	0.32	0	0	0	0	0	321	--	--	--	--	--	--	--	--	--
c101094_g1	0.46	0	0.56	0	0	0	0	0	204	--	--	--	--	--	--	--	--	--
c101097_g1	0.415	0	0	0	0	0	0.325	0	220	--	--	--	--	--	--	--	--	--
c101098_g1	0	0	0.445	0	0.445	0	0	0	216	--	--	--	--	--	--	--	--	--
c101099_g1	0	0.32	0	0	0	0	0	0	241	--	--	--	--	--	--	--	--	--
c1011_g1	1.485	1.285	0.815	1.235	1.24	1.09	2.17	1.835	336	--	--	--	--	--	--	--	--	--
c10110_g1	0.235	0.14	0.42	0.43	0.08	0.07	0.51	0.13	961	PREDICTED: similar to senseless-2 CG31632-PA [Tribolium castaneum]	Tribolium castaneum senseless (sens), mRNA	growth factor independent 1	Zinc finger protein Gfi-1b OS=Gallus gallus GN=GFI1B PE=2 SV=1	Zinc finger, C2H2 type//Tektin family//Phage capsid scaffolding protein (GPO) serine peptidase//Baculovirus polyhedron envelope protein, PEP, C terminus//Phorbol esters/diacylglycerol binding domain (C1 domain)//Syntaxin 6, N-terminal//Nucleopolyhedrovirus P10 protein//Leucine-rich repeats of kinetochore protein Cenp-F/LEK1//Intermediate filament protein//HNH endonuclease//Fusaric acid resistance…	viral capsid assembly//septin ring assembly//lipoprotein metabolic process//microtubule cytoskeleton organization//cell adhesion//transmembrane transport//transport//Golgi vesicle transport//intracellular signal transduction//intra-Golgi vesicle-mediated transport//lipid transport	structural molecule activity//dynein binding//DNA binding//metal ion binding//lipid binding//endonuclease activity//protein homodimerization activity//nucleic acid binding//transcription factor binding	viral capsid//intermediate filament//viral envelope//dynein complex//membrane//integral to membrane//microtubule//septin ring//transcription factor complex//basement membrane//plasma membrane//Golgi transport complex//extracellular region	FOG: Zn-finger
c101101_g1	0	0	0.425	0	0	0	0	0.335	224	--	--	--	--	--	--	--	--	--
c101105_g1	0	0.365	0.475	0.305	0	0	0	0	231	--	--	--	--	Eukaryotic DNA topoisomerase I, DNA binding fragment	DNA topological change	DNA topoisomerase type I activity//DNA binding	chromosome	--
c101108_g1	0	0.37	0.45	0	0	0	0	0.35	214	--	--	--	--	--	--	--	--	--
c10111_g1	13.385	12.38	14.715	17.805	14.41	13.945	15.86	13.72	516	--	--	--	--	--	--	--	--	--
c101110_g1	0	0	0	0.315	0.39	0	0	0	240	--	--	--	--	--	--	--	--	--
c101112_g1	0.295	0.15	2.295	0.46	0	1.235	0.19	0.24	291	--	--	--	--	--	--	--	--	--
c101113_g1	0	0.33	0	0.3	0	0.66	0.3	0.315	234	--	--	--	--	--	--	--	--	--
c101114_g1	0	0	0	0	0	0.39	1.115	0	209	--	--	--	--	--	--	--	--	--
c101120_g1	0.44	0	0	0.715	0	0	0	0	210	--	--	--	--	--	--	--	--	--
c101124_g1	0.43	0.37	0.45	0.675	0	0.38	0	0	214	--	--	--	--	--	--	--	--	--
c101133_g1	0.395	0.34	0	0	0	0.345	1.29	0	230	--	--	--	--	--	--	--	--	--
c101135_g1	0	0	0.455	0	0	0.315	0	0.31	239	--	--	--	--	--	--	--	--	--
c10114_g1	3.955	4.865	2.53	5.78	3.35	5.125	1.615	5.47	444	Chain D, Crystal Structure Of N-wasp Vc Domain In Complex With Skeletal Actin >gi|211938994|pdb|2VCP|E Chain E, Crystal Structure Of N-wasp Vc Domain In Complex With Skeletal Actin	--	--	Neural Wiskott-Aldrich syndrome protein OS=Bos taurus GN=WASL PE=1 SV=1	WH2 motif	response to stimulus//organelle organization//cellular component movement//cellular localization//regulation of cellular process//cell projection organization//regulation of metabolic process//nitrogen compound metabolic process	protein binding//actin binding	cell periphery//organelle membrane//endomembrane system//intracellular organelle part//cytoplasmic membrane-bounded vesicle//actin cytoskeleton	--
c101147_g1	0	0.36	0.865	0.32	0	0	0	0.315	235	--	--	--	--	1,3-beta-glucan synthase component	(1->3)-beta-D-glucan biosynthetic process//sucrose metabolic process//starch metabolic process	1,3-beta-D-glucan synthase activity	1,3-beta-D-glucan synthase complex//membrane	--
c101149_g1	0.445	0	0	0	0	0	0	0	209	--	--	--	--	--	--	--	--	--
c10115_g1	0.23	0.43	0.52	0.375	0.47	0.4	0.18	0.755	357	--	--	--	--	--	--	--	--	--
c101150_g1	0	0	0	0	0.93	0	0	0	205	--	--	--	--	--	--	--	--	--
c101151_g1	0	0	0	0	0.465	0	0	0	209	--	--	--	--	--	--	--	--	--
c101152_g1	0.405	0	0	0.315	0	0	0	0	225	--	--	--	--	--	--	--	--	--
c101157_g1	0	0	0.48	0.17	0	0.38	0.675	0.175	378	--	--	--	--	Coronavirus M matrix/glycoprotein	viral infectious cycle	--	--	--
c101158_g1	0	0.38	0.48	0	1.27	0	0.34	0.335	224	--	--	--	--	--	--	--	--	--
c101161_g1	6.405	5.175	5.285	3.695	3.765	4.33	2.265	3.45	203	--	--	--	--	--	--	--	--	--
c101165_g1	0	0	0	0	0	0	0.37	0	210	--	--	--	--	--	--	--	--	--
c101169_g1	0.44	0	0.535	0	0	0	0	0.36	210	--	--	--	--	--	--	--	--	--
c10117_g1	0	1.405	1.29	1.25	1.58	0.345	0.655	0.965	231	--	--	--	--	--	--	--	--	--
c101174_g1	0	0	0	0.3	0	0	0.42	0	237	--	--	--	--	--	--	--	--	--
c101175_g1	0	0.765	0.955	0.96	0	1.405	0	0.67	223	--	--	--	--	--	--	--	--	--
c101177_g1	0.88	0	0	0	0	0.39	0	0.36	210	--	--	--	--	--	--	--	--	--
c101180_g1	0	0	0.46	0	0	0	0.745	0	209	--	--	--	--	--	--	--	--	--
c101182_g1	0.34	0.805	0.415	1.395	0	0.58	0.55	0.77	258	--	--	--	--	--	--	--	--	--
c101190_g1	0.74	0	0	0.65	1.975	0.345	0.895	1.065	231	--	--	--	--	--	--	--	--	--
c101191_g1	0.28	0	0.63	0.22	0.295	0.25	0	0.46	302	--	--	--	--	--	--	--	--	--
c101193_g1	0	0	0	0.34	0	0	0	0	224	--	--	--	--	--	--	--	--	--
c101194_g1	0.675	0.58	1.05	0	0	0.295	0.565	0.55	260	--	--	--	--	--	--	--	--	--
c101197_g1	0	0.33	0.415	0.29	0	0.305	0	0.295	254	--	--	--	--	--	--	--	--	--
c101198_g1	0.56	0	0	0.235	0	0.235	0	0.23	301	--	--	--	--	--	--	--	--	--
c1012_g1	0.77	0.695	0.69	0.11	0	0.105	2.825	3.37	603	--	--	--	--	--	--	--	--	--
c101202_g1	0	0	0	0	0.445	0	0.335	0.35	216	--	--	--	--	--	--	--	--	--
c101205_g1	0	0.345	1.225	0.575	0	0	0	0.61	241	--	--	--	--	--	--	--	--	--
c101208_g1	0	0.695	0.835	0	0	0.355	0	0	226	--	--	--	--	--	--	--	--	--
c101213_g1	0	0	0	0	0.47	0	0	0	206	--	--	--	--	--	--	--	--	--
c101215_g1	0.445	0	0	0	0	0.39	0	0	209	--	--	--	--	--	--	--	--	--
c101217_g1	0	0	0.475	0	0	0	0	0	205	--	--	--	--	--	--	--	--	--
c10122_g1	0.24	0.225	0.54	0.585	1.485	1.215	0.375	0.585	347	--	--	--	--	--	--	--	--	--
c101221_g1	0	0	0.775	0	0	0.445	0	0	216	--	--	--	--	--	--	--	--	--
c101228_g1	0.845	0.76	1.18	1.535	3.695	5.075	1.04	1.745	384	--	--	--	--	--	--	--	--	--
c10123_g1	0	0	0	0	0	0	0	0.35	215	--	--	--	--	--	--	--	--	--
c101233_g1	0	0	0.37	0	0	0	0	0	283	--	--	--	--	--	--	--	--	--
c10124_g1	0	0.67	0	0.915	0	0	0.87	0	240	--	--	--	--	--	--	--	--	--
c101240_g1	0	0	0	0	0.415	0	0	0	220	--	--	--	--	--	--	--	--	--
c101242_g1	0	0	0	0.665	0	0	0	0	217	--	--	--	--	--	--	--	--	--
c101248_g1	0	0	0	0	0.33	0	0.25	0	273	--	--	--	--	--	--	--	--	--
c101250_g1	0	0	0	0.29	0.465	0	0	0	202	--	--	--	--	--	--	--	--	--
c101253_g1	0	0	0	0	0.445	0	0	0	215	--	--	--	--	--	--	--	--	--
c101255_g1	0	0	0	1.27	0.935	0.375	0.35	0.37	208	--	--	--	--	Survival motor neuron protein (SMN)	mRNA processing	RNA binding	cytoplasm//nucleus	--
c101262_g1	0.39	0	0	0	0	0	0	0	230	--	--	--	--	Phosphotransferase system, EIIC	carbohydrate transport//phosphoenolpyruvate-dependent sugar phosphotransferase system	sugar:hydrogen symporter activity//protein-N(PI)-phosphohistidine-sugar phosphotransferase activity	protein-N(PI)-phosphohistidine-sugar phosphotransferase complex//membrane	--
c101263_g1	0	0	0	0	0	0	0.7	0	208	--	--	--	--	--	--	--	--	--
c10127_g1	0.145	0.78	0.355	0.355	0.15	0.245	0.7	0.36	536	leukocyte receptor cluster (LRC) member 9 [Xenopus laevis] >gi|51593704|gb|AAH78625.1| MGC85593 protein [Xenopus laevis]	--	--	Leukocyte receptor cluster member 9 OS=Mus musculus GN=Leng9 PE=2 SV=1	Zinc finger, C2H2 type	--	metal ion binding	--	--
c10127_g2	0.27	0.24	0.11	0.365	0.185	0.225	0.36	0.74	837	Leukocyte receptor cluster member 9 [Caligus rogercresseyi]	--	--	A-kinase anchor protein 7 isoform gamma OS=Homo sapiens GN=AKAP7 PE=1 SV=2	Prefoldin subunit//Deoxyribonuclease II	protein folding//DNA catabolic process//DNA metabolic process	unfolded protein binding//deoxyribonuclease II activity	prefoldin complex	--
c101272_g1	0.45	0	0	0	0	0	0	0	213	--	--	--	--	--	--	--	--	--
c101277_g1	0	0	0	0	0	0	0.44	0.215	319	--	--	--	--	--	--	--	--	--
c10128_g1	0.195	0	0.205	0.485	0	0.175	0.32	0.32	411	--	--	--	--	--	--	--	--	--
c101282_g1	0	0	0	0	0	0.36	0	0	214	--	--	--	--	--	--	--	--	--
c101283_g1	0	0	0.48	0	0.39	0	0	0	230	--	--	--	--	--	--	--	--	--
c101285_g1	0	0.2	0.28	0.36	0.46	0	0.195	0	357	--	--	--	--	--	--	--	--	--
c101287_g1	0	0	0	0.725	0	0	0.35	0	214	--	--	--	--	Sugar (and other) transporter	transmembrane transport	transmembrane transporter activity	integral to membrane	--
c101288_g1	0	0	0.355	0	0	0	0	0	258	--	--	--	--	--	--	--	--	--
c10129_g1	0.42	0.565	0.22	0.34	0	0.54	0.505	0.175	386	--	--	--	--	--	--	--	--	--
c101296_g1	0	0	0	0	0.405	0	0	0	232	--	--	--	--	--	--	--	--	--
c101298_g1	0	0	0	0	0	0	0.3	0.315	235	--	--	--	--	--	--	--	--	--
c1013_g1	0.71	3.21	1.23	2.025	1.08	1.54	2.035	1.455	250	--	--	--	--	--	--	--	--	--
c10130_g1	0.535	0.385	0.215	0.67	0.215	0	0.325	0.17	393	--	--	--	--	--	--	--	--	--
c101302_g1	0	0.39	0	0.735	0	0.4	0	0.375	206	--	--	--	--	--	--	--	--	--
c101303_g1	0	0	0.46	0.37	0.46	0	0	0	210	--	--	--	--	Fatty acid desaturase	lipid metabolic process	--	--	--
c101309_g1	0.435	0.74	0.925	0.34	0.295	0.32	0	0	212	--	--	--	--	--	--	--	--	--
c10131_g1	1.65	0.385	1.215	1.19	0.845	1.06	1.355	2.03	394	--	--	--	--	--	--	--	--	--
c101310_g1	0.25	0	0.45	0	0	0	0	0	214	--	--	--	--	--	--	--	--	--
c10132_g1	2.1	1.305	4.395	6.06	2.66	5.345	3.04	4.5	232	--	--	--	--	--	--	--	--	--
c101321_g1	0	0	0	0	0	0.365	0	0	211	--	--	--	--	--	--	--	--	--
c101324_g1	0	0	0.525	0.425	0	0.36	0.33	0.355	214	--	--	--	--	Mediator of RNA pol II transcription subunit 19	regulation of transcription from RNA polymerase II promoter	RNA polymerase II transcription cofactor activity	mediator complex	--
c101325_g1	5.585	5.39	5.49	6.785	4.42	6.315	9.875	7.375	5810	Hypothetical protein [Rhipicephalus pulchellus]	--	--	Transmembrane protein 131 OS=Mus musculus GN=Tmem131 PE=1 SV=2	SRF-type transcription factor (DNA-binding and dimerisation domain)	--	protein dimerization activity//DNA binding	--	--
c101329_g1	0.245	0.68	0.815	0.82	0	0.64	0.385	0.815	336	--	--	--	--	--	--	--	--	--
c10133_g1	0.28	0.75	0.63	0.44	0	0.25	1.13	0	302	--	--	--	--	--	--	--	--	--
c101330_g1	0.43	0	0	0	0	0	0	0	214	--	--	--	--	--	--	--	--	--
c101331_g1	0.425	0	0	0	0.44	0	0	0	217	--	--	--	--	--	--	--	--	--
c101332_g1	5167.12	4541.41	5294.16	4628.16	3655.58	4658.94	4621.73	5029.93	785	cytochrome c oxidase subunit II [Litopenaeus vannamei] >gi|98283623|gb|ABF58007.1| cytochrome c oxidase subunit II [Litopenaeus vannamei] >gi|148532182|gb|ABQ84179.1| cytochrome c oxidase subunit II [Litopenaeus vannamei]	Litopenaeus vannamei mitochondrion, complete genome	cytochrome c oxidase subunit 2	Cytochrome c oxidase subunit 2 OS=Drosophila lowei GN=mt:CoII PE=3 SV=1	--	electron transport//respiratory electron transport chain//proton transport//mitochondrial electron transport, cytochrome c to oxygen	heme binding//copper ion binding//electron carrier activity//cytochrome-c oxidase activity	integral to membrane//respiratory chain complex IV//mitochondrial inner membrane//respiratory chain	Cytochrome c oxidase, subunit II, and related proteins
c101333_g1	0	0.305	0	0.255	0	0	0	0.265	269	--	--	--	--	--	--	--	--	--
c101334_g1	0.75	0.53	0.915	0.48	1.075	0.515	0.6	0.62	522	--	--	--	--	--	--	--	--	--
c101337_g1	0.5	0.35	0.41	0.6	0.26	0.425	0.205	0.205	618	--	--	--	--	--	--	--	--	--
c101338_g1	977.54	839.18	993.54	792.73	787.73	828.69	774.64	793.97	584	PREDICTED: 40S ribosomal protein S17-like [Oreochromis niloticus]	PREDICTED: Cavia porcellus 40S ribosomal protein S17-like (LOC100731223), mRNA	small subunit ribosomal protein S17e	40S ribosomal protein S17 OS=Ictalurus punctatus GN=rps17 PE=2 SV=3	Ribosomal S17	ribosome biogenesis//translation	structural constituent of ribosome	ribosome//intracellular	40S ribosomal protein S17
c101339_g1	0	0	0	0	0	0	0	0.35	216	--	--	--	--	--	--	--	--	--
c101340_g1	0.42	0.64	0.49	1.285	0.14	0.495	0.565	0.81	553	--	--	--	--	--	--	--	--	--
c101341_g1	0.35	1.515	2.39	1.375	1.995	2.24	1.315	2.365	486	--	--	--	--	--	--	--	--	--
c101342_g1	0	0	0.38	0	0	0	0	0.3	244	--	--	--	--	TFIIH C1-like domain	DNA repair	zinc ion binding	--	--
c101343_g1	0.395	0.715	0.485	0	0	0	0	0.65	228	--	--	--	--	--	--	--	--	--
c101344_g1	0	0.435	0	0.2	0	0	0	0.205	330	--	--	--	--	--	--	--	--	--
c101345_g1	10.89	6.96	13.745	16.175	9.405	8.175	2.2	2.14	264	--	--	--	--	--	--	--	--	--
c101346_g1	21.73	20.515	32.955	20.985	13.505	23.195	0.98	19.915	219	--	--	--	--	Protein of unknown function (DUF3595)	ion transport	mechanically-gated ion channel activity	integral to membrane	--
c101347_g1	0.24	0.225	0.88	0.19	0.49	0	0.2	0.2	343	--	--	--	--	--	--	--	--	--
c101349_g1	0	0	0	0.325	0.39	0	0	0	232	--	--	--	--	--	--	--	--	--
c101352_g1	1.02	1.27	1.385	1.52	1.245	1.025	1.815	2.18	397	--	--	--	--	--	--	--	--	--
c101353_g1	0	0.315	0.885	1.77	0	0.305	0	0.6	244	--	--	--	--	--	--	--	--	--
c101358_g1	0.46	0.43	1.04	0	0.94	0.77	1.135	0.38	203	--	--	--	--	--	--	--	--	--
c101359_g1	0	0	0	2.57	0.4	0	0	0	235	--	--	--	--	--	--	--	--	--
c101360_g1	3.695	8.85	6.9	7.715	7.64	8.615	14.61	9.78	222	--	--	--	--	--	--	--	--	--
c101362_g1	0.735	0.33	1.245	0.29	0.375	0.16	0.885	1.05	436	--	--	--	--	--	--	--	--	--
c101363_g1	0.445	0.58	0.735	1.945	2.24	1.335	0	0.37	367	--	--	--	--	--	--	--	--	--
c101366_g1	0.89	0.35	0.79	0.96	0.405	0.85	0.315	0.49	767	--	--	--	--	--	--	--	--	--
c101367_g1	2.615	2.045	0.91	0.585	5.32	2.57	3.34	0.615	239	--	--	--	--	--	--	--	--	--
c101369_g1	0.26	0.345	0.2	0.415	0.065	0.275	0.365	0.265	1154	--	--	--	--	--	--	--	--	--
c101370_g1	51.605	67.055	69.11	42.19	23.445	43.605	28.165	59.23	2316	PREDICTED: proliferation-associated protein 2G4-like [Megachile rotundata]	--	--	Proliferation-associated protein 2G4 OS=Mus musculus GN=Pa2g4 PE=1 SV=3	--	--	--	--	Metallopeptidase
c101371_g1	0	0.175	0.42	0.445	0	0	0.3	0.15	431	--	--	--	--	--	--	--	--	--
c101372_g1	0.865	1.57	1.22	1.655	0.95	1.005	1.17	0.835	1031	Serine/threonine/tyrosine-interacting protein [Harpegnathos saltator]	--	--	Serine/threonine/tyrosine-interacting protein OS=Homo sapiens GN=STYX PE=1 SV=1	Dual specificity phosphatase, catalytic domain//Protein-tyrosine phosphatase//Cut8 six-helix bundle	proteasome localization//dephosphorylation//nucleus-associated proteasomal ubiquitin-dependent protein catabolic process//protein dephosphorylation//tyrosine metabolic process	phosphatase activity//protein tyrosine phosphatase activity//protein tyrosine/serine/threonine phosphatase activity	nucleus	Dual specificity phosphatase
c101373_g1	0.185	0.175	0.23	0.305	0.19	0.155	0	0.155	428	--	--	--	--	--	--	--	--	--
c101374_g1	0	0	0.27	0.63	0.53	0.23	0.22	0.215	321	--	--	--	--	--	--	--	--	--
c101375_g1	0	0	0	0.265	0	0.585	0.55	0.28	259	--	--	--	--	--	--	--	--	--
c101377_g1	1.32	0.31	0	0.815	0	0	1.05	0.27	264	--	--	--	--	--	--	--	--	--
c101378_g1	0	0	0.325	0	0	0	0.435	0.22	313	--	--	--	--	--	--	--	--	--
c10138_g1	0.3	0	0	0	0	0	0	0	298	--	--	--	--	--	--	--	--	--
c101380_g1	18.59	16.9	31.275	15.505	10.475	17.52	30.71	18.865	1104	Low affinity immunoglobulin epsilon Fc receptor [Cricetulus griseus]	--	--	Low affinity immunoglobulin epsilon Fc receptor OS=Mus musculus GN=Fcer2 PE=2 SV=1	Lectin C-type domain	--	carbohydrate binding	--	C-type lectin
c101381_g1	0.765	0	0.93	1.03	0.265	0.225	0.415	0	328	--	--	--	--	--	--	--	--	--
c101382_g1	2.9	4.765	4.73	1.385	1.485	2.545	0.94	2.62	294	--	--	--	--	--	--	--	--	--
c101383_g1	0.135	0.505	1.16	0	0.14	0.115	0.45	0.785	569	--	--	--	--	--	--	--	--	--
c101386_g1	1.275	0.785	0.85	1.01	0	0.33	0.565	0.63	603	--	--	--	--	--	--	--	--	--
c101387_g1	0.355	0.64	0	1.16	0	0.315	0.555	0.585	249	--	--	--	--	--	--	--	--	--
c101388_g1	156.965	223.69	261.615	403.82	274.595	232.945	377.925	340.825	235	--	Penaeus monodon Ubc protein mRNA, partial cds	--	--	--	--	--	--	--
c101389_g1	0	0	0.385	0	0	0	0	0	241	--	--	--	--	--	--	--	--	--
c101391_g1	1.02	0	0.84	0	0	0.665	0.83	0.63	327	--	--	--	--	--	--	--	--	--
c101394_g1	0	0.36	0.435	0.35	0.855	0	0.675	0	219	--	--	--	--	--	--	--	--	--
c101396_g1	0.5	0.445	1.07	0.915	0.77	0.96	0.105	0.62	615	--	--	--	--	--	--	--	--	--
c101399_g1	0.29	0.27	1.915	0.23	1.21	0.73	0.245	0.48	294	--	--	--	--	--	--	--	--	--
c1014_g1	0.415	0.385	0.505	0.325	0.43	0	0.325	0.34	221	--	--	--	--	--	--	--	--	--
c10140_g1	0.38	0.76	0.625	1.205	0.195	0.535	2.425	2.19	502	--	--	--	--	Collagenase NC10 and Endostatin	cell adhesion	structural molecule activity	extracellular matrix	--
c101400_g1	0.875	0.345	0.8	0.5	0.13	0.22	0.4	0.515	616	--	--	--	--	--	--	--	--	--
c101403_g1	0	0.18	0.22	0.495	0.43	0.37	0.49	0	388	--	--	--	--	--	--	--	--	--
c101405_g1	1.555	1.45	1.43	2.125	2.46	2.18	2.615	1.855	490	--	--	--	--	--	--	--	--	--
c101406_g1	0.285	0.25	0	0.48	0	0.255	0	0.235	297	--	--	--	--	--	--	--	--	--
c101407_g1	0	0	0.225	0	0	0.56	0	0.355	377	--	--	--	--	--	--	--	--	--
c101408_g1	0.43	0	0	0	0	0.355	0	0	383	--	--	--	--	--	--	--	--	--
c101409_g1	0.495	0.43	0.26	0.39	1.525	1.07	0	0.205	336	--	--	--	--	--	--	--	--	--
c10141_g1	0	0.415	0.53	0	0	0	0.125	0.375	516	--	--	--	--	--	--	--	--	--
c101410_g1	0	0.49	0	0.225	0.285	0	0	0	299	--	--	--	--	--	--	--	--	--
c101411_g1	0.35	0.295	0	2.945	0	0	0	0	252	--	--	--	--	--	--	--	--	--
c101412_g1	0.94	0	1.195	0.625	0.47	1.34	0.125	0.39	502	--	--	--	--	--	--	--	--	--
c101414_g1	0	0.175	0	2.26	14.09	18.27	0	0	396	--	--	--	--	--	--	--	--	--
c101415_g1	0	0.42	0	0	0	0	0	0	207	--	--	--	--	--	--	--	--	--
c101416_g1	2.965	2.38	3.125	2.71	2.095	2.345	2.455	2.5	2806	--	--	--	--	--	--	--	--	--
c101417_g1	0	0	0.63	0	0	0	0	0.225	305	--	--	--	--	--	--	--	--	--
c101418_g1	0.87	2.295	2.875	0.735	0	0.73	0	0.715	212	--	--	--	--	--	--	--	--	--
c101423_g1	2	1.22	2.485	0.895	1.41	1.6	1.97	2.15	511	--	--	--	--	--	--	--	--	--
c101425_g1	0	0	0.32	0.24	0	0	0.26	0	280	--	--	--	--	--	--	--	--	--
c101426_g1	0.295	0.765	0	0	0.905	0.245	0.49	2.155	291	--	--	--	--	--	--	--	--	--
c101427_g1	1.24	0.74	0.505	0	0	0.365	0	0.34	221	--	--	--	--	--	--	--	--	--
c101428_g1	0.305	0.265	0.37	0	0	1.05	0.375	0.375	515	--	--	--	--	--	--	--	--	--
c10143_g1	0.875	2.175	3.38	1.84	1.13	1.32	0.705	3.41	374	--	--	--	--	--	--	--	--	--
c101430_g1	5.82	5.28	6.63	6.545	4.935	5.69	8.49	5.81	903	--	--	--	--	--	--	--	--	--
c101432_g1	0.085	0.295	0.185	0.395	0.25	0	0.34	0.205	907	--	--	--	--	Formiminotransferase-cyclodeaminase	cellular metabolic process	catalytic activity	--	--
c101433_g1	0	0	0	0.74	0.455	0	1.03	0.72	211	--	--	--	--	--	--	--	--	--
c101434_g1	0	0.36	0	0	0.785	0	0	0.635	234	--	--	--	--	--	--	--	--	--
c101435_g1	0	0.41	0	0	0	0	0	0	211	--	--	--	--	KH domain	--	RNA binding	--	--
c101436_g1	0	0.58	0.22	0	0	0.36	0	0.175	385	--	--	--	--	--	--	--	--	--
c101437_g1	0	0.37	0	0	0.445	0	0	0.35	216	--	--	--	--	--	--	--	--	--
c101439_g1	1.33	1.415	1.515	1.585	0.445	0.765	0.475	0.97	530	--	--	--	--	--	--	--	--	--
c101441_g1	0.465	0	0	0.195	0	0.41	0	0.19	354	--	--	--	--	--	--	--	--	--
c101443_g1	0	0	0.37	0.265	0.165	0.42	0.26	0.4	486	--	--	--	--	--	--	--	--	--
c101444_g1	0.245	0.215	0.26	0.6	0.26	1.055	0	0	336	--	--	--	--	--	--	--	--	--
c101446_g1	2.545	3.785	9.925	5.9	2.975	2.955	2.375	8.56	347	--	--	--	--	Lamprin	--	structural molecule activity	proteinaceous extracellular matrix	--
c101447_g1	0.91	0.425	1.505	0	0.475	0.4	0	0.375	205	--	--	--	--	--	--	--	--	--
c101449_g1	0.435	0	1.505	0	0	0	0	0	213	--	--	--	--	--	--	--	--	--
c101451_g1	0.21	0.735	0.26	0.18	0	0	0.18	0	384	--	--	--	--	--	--	--	--	--
c101452_g1	0.405	0.745	0.285	0.115	0	0.24	0	1.02	572	--	--	--	--	--	--	--	--	--
c101453_g1	0	0	0	0.39	0	0.405	0	0.38	203	--	--	--	--	Ring finger domain	--	protein binding//zinc ion binding	--	--
c101454_g1	8.435	12.21	26.355	31.25	17.635	13.38	8.51	6.88	306	--	--	--	--	Pox virus Ag35 surface protein//Geminivirus putative movement protein	spread of virus in host, cell to cell	--	viral envelope//integral to membrane	--
c101455_g1	0.67	1.17	1.895	1.37	0.175	0.855	0.955	1.375	473	--	--	--	--	--	--	--	--	--
c101456_g1	0.125	0	0.15	0.2	0.51	0.105	0.2	0.205	623	--	--	--	--	Ninjurin	tissue regeneration//cell adhesion	--	integral to membrane	--
c101457_g1	0.455	0.79	0	0.36	0	0	0	0	205	--	--	--	--	--	--	--	--	--
c101458_g1	12.47	22.44	7.075	8.6	17.03	12.565	10.505	4.54	217	--	--	--	--	--	--	--	--	--
c101459_g1	2.345	1.5	2.53	1.845	1	1.345	1.17	1.43	560	--	--	--	--	--	--	--	--	--
c10146_g1	4.49	5.195	5.26	6.55	4.265	8.05	3.465	6.385	793	--	--	--	--	--	--	--	--	--
c101460_g1	0	0.435	1.095	0.585	0	0.425	0.2	0.4	343	PREDICTED: similar to orf [Tribolium castaneum]	--	--	Retrovirus-related Pol polyprotein from transposon 17.6 OS=Drosophila melanogaster GN=pol PE=4 SV=1	--	--	--	--	FOG: Transposon-encoded proteins with TYA, reverse transcriptase, integrase domains in various combinations
c101461_g1	0	0	0	0	0	0.3	0	0	257	--	--	--	--	--	--	--	--	--
c101462_g1	0.6	0.42	0.5	2.045	1.355	0.515	0.385	0.885	643	--	--	--	--	--	--	--	--	--
c101466_g1	12.045	20.625	28.205	13.47	11.295	16.095	5.31	20.255	444	--	--	--	--	--	--	--	--	--
c101467_g1	0	0	0	0	0.3	0	0.24	0.235	295	--	--	--	--	--	--	--	--	--
c101468_g1	0.2	0	0.445	0.475	0.395	0.35	0.165	0.885	408	--	--	--	--	--	--	--	--	--
c101469_g1	39.8	57.28	49.77	19.02	15.78	33.025	22.015	43.925	1113	HMGBa [Litopenaeus vannamei]	Litopenaeus vannamei HMGBa mRNA, complete cds	high mobility group protein B1	High mobility group protein DSP1 OS=Drosophila melanogaster GN=Dsp1 PE=2 SV=1	Formiminotransferase-cyclodeaminase	cellular metabolic process	catalytic activity	--	HMG box-containing protein
c10147_g1	0	0	0.485	0	0	0	0	0	201	--	--	--	--	--	--	--	--	--
c101470_g1	0.185	0.33	0	0.145	0	0.16	0.155	0.15	435	--	--	--	--	--	--	--	--	--
c101472_g1	0.46	0.865	0	0.775	0	0	0.745	0	203	--	--	--	--	--	--	--	--	--
c101474_g1	9.075	8.625	7.735	8.595	7.035	6.865	7.445	8.1	1043	hypothetical protein DAPPUDRAFT_302673 [Daphnia pulex]	--	transcription initiation factor TFIID subunit 12	Transcription initiation factor TFIID subunit 12 OS=Mus musculus GN=Taf12 PE=1 SV=1	Transcription initiation factor TFIID subunit A//Histone-like transcription factor (CBF/NF-Y) and archaeal histone//Transcription factor IIA, alpha/beta subunit//Core histone H2A/H2B/H3/H4	transcription initiation from RNA polymerase II promoter//DNA-dependent transcription, initiation	sequence-specific DNA binding//DNA binding//protein heterodimerization activity	transcription factor TFIID complex//transcription factor TFIIA complex//intracellular	Transcription initiation factor TFIID, subunit TAF12 (also component of histone acetyltransferase SAGA)
c101475_g1	0.13	0.405	0.55	0.25	0.065	0.215	0.66	0.365	1170	--	--	--	--	--	--	--	--	--
c101477_g1	14.52	13.24	13.9	10.735	6.775	8.84	6.665	11.93	1121	PREDICTED: similar to caseinolytic protease, ATP-dependent, proteolytic subunit homolog [Tribolium castaneum] >gi|270014730|gb|EFA11178.1| hypothetical protein TcasGA2_TC004785 [Tribolium castaneum]	--	ATP-dependent Clp protease, protease subunit	Putative ATP-dependent Clp protease proteolytic subunit, mitochondrial OS=Mus musculus GN=Clpp PE=2 SV=1	Enoyl-CoA hydratase/isomerase family	metabolic process//proteolysis	catalytic activity//serine-type endopeptidase activity	--	ATP-dependent Clp protease, proteolytic subunit
c101478_g1	1.4	0.44	0	0	0	0	0.755	1.155	201	--	--	--	--	7 transmembrane receptor (Secretin family)	G-protein coupled receptor signaling pathway	G-protein coupled receptor activity	integral to membrane	--
c101479_g1	0.51	0.22	0.31	0.39	0.255	0	0	0.415	328	--	--	--	--	--	--	--	--	--
c101480_g1	1.65	0.24	0.62	0	0.56	1.405	0.215	0.225	307	--	--	--	--	--	--	--	--	--
c101481_g1	0	0.28	0.395	0.27	0	0.285	0	0.265	269	--	--	--	--	--	--	--	--	--
c101482_g1	1.66	0.39	0	0.35	0	0.71	0.295	0.34	220	--	PREDICTED: Musca domestica rho GTPase-activating protein 26-like (LOC101892505), transcript variant X2, mRNA	--	--	Alphaherpesvirus glycoprotein E//Domain of unknown function (DUF3377)	--	metalloendopeptidase activity	membrane	--
c101484_g1	0	0	0	0	0.295	0.52	0	0	291	--	--	--	--	--	--	--	--	--
c101485_g1	0.44	0	0	0	0.455	0.365	0	0	211	--	--	--	--	--	--	--	--	--
c101486_g1	0.42	0.385	0.63	0.8	0.285	0.965	0.22	0.92	556	--	--	--	--	--	--	--	--	--
c101487_g1	0	0.32	0.9	0.935	0.385	0.31	0	0	241	--	--	--	--	--	--	--	--	--
c101488_g1	0.195	0	0.405	0.165	0.59	0.33	0.305	0.32	416	--	--	--	--	--	--	--	--	--
c101489_g1	4.25	4.115	4.305	4.57	6.025	2.485	4.19	4.025	280	--	--	--	--	--	--	--	--	--
c101490_g1	0.525	0.3	0	0.29	0.36	0	0	0	255	--	--	--	--	--	--	--	--	--
c101492_g1	0	0	0	1.085	2.31	1.93	0	0	203	--	--	--	--	--	--	--	--	--
c101493_g1	0.355	0.325	0	0.585	0	0.975	0.315	0	239	--	--	--	--	--	--	--	--	--
c101494_g1	2.215	2.025	7.865	2.19	2.73	4.37	2.985	5.86	312	--	--	--	--	--	--	--	--	--
c101495_g1	0	0.315	0	0	0	0.295	0	0.275	261	--	--	--	--	--	--	--	--	--
c101496_g1	0.2	0.57	0	0	0.21	0	0.17	0.165	400	--	--	--	--	Runt domain	regulation of transcription, DNA-dependent	sequence-specific DNA binding transcription factor activity//DNA binding	transcription factor complex	--
c101497_g1	0.765	0.56	0.13	0.2	0.51	0.325	1.24	1.15	608	--	--	--	--	--	--	--	--	--
c101498_g1	0.145	0.125	0.15	0.155	0	0.25	0.345	0	538	--	--	--	--	--	--	--	--	--
c1015_g1	0.435	0.41	0.53	0	0	0	0	0	212	--	--	--	--	Ligand-gated ion channel	ion transport//signal transduction//synaptic transmission	ionotropic glutamate receptor activity//extracellular-glutamate-gated ion channel activity	membrane	--
c1015_g2	0	2.015	0.17	0	0	0.14	0	0.405	478	PREDICTED: glutamate receptor delta-2 subunit-like, partial [Apis mellifera]	--	--	--	--	--	--	--	--
c101501_g1	0	0.885	0.265	0	0.255	0	0.215	0.42	327	--	--	--	--	--	--	--	--	--
c101502_g1	0.54	0.35	0.755	1.095	0.41	0.58	0.55	0.895	573	--	--	--	--	--	--	--	--	--
c101504_g1	0	0.235	0	0	0	0.685	0.21	0.44	313	--	--	--	--	--	--	--	--	--
c101505_g1	2.055	3.425	2.58	1.885	1.185	1.18	1.29	2.445	360	--	--	--	--	--	--	--	--	--
c101507_g1	0.515	0	0.465	0	0	0	0.34	0.34	234	--	--	--	--	--	--	--	--	--
c101510_g1	0.78	0.985	1.11	0.91	0.115	0.685	0.445	1.195	685	--	--	--	--	--	--	--	--	--
c101512_g1	0	0	0	0	0	0.66	0.3	0	234	--	--	--	--	--	--	--	--	--
c101515_g1	0.395	0	0	0	0.41	0.35	0	0.325	229	--	--	--	--	--	--	--	--	--
c101516_g1	0	0.84	0.375	0	0.64	0	0.26	0.255	280	--	--	--	--	--	--	--	--	--
c101518_g1	0	0	0.485	0	0.465	0.79	0	0	208	--	--	--	--	--	--	--	--	--
c101520_g1	0	0	0.315	0	0	0	0	0	520	hypothetical protein AND_18239 [Anopheles darlingi]	--	--	--	--	--	--	--	--
c101521_g1	0	0	0.48	0	0	0	0	0	230	--	--	--	--	--	--	--	--	--
c101522_g1	0	0.17	0.315	0.075	0	0.085	0	0.08	796	--	--	--	--	Slow voltage-gated potassium channel	potassium ion transport//ion transport	voltage-gated potassium channel activity	membrane//voltage-gated potassium channel complex	--
c101523_g1	0.59	0.265	0.56	0	1.14	0.78	0.905	0.605	261	--	--	--	--	--	--	--	--	--
c101524_g1	0	0	0.765	0.19	0.5	0.82	0.615	0.405	339	--	--	--	--	Uncharacterised protein family (UPF0239)	--	--	integral to membrane	--
c101525_g1	0	0.2	0.285	0.38	0	0.195	0.185	0.19	353	--	--	--	--	Lipase 3 N-terminal region	lipid catabolic process	--	--	--
c101526_g1	0.315	0.175	0	0.16	0.065	0	0.05	0.105	1166	--	--	--	--	--	--	--	--	--
c101527_g1	0	1.515	0.97	0.955	0.93	0.285	0.2	0.2	343	--	--	--	--	--	--	--	--	--
c101528_g1	0.395	1.09	0.415	0.67	0.415	0.33	0.665	0.65	228	--	--	--	--	--	--	--	--	--
c10153_g1	0	0.345	0.49	0.255	0.8	0.355	0.6	0.595	269	--	--	--	--	Domain of unknown function DUF221	--	--	membrane	--
c101530_g1	0	0	0	0.42	1.02	0	0	0	335	--	--	--	--	--	--	--	--	--
c101531_g1	3.185	2.07	1.77	1.915	1.635	0.915	5.08	4.015	718	--	--	--	--	--	--	--	--	--
c101532_g1	0	0.8	0	0	0.465	0.385	0.18	0.38	356	--	--	--	--	--	--	--	--	--
c101533_g1	0.12	0.595	0.61	0.64	0.195	0.485	1.03	0.46	1197	--	--	--	--	--	--	--	--	--
c101536_g1	0.92	1.34	2.305	2.445	0.185	0.785	2.23	1.205	435	--	--	--	--	--	--	--	--	--
c101537_g1	1.4	2.165	1.81	2.9	1.825	1.79	1.755	2.665	1167	--	--	--	--	--	--	--	--	--
c101538_g1	0	1.49	1.255	0.3	0.685	1.72	0.565	0.825	262	--	--	--	--	--	--	--	--	--
c101539_g1	0.38	0	0.395	0	0	0	0	0	236	--	--	--	--	--	--	--	--	--
c101540_g1	0.375	0.325	0	0	0	0	0	0	238	--	--	--	--	--	--	--	--	--
c101541_g1	47.635	67.495	59.285	25.395	14.345	36.345	5.28	66.58	911	Williams-Beuren syndrome chromosomal region 27 protein [Crassostrea gigas]	--	--	Williams-Beuren syndrome chromosomal region 27 protein OS=Homo sapiens GN=WBSCR27 PE=2 SV=2	ubiE/COQ5 methyltransferase family//AdoMet dependent proline di-methyltransferase//Methyltransferase domain	metabolic process	methyltransferase activity	--	--
c101542_g1	0	0	0	0.35	0.415	1.08	0	0	220	--	--	--	--	--	--	--	--	--
c101543_g1	355.255	231.85	269.605	269.87	712.58	272.96	434.285	208.055	423	myosin heavy chain type a [Marsupenaeus japonicus]	--	myosin heavy chain	Myosin heavy chain, muscle OS=Drosophila melanogaster GN=Mhc PE=1 SV=4	Homeobox associated leucine zipper//Myosin tail//Syntaxin 6, N-terminal	regulation of transcription, DNA-dependent//Golgi vesicle transport	ATP binding//motor activity//actin binding//DNA binding	membrane//nucleus//myosin complex	--
c101544_g1	0.47	0.72	0.785	0.53	0.49	0.46	0.055	0.66	1105	--	--	--	--	--	--	--	--	--
c101546_g1	0.445	2.38	1.01	0	0	0	0	1.1	208	--	--	--	--	--	--	--	--	--
c101548_g1	0.19	0	0	0.16	0	0.32	0.15	0	420	--	--	--	--	Proto-chlorophyllide reductase 57 kD subunit	oxidation-reduction process//chlorophyll biosynthetic process//photosynthesis	oxidoreductase activity	--	--
c101549_g1	0	0	0	0	1.24	0.7	0	0.665	224	--	--	--	--	--	--	--	--	--
c101550_g1	0	0	0	0.15	0.19	1.79	0	0	427	--	--	--	--	--	--	--	--	--
c101551_g1	4.045	5.49	4.72	2.715	1.15	4.56	1.03	3.475	436	--	--	--	--	--	--	--	--	--
c101552_g1	0.28	0	0.585	0.445	0.28	0.25	0.47	0	301	--	--	--	--	--	--	--	--	--
c101553_g1	0.965	1.095	0.81	0.7	1.08	0.75	1.84	1.295	859	--	--	--	--	--	--	--	--	--
c101555_g1	0	0	0	0.75	0	0	0	0	208	--	--	--	--	--	--	--	--	--
c101556_g1	0	0	0	0	0	0	0.365	0	211	--	--	--	--	--	--	--	--	--
c101560_g1	0	0.28	0.675	0	0.31	0.25	0.235	0	286	--	--	--	--	--	--	--	--	--
c101561_g1	0	0	0.42	0	0	0	0	0	225	--	--	--	--	--	--	--	--	--
c101563_g1	0	0	0.5	0.2	0	0	0	0.395	345	--	--	--	--	--	--	--	--	--
c101566_g1	0.45	1.21	0.55	0	0	1.2	0	0	206	ribosomal protein L29 [Trichoderma reesei QM6a]	--	--	60S ribosomal protein L29 OS=Schizosaccharomyces pombe (strain 972 / ATCC 24843) GN=rpl29 PE=2 SV=3	Ribosomal L29e protein family	translation//ribosome biogenesis	structural constituent of ribosome	intracellular//ribosome	60S ribosomal protein L29
c101568_g1	0	0	0	0.33	0	0.345	0.33	0.325	230	--	--	--	--	--	--	--	--	--
c101569_g1	27.54	24.585	37.18	29.035	28.99	25.895	21.735	26.22	521	--	--	--	--	--	--	--	--	--
c101570_g1	0.465	0.86	1.08	0.86	0.475	0.895	0.405	2.45	201	--	--	--	--	--	--	--	--	--
c101572_g1	0.58	0.52	0	0.245	0.3	0.755	0.47	0	294	--	--	--	--	--	--	--	--	--
c101573_g1	0.315	0	0.33	0.265	0.965	0	0.265	0.26	273	--	--	--	--	--	--	--	--	--
c101574_g1	1.325	1.205	3.605	0	0.44	0.37	0.37	0	210	--	--	--	--	--	--	--	--	--
c101575_g1	0	0.43	0	0.36	0	0	0	0.38	204	--	--	--	--	--	--	--	--	--
c101576_g1	0.46	0	0	0	0	0	0	0	203	--	--	--	--	--	--	--	--	--
c101577_g1	0.32	0	0	0	0.32	0	0	0	271	--	--	--	--	--	--	--	--	--
c101578_g1	0	0	0.37	1.74	1.115	2.14	1.455	0	248	--	--	--	--	--	--	--	--	--
c101579_g1	0.36	0.645	1.735	1.47	1.48	0.315	0	1.48	247	--	--	--	--	--	--	--	--	--
c101581_g1	1.61	2.055	2.915	0.425	0.93	0.22	1.275	1.52	358	--	--	--	--	--	--	--	--	--
c101582_g1	0.49	0.75	0.975	0.91	0.62	0.625	0	0.5	632	--	--	--	--	--	--	--	--	--
c101583_g1	5.555	7.365	10.995	8.025	5.955	8.105	9.295	5.95	343	--	--	--	--	--	--	--	--	--
c101584_g1	0.435	0.375	0	0.34	0	0	0	0	212	--	--	--	--	Adenovirus minor core protein PV	--	--	virion	--
c101585_g1	0.62	2.68	3.155	1.355	1.05	1.735	0.485	1.015	393	--	--	--	--	--	--	--	--	--
c101588_g1	0.355	0	0.435	0.3	0	0.315	0	0.295	249	--	--	--	--	--	--	--	--	--
c101589_g1	0.695	0.2	0.28	0.365	0.24	0.59	0	0.76	356	--	--	--	--	--	--	--	--	--
c10159_g1	0.48	1.04	1.38	0	0.49	0	0.405	0.595	344	--	--	--	--	--	--	--	--	--
c101590_g1	0	0	0	0.535	0.22	0.185	0.175	0.725	370	--	--	--	--	--	--	--	--	--
c101592_g1	0.62	0.135	0.375	0.625	0.155	0.675	0.13	0.635	507	--	--	--	--	--	--	--	--	--
c101593_g1	0	0.31	0.4	0	0	0.55	0	0.54	265	--	--	--	--	--	--	--	--	--
c101596_g1	2.61	2.175	2.045	1.725	0.925	0.525	1.945	2.015	513	--	--	--	--	--	--	--	--	--
c101597_g1	0	0.87	1.585	2.855	1.02	1.38	0.765	0.8	267	--	--	--	--	--	--	--	--	--
c101598_g1	0.57	0.925	0.16	9.285	0.22	0.125	0.79	0.525	1046	hypothetical protein DAPPUDRAFT_299942 [Daphnia pulex]	--	kynurenine/2-aminoadipate aminotransferase	Kynurenine/alpha-aminoadipate aminotransferase, mitochondrial OS=Homo sapiens GN=AADAT PE=1 SV=2	Beta-eliminating lyase//Aminotransferase class I and II//Phage portal protein, lambda family	cellular amino acid metabolic process//biosynthetic process	DNA binding//lyase activity//pyridoxal phosphate binding	viral capsid	Aromatic amino acid aminotransferase and related proteins
c101599_g1	0	0	0.93	0	0	0.36	1.31	0.335	222	--	--	--	--	--	--	--	--	--
c10160_g1	0	0	0	0	0	0	0.57	0.59	241	--	--	--	--	--	--	--	--	--
c101600_g1	0.325	0.56	0.335	0.505	0.335	0	0	0.53	269	--	--	--	--	Fatty acid desaturase	lipid metabolic process	--	--	--
c101602_g1	0.515	0.185	0.79	0.38	0.045	0.4	0.655	0.595	1718	--	--	--	--	--	--	--	--	--
c101603_g1	0.29	0	0	0	0	0	0	0.48	294	--	--	--	--	--	--	--	--	--
c101604_g1	21.35	25.585	19.64	6.07	7.125	7.99	38.175	31.245	761	IMD [Litopenaeus vannamei]	Litopenaeus vannamei IMD mRNA, complete cds	--	--	Death domain	signal transduction	protein binding	--	--
c101608_g1	0	0.295	0.325	0.265	0	0.26	0	0	276	--	--	--	--	--	--	--	--	--
c101609_g1	0	0.555	0.445	0.655	0.2	0.34	0.64	0.325	408	--	--	--	--	--	--	--	--	--
c101610_g1	0.34	0.455	0.175	0.545	0.35	0	0.42	0.56	466	--	--	--	--	--	--	--	--	--
c101613_g1	0.365	0	0.38	0	0	0.615	0	0	243	--	--	--	--	--	--	--	--	--
c101614_g1	0	0	0	0	0.32	0.26	0.26	0	279	--	--	--	--	--	--	--	--	--
c101615_g1	0.32	0.275	1.055	0.79	0	0.535	0.25	0.26	271	--	--	--	--	--	--	--	--	--
c101616_g1	0	0.315	0	0	0	0	0	0	261	--	--	--	--	--	--	--	--	--
c101617_g1	0	0.415	0.24	0.195	0.23	0	0.19	0.755	359	--	--	--	--	Viral matrix protein	virion assembly	structural molecule activity	--	--
c101618_g1	1.36	0.51	0.285	0.215	0.85	0	0	0	310	--	--	--	--	--	--	--	--	--
c101619_g1	29.26	26.535	33.895	52.71	79.23	40.75	59.9	37.315	359	--	--	--	--	--	--	--	--	--
c101620_g1	1.205	0.895	0.665	1.12	0.825	1.04	0.965	0.825	402	--	--	--	--	--	--	--	--	--
c101621_g1	0	0.62	0.44	0.815	0.285	0.355	0.235	0.23	553	--	--	--	--	--	--	--	--	--
c101625_g1	0.365	0	0	0.155	0	0.155	0.155	0.15	438	--	--	--	--	--	--	--	--	--
c101627_g1	0.515	0.36	0.535	0.175	0.31	0.63	0.665	0.505	740	--	--	--	--	--	--	--	--	--
c101628_g1	0	0.815	1.02	1.42	0.925	0.38	0	0.375	206	--	--	--	--	--	--	--	--	--
c101629_g1	0.305	0	0	0	0	0	0	0	282	--	--	--	--	--	--	--	--	--
c101631_g1	2.485	1.47	1.575	1.755	0.725	1.07	2.46	1.315	449	--	Litopenaeus vannamei microsatellite TUMXLV9.66 sequence	--	--	--	--	--	--	--
c101632_g1	0	0	0	0.255	0.34	0	0.255	0	268	--	--	--	--	--	--	--	--	--
c101634_g1	0.28	0.24	1.17	0.455	0.28	0.235	0.69	0.46	303	--	--	--	--	--	--	--	--	--
c101636_g1	0.3	0.28	0	0.235	0.3	0	0	0.245	286	--	--	--	--	--	--	--	--	--
c101637_g1	0.63	1.59	1.21	0.51	0.65	1.51	3.065	0.785	497	GH22957 [Drosophila grimshawi] >gi|193899294|gb|EDV98160.1| GH22957 [Drosophila grimshawi]	--	--	--	--	--	actin binding	--	--
c101638_g1	0	1.13	2.15	1.3	0.43	0.71	0.67	0	221	--	--	--	--	Bacterial regulatory proteins, lacI family	regulation of transcription, DNA-dependent	sequence-specific DNA binding transcription factor activity	transcription factor complex	--
c101640_g1	0.225	0.195	0	0.35	0	0	0	0.37	366	--	--	--	--	--	--	--	--	--
c101641_g1	5.35	4.405	7.655	6.28	6.715	4.41	4.84	6.775	394	--	--	--	--	--	--	--	--	--
c101642_g1	1.78	0.98	1.18	0.135	0	0	0.125	0.8	488	--	--	--	--	Sec23/Sec24 zinc finger	ER to Golgi vesicle-mediated transport//intracellular protein transport	zinc ion binding	COPII vesicle coat	--
c101643_g1	0.76	0.33	1.29	0.3	0.2	0	0	0.625	422	--	--	--	--	--	--	--	--	--
c101644_g1	0.4	0	1.465	0	0	0.67	0.315	0.66	226	--	--	--	--	--	--	--	--	--
c101645_g1	0	0	0	0	0.755	0.325	0.93	0.605	241	--	--	--	--	--	--	--	--	--
c101647_g1	0	0	0	0	0	1.79	0	0	322	--	--	--	--	--	--	--	--	--
c101648_g1	0.205	0.375	0	0.16	0.205	0	0	0.17	393	--	--	--	--	--	--	--	--	--
c10165_g1	0	0.805	0.375	0.505	0.31	0	0.26	0	278	--	--	--	--	--	--	--	--	--
c101650_g1	0.135	0.875	0.14	0.435	0.14	0.475	2.56	0.895	569	--	--	--	--	--	--	--	--	--
c101651_g1	0.99	1.165	2.58	0.26	0.675	1.12	0.515	0.815	264	--	--	--	--	--	--	--	--	--
c101652_g1	70.035	82.545	104.41	86.005	48.145	79.4	124.385	90.355	275	--	--	--	--	--	--	--	--	--
c101654_g1	0.93	0.4	0	0	0.485	0	0	0.38	202	--	--	--	--	--	--	--	--	--
c101656_g1	0.575	1.055	1.345	2.035	0.495	1.93	0.18	1.47	2274	--	--	--	--	--	--	--	--	--
c101657_g1	0	0.355	0.215	0.49	0	0.17	0.16	0.505	396	--	--	--	--	--	--	--	--	--
c101658_g1	0.34	0.295	0	0.575	0	0	0.285	0.28	257	--	--	--	--	--	--	--	--	--
c101659_g1	0.27	0.24	0.82	0.17	0	0.24	0.22	0.445	1102	--	--	--	--	--	--	--	--	--
c101660_g1	0.255	0	0.885	0	0	0	0	0.42	328	--	--	--	--	--	--	--	--	--
c101661_g1	0.38	0	0	0.62	0	0.32	0	0.315	236	--	--	--	--	--	--	--	--	--
c101662_g1	0	0	0	0.39	0	0	0.365	0.38	202	--	--	--	--	--	--	--	--	--
c101663_g1	0	0	0.71	0	0	0	0.28	0	212	--	--	--	--	--	--	--	--	--
c101664_g1	0	0	0	0.355	0	0.35	0.33	0.345	218	--	--	--	--	--	--	--	--	--
c101665_g1	0.355	0	0	0	0	0	0	0	250	--	--	--	--	--	--	--	--	--
c10167_g1	0.42	0.56	0.22	0.175	0.21	0.36	0.505	0	388	--	--	--	--	--	--	--	--	--
c101670_g1	455.11	385.19	458.29	376.775	344.545	382.665	334.22	407.615	1117	ribosomal protein L26 [Penaeus monodon] >gi|124295601|gb|ABN04203.1| ribosomal protein L26 [Litopenaeus vannamei]	Litopenaeus vannamei ribosomal protein L26 mRNA, complete cds	large subunit ribosomal protein L26e	60S ribosomal protein L26 OS=Littorina littorea GN=RPL26 PE=2 SV=1	--	ribosome biogenesis//translation	structural constituent of ribosome	large ribosomal subunit//ribosome	60S ribosomal protein L26
c101672_g1	0	0	0.985	0.34	0.455	0	0	0	212	--	--	--	--	--	--	--	--	--
c101675_g1	0	0	0.32	0	0.32	0.255	0.24	0	282	--	--	--	--	--	--	--	--	--
c101676_g1	0.24	0.625	1.005	0.585	1.24	0.2	0.39	0	343	--	--	--	--	--	--	--	--	--
c101678_g1	0	0.43	0	0	0	0	0.355	0	360	--	--	--	--	--	--	--	--	--
c101679_g1	0	0	0.555	0.815	0	0.205	0.19	0.605	338	--	--	--	--	--	--	--	--	--
c101681_g1	0.44	0	0.99	0.715	0.88	0.385	0	0	211	--	--	--	--	--	--	--	--	--
c101683_g1	0.195	0.34	1.115	0	0.61	0.67	0.165	0.16	413	--	--	--	--	--	--	--	--	--
c101684_g1	0	0	0	0	0	0	0	0.34	221	--	--	--	--	--	--	--	--	--
c101686_g1	0	0	0	0.16	0.585	0.5	0.59	0.465	426	--	--	--	--	--	--	--	--	--
c101687_g1	0	0	0.37	0.29	0.39	0.64	0	0.305	240	--	--	--	--	--	--	--	--	--
c101689_g1	0	0.425	1.105	18.67	107.28	88.86	1.01	0.26	496	--	--	--	--	WAP-type (Whey Acidic Protein) 'four-disulfide core'	--	peptidase inhibitor activity	extracellular region	--
c10169_g1	0	0	0	0.19	0.695	0	0	0	364	--	--	--	--	Zinc finger, C3HC4 type (RING finger)	--	metal ion binding	--	--
c101690_g1	0	0	0	0	0	0.65	0	0.305	242	--	--	--	--	--	--	--	--	--
c101692_g1	0.485	0.225	0	0	0.25	0.84	0	0.2	343	--	--	--	--	--	--	--	--	--
c101694_g1	0.34	0.45	0.935	0.275	0.345	0.715	0.395	0.28	470	--	--	--	--	--	--	--	--	--
c101695_g1	1.13	1.63	2.26	2.19	0	0.845	1.365	1.51	552	--	--	--	--	--	--	--	--	--
c101696_g1	0.44	0	0	0.345	0.915	0.385	0	0	211	--	--	--	--	--	--	--	--	--
c101698_g1	0	0	0	0.6	0	0.93	0	0	241	--	--	--	--	--	--	--	--	--
c1017_g1	0	0.41	0.355	0.4	0.16	0.395	0.125	0.39	498	--	--	--	--	--	--	--	--	--
c10170_g1	0	0	0.445	0.57	0.38	0.32	1.145	0.6	244	--	--	--	--	--	--	--	--	--
c101700_g1	1.07	0.955	0.87	0.28	1.49	1.575	0.88	1.465	248	--	--	--	--	--	--	--	--	--
c101701_g1	0	0.25	0	0.225	0.575	0	0	0	297	--	--	--	--	--	--	--	--	--
c101702_g1	0	0.405	1.95	0	0	0.07	0	0	213	--	--	--	--	--	--	--	--	--
c101705_g1	0	0	0	0	0	0.41	0	0	202	--	--	--	--	--	--	--	--	--
c101706_g1	0.96	0.575	0	0.54	0.32	0	1.25	0	271	--	--	--	--	--	--	--	--	--
c101707_g1	0	0	0.425	0	0	0	0	0	223	--	--	--	--	--	--	--	--	--
c101708_g1	0.49	0.65	0.59	0.19	0.255	0.205	0.6	0.2	341	--	--	--	--	--	--	--	--	--
c101709_g1	0.865	1.02	1.04	0.475	0.41	0.58	0.43	0.44	1114	--	--	--	--	NADH-Ubiquinone oxidoreductase (complex I), chain 5 N-terminus	ubiquinone biosynthetic process//mitochondrial electron transport, NADH to ubiquinone//proton transport//oxidation-reduction process//sodium ion transport//ATP synthesis coupled electron transport	NADH dehydrogenase (ubiquinone) activity	--	--
c10171_g1	0.425	0.4	0	0	0.425	0	0.335	0	216	--	--	--	--	--	--	--	--	--
c101710_g1	0	0	0	1.81	7.525	17.68	0	0	203	--	--	--	--	--	--	--	--	--
c101711_g1	0.2	0.19	0.245	0.17	0	0.5	0.17	0.495	403	--	--	--	--	--	--	--	--	--
c101712_g1	0	0	0	0.235	0	0.47	0	0	302	--	--	--	--	CD36 family//Copper resistance protein D	cell adhesion	--	membrane//integral to membrane	--
c101714_g1	0	0	0	0.31	0	0	0.305	0	230	--	--	--	--	--	--	--	--	--
c101716_g1	0.49	0	1.105	0.395	0.245	0	0.41	0	340	--	--	--	--	--	--	--	--	--
c101717_g1	0.415	0.39	0.865	0	0.415	0	0	0	220	--	--	--	--	--	--	--	--	--
c101718_g1	0	0	0	0	0	0.395	0	0	207	--	--	--	--	--	--	--	--	--
c10172_g1	0	0	0	0.18	0.715	0.585	0.19	0.565	359	--	--	--	--	--	--	--	--	--
c10172_g2	0	0	0.6	0.24	0.3	0	0	0	296	--	--	--	--	--	--	--	--	--
c101720_g1	0	0	0	0.675	0	0	0	0	214	--	--	--	--	--	--	--	--	--
c101721_g1	0	0	0	0	0	0.265	0	0.52	272	--	--	--	--	Drosophila accessory gland-specific peptide 26Ab (Acp26Ab)	mating behavior	--	extracellular region	--
c101722_g1	0.165	0	0	0	0	0	0.39	0	486	--	--	--	--	--	--	--	--	--
c101724_g1	0	0	0	0.245	0.315	0.275	0.26	0	276	--	--	--	--	--	--	--	--	--
c101725_g1	0.425	0.365	0.955	0.355	0	0.375	0	0.35	217	--	--	--	--	--	--	--	--	--
c101726_g1	1.175	0.22	0.57	0.385	0.235	0	0.185	0.39	351	--	--	--	--	--	--	--	--	--
c101727_g1	0	0	0	0.65	0.43	0	0	0	221	--	--	--	--	--	--	--	--	--
c101728_g1	0.685	0.295	0	0	0	0.285	0.555	0.28	256	--	--	--	--	--	--	--	--	--
c101729_g1	0.62	0.135	0.515	0.635	0.16	0.265	0.375	1.02	507	--	--	--	--	--	--	--	--	--
c10173_g1	0	0	0	0	0	0	0.275	0.435	453	--	--	--	--	--	--	--	--	--
c101730_g1	0	0.69	0.465	0	0	0	0	0	234	--	--	--	--	--	--	--	--	--
c101732_g1	0.48	0	0.54	0.2	0.74	0.2	0.2	0.395	345	--	--	--	--	--	--	--	--	--
c101735_g1	0.895	0.775	0.545	0	0	0	1.045	2.07	208	--	--	--	--	--	--	--	--	--
c101736_g1	0.8	0.17	0	0.49	0	0.5	0.955	0.165	406	--	--	--	--	--	--	--	--	--
c101737_g1	0	0.235	0.525	0	0.265	0.225	0	0.205	330	--	--	--	--	--	--	--	--	--
c101738_g1	0	0	0	4.2	0.385	4.225	0	0	235	--	--	--	--	--	--	--	--	--
c101739_g1	0.56	0.51	0.975	0.235	0.88	0.705	0.44	0.69	302	--	--	--	--	--	--	--	--	--
c10174_g1	0.905	0	0	0.235	0	0	0	0.25	284	--	--	--	--	--	--	--	--	--
c101741_g1	0	0.585	0	0.49	0.325	0.275	0	0.255	277	--	--	--	--	--	--	--	--	--
c101742_g1	1.61	1.485	0.62	3	1.48	2.49	2.705	1.92	349	--	--	--	--	Dehydrin	response to stress//response to water stimulus	--	--	--
c101744_g1	0.45	0.55	0.18	0.24	0.155	0	0.835	0.615	524	--	--	--	--	--	--	--	--	--
c101745_g1	0.69	0.295	0	0	0.36	0	0.27	0.285	256	--	--	--	--	--	--	--	--	--
c101746_g1	0.31	0.215	0.51	0.39	0.445	0.53	0.755	0.97	1190	--	--	--	--	--	--	--	--	--
c101747_g1	0.45	0	0	0	0	0.755	0	0	206	--	--	--	--	--	--	--	--	--
c101748_g1	0	0.15	0	0.29	0.535	0.875	0.68	0.565	464	--	--	--	--	--	--	--	--	--
c10175_g1	0.45	0.6	0.275	0.735	0.225	0.39	0	0.185	363	--	--	--	--	--	--	--	--	--
c101751_g1	1.64	1.2	1.52	0.215	0.545	0.935	0.425	0.9	309	--	--	--	--	--	--	--	--	--
c101755_g1	0	0.17	0	0.565	0.54	3.4	0.14	0.145	445	--	--	--	--	--	--	--	--	--
c101757_g1	1.475	0.345	0.45	0.6	0	0.635	0.29	0.605	242	--	--	--	--	--	--	--	--	--
c101759_g1	0	0	0	0.165	0	0.33	0	0	415	--	--	--	--	--	--	--	--	--
c101760_g1	0.44	0.38	0.535	0	0	0	0	0.72	211	--	--	--	--	--	--	--	--	--
c101762_g1	0.435	0.375	0	0.365	0	0	0.705	0	213	--	--	--	--	--	--	--	--	--
c101763_g1	0	0	0.685	0	0.575	0	0	0.465	301	--	--	--	--	DNA ligase IV	DNA replication//DNA repair	DNA ligase (ATP) activity	--	--
c101764_g1	0.53	0.23	0.55	0	0	0.685	0.885	0.22	318	--	--	--	--	--	--	--	--	--
c101765_g1	0.435	0.405	0.525	0	0	0.36	0.705	0.71	213	--	--	--	--	--	--	--	--	--
c101766_g1	0.82	1.06	0.495	0	0	0	0	1.005	223	--	--	--	--	--	--	--	--	--
c101767_g1	2.35	2.785	3.38	1.515	4.675	1.71	2.545	4.27	896	--	--	--	--	--	--	--	--	--
c101769_g1	50.37	46.15	46.145	62.75	99.365	45.64	84.975	39.6	214	--	--	--	--	Cytochrome c oxidase subunit IV	oxidation-reduction process//proton transport//mitochondrial electron transport, cytochrome c to oxygen	cytochrome-c oxidase activity	integral to membrane//respiratory chain complex IV	--
c10177_g1	0.535	0	0.325	0.21	0.805	0.225	0.45	0.44	314	--	--	--	--	--	--	--	--	--
c101770_g1	0.645	0.29	1.235	0.66	0.665	0.68	0.395	0.57	489	--	--	--	--	--	--	--	--	--
c101771_g1	1.04	0.78	1.875	1.63	0.65	1.39	0	1.025	391	--	--	--	--	--	--	--	--	--
c101772_g1	0.435	0	0	0	0	0	0	0	213	--	--	--	--	--	--	--	--	--
c101774_g1	0	0.405	0.515	0.155	0.095	0.33	0.615	0.31	810	--	--	--	--	--	--	--	--	--
c101775_g1	0.51	0.24	0	0.63	0	0.215	0	0.42	326	--	--	--	--	--	--	--	--	--
c101776_g1	0	0.4	0	0.175	0	0	0	0.365	369	--	--	--	--	--	--	--	--	--
c101777_g1	0.195	0.185	0	0.33	0	0.175	0	0	409	--	--	--	--	--	--	--	--	--
c101778_g1	0.31	0.29	1.07	0.485	0	0.26	0.26	0.505	279	--	--	--	--	--	--	--	--	--
c101779_g1	0.215	0	0.185	0.335	0	0	0	0.525	383	--	--	--	--	--	--	--	--	--
c10178_g1	0	0	0	0.38	0	0	0.355	0	206	--	--	--	--	--	--	--	--	--
c101781_g1	0.66	0.77	0.17	0.92	0.33	0.56	0.655	0.675	480	--	--	--	--	--	--	--	--	--
c101782_g1	0.34	0.46	0.21	0.28	0	0.15	0.145	0.14	462	--	--	--	--	--	--	--	--	--
c101784_g1	0.52	0.775	0.785	0.69	0	0.45	0.405	0.425	458	--	--	--	--	--	--	--	--	--
c101785_g1	1.07	0	0.435	0	0	0	0	0	248	--	--	--	--	--	--	--	--	--
c101786_g1	0	0.5	1.95	0.325	0.2	0.67	0.31	0.955	416	--	--	--	--	--	--	--	--	--
c101787_g1	0	0.495	0	0	0	0	1.195	0.705	298	--	--	--	--	--	--	--	--	--
c101788_g1	1.45	2.955	0.82	0.59	0	1.565	3.805	2.385	245	--	--	--	--	--	--	--	--	--
c101789_g1	0.495	0.32	0.985	0.59	0	0.42	0.2	0.305	627	--	--	--	--	--	--	--	--	--
c101790_g1	0	0.28	0.795	0	0	0.29	0	0	267	--	--	--	--	--	--	--	--	--
c101793_g1	6.76	10.19	11.095	6.745	3.995	8.68	15.26	8.74	543	--	--	--	--	--	--	--	--	--
c101794_g1	0.295	0	0	0	0.305	0	0	0	291	--	--	--	--	--	--	--	--	--
c101795_g1	0	0	0.335	0	0	0	0.27	0	271	--	--	--	--	--	--	--	--	--
c101798_g1	0.22	0.375	0.99	0.36	0.45	0.27	0.34	0.775	375	--	--	--	--	--	--	--	--	--
c101799_g1	0.23	0.625	1.02	0.565	0.235	0.415	0.38	0.385	352	--	--	--	--	--	--	--	--	--
c1018_g1	677.32	1195.11	608.105	404.08	365.905	772.205	27.715	741.305	1037	vitelline membrane outer layer 1-like protein [Scylla paramamosain]	--	--	Vitelline membrane outer layer protein 1 homolog OS=Homo sapiens GN=VMO1 PE=1 SV=1	Vitelline membrane outer layer protein I (VOMI)	vitelline membrane formation	--	--	--
c101800_g1	0.42	0.475	0.805	0.085	0.325	0.28	0.345	0.175	723	--	--	--	--	Mycolic acid cyclopropane synthetase	lipid biosynthetic process	--	--	--
c101801_g1	0	0.3	0	0.255	0	0	0	0.265	270	--	--	--	--	--	--	--	--	--
c101802_g1	0.69	1.635	0.48	0.35	0.145	0.825	0	1.25	563	--	--	--	--	--	--	--	--	--
c101805_g1	1.05	1.405	0.365	0.965	0.9	0.915	1.265	1.3	454	--	--	--	--	--	--	--	--	--
c101806_g1	0.475	1.53	0.305	0.42	0	0	2.825	2.45	334	DD5 [Marsupenaeus japonicus]	--	--	Larval cuticle protein LCP-17 OS=Bombyx mori GN=LCP17 PE=2 SV=1	Glycosyl transferase family 8 C-terminal//Insect cuticle protein	lipopolysaccharide biosynthetic process	structural constituent of cuticle//lipopolysaccharide 3-alpha-galactosyltransferase activity	--	--
c10181_g1	0.325	0	0	0	0.34	0	0	0	266	--	--	--	--	--	--	--	--	--
c101811_g1	0.2	0.17	0.62	0.645	0.405	1.37	0.32	0.325	408	--	--	--	--	--	--	--	--	--
c101812_g1	0.215	0.2	0.22	0.67	0	0.19	0.355	0.175	383	--	--	--	--	--	--	--	--	--
c101814_g1	0	0	0	0	0	0	0.325	0	393	--	--	--	--	--	--	--	--	--
c101815_g1	1.225	0.64	0.585	1.065	0.415	0.9	0.255	1.01	917	--	--	--	--	--	--	--	--	--
c101816_g1	0.48	0.615	0.895	0.78	0.305	0.735	0.71	0.32	781	--	--	--	--	--	--	--	--	--
c101817_g1	0	0.335	0	0	0.355	0	0.3	0.295	249	--	--	--	--	--	--	--	--	--
c101818_g1	0	0.505	0	0.445	0.19	0.465	0.74	0.15	435	--	--	--	--	--	--	--	--	--
c10182_g1	0.775	0.87	0.2	0.61	0.59	0.34	0.47	0.795	415	--	--	--	--	--	--	--	--	--
c101820_g1	0	0	0	0.37	0	0	0	0	210	--	--	--	--	--	--	--	--	--
c101821_g1	1.655	1.4	2.055	0.46	0.51	0.925	0.345	1.02	908	--	--	--	--	Ribosome associated membrane protein RAMP4	--	--	endoplasmic reticulum	--
c101822_g1	0	0.425	0.27	0.185	0.12	0.205	0.47	0.29	650	--	--	--	--	--	--	--	--	--
c101823_g1	0.425	0.4	0.52	0.36	0	1.105	0.69	0	216	--	--	--	--	--	--	--	--	--
c101826_g1	1.115	0.34	0.63	0.37	0.75	0.31	0.67	0.38	816	--	--	--	--	--	--	--	--	--
c101828_g1	0.425	0	0	0.67	0	0	0	0	216	--	--	--	--	--	--	--	--	--
c10183_g1	0	0	0	0	0	0	0.335	0	216	--	--	--	--	--	--	--	--	--
c101830_g1	1.205	4.04	4.5	2.35	0.8	3.41	1.72	1.755	345	--	--	--	--	--	--	--	--	--
c101832_g1	0	0.87	0.565	0	0	0	0.755	0.385	202	--	--	--	--	--	--	--	--	--
c101833_g1	0	0	0	0.34	0	0	0	0	212	--	--	--	--	--	--	--	--	--
c101835_g1	0	0.79	0	0.35	0.215	0.17	0.7	0.535	378	--	--	--	--	--	--	--	--	--
c101836_g1	0.505	0.47	0.9	0.665	0.935	0.865	0.75	0.415	749	--	--	--	--	--	--	--	--	--
c101837_g1	0.385	0.33	0.865	1.575	0.8	0.635	0	0.315	234	--	--	--	--	--	--	--	--	--
c101838_g1	0	0.395	0	0.385	0	0	0	0.375	204	--	--	--	--	--	--	--	--	--
c101839_g1	0.195	0.18	0.47	0.79	0	1.3	0.3	0.32	417	--	--	--	--	--	--	--	--	--
c101840_g1	0	0	0.31	0.235	0.61	1.53	0.23	0	288	--	--	--	--	--	--	--	--	--
c101841_g1	0	0	0.3	0.48	0	0	0	0	297	--	--	--	--	--	--	--	--	--
c101842_g1	0	0.48	1.235	0	0	0	0	0.91	306	--	--	--	--	--	--	--	--	--
c101843_g1	0.205	0.19	0.465	0.335	0.215	0.53	0.17	0.17	395	--	--	--	--	Vpu protein	viral release from host cell//receptor catabolic process//cation transport	cation channel activity	host cell membrane	--
c101845_g1	0	0	0	0	0	0	0.33	0	230	--	--	--	--	--	--	--	--	--
c101847_g1	0.25	0	0	0	3.32	2.135	0	0	333	--	--	--	--	--	--	--	--	--
c101851_g1	7.87	5.07	8.86	5.805	2.075	5.58	2.825	8.82	254	--	--	--	--	Protein of unknown function (DUF3595)	ion transport	mechanically-gated ion channel activity	integral to membrane	--
c101852_g1	1.315	0.285	0.8	0.815	0.99	0	0.515	1.085	265	--	--	--	--	--	--	--	--	--
c101857_g1	0	0	0.725	0.235	0	0	0	0	287	--	--	--	--	--	--	--	--	--
c101858_g1	0	0.245	0	0	0.09	0.075	0.375	0.15	826	Putative regulation of rho protein signal transduction [Rhipicephalus pulchellus]	--	--	--	Glucokinase	starch metabolic process//sucrose metabolic process//streptomycin biosynthetic process//glucose 6-phosphate metabolic process//galactose metabolic process//gluconeogenesis//glycolysis	ATP binding//glucokinase activity	--	--
c101859_g1	0.655	0	0.74	0.55	0	0.29	0	0.54	266	--	--	--	--	--	--	--	--	--
c101860_g1	0	0	0	0	0.34	0	0.275	0.535	267	--	--	--	--	--	--	--	--	--
c101861_g1	2.25	1.005	1.405	0.93	0.45	0.19	0.915	3.145	365	--	--	--	--	--	--	--	--	--
c101862_g1	0.57	0.4	0.26	0.46	0	0.29	0	0.095	674	--	--	--	--	UAA transporter family	transmembrane transport	--	--	--
c101864_g1	0.82	1.12	0.97	0.775	0.41	0.46	0.56	0.675	570	--	--	--	--	--	--	--	--	--
c101865_g1	0.775	0	0.81	0	0.39	0	0.63	0.32	232	--	--	--	--	--	--	--	--	--
c101866_g1	1.66	3.195	1.605	2.485	5.315	2.025	3.41	2.33	349	--	--	--	--	--	--	--	--	--
c101867_g1	0.48	0.64	0.895	1.08	0.605	1.015	0	0.59	642	--	--	--	--	--	--	--	--	--
c101868_g1	0.565	0.595	0.115	0.175	0.47	0.285	0.725	0.37	679	GJ22993 [Drosophila virilis] >gi|194152159|gb|EDW67593.1| GJ22993 [Drosophila virilis]	--	prolyl 4-hydroxylase	Prolyl 4-hydroxylase subunit alpha-3 OS=Mus musculus GN=P4ha3 PE=2 SV=1	2OG-Fe(II) oxygenase superfamily//2OG-Fe(II) oxygenase superfamily	oxidation-reduction process	oxidoreductase activity//oxidoreductase activity, acting on paired donors, with incorporation or reduction of molecular oxygen, 2-oxoglutarate as one donor, and incorporation of one atom each of oxygen into both donors	--	Prolyl 4-hydroxylase alpha subunit
c101869_g1	0	0.675	0	0	0	0	0.325	0	231	--	--	--	--	--	--	--	--	--
c10187_g1	0.32	0.44	0.38	0.375	0	0.275	0.26	0.395	495	--	--	--	--	--	--	--	--	--
c101870_g1	0.425	1.165	0.52	0.335	0.445	0	0.335	1.045	216	--	--	--	--	--	--	--	--	--
c101873_g1	0	0	0.495	0.34	0	0	0.34	0	224	--	--	--	--	Xyloglucan fucosyltransferase	carbohydrate metabolic process//glycolipid biosynthetic process//globoside metabolic process//cell wall biogenesis	galactoside 2-alpha-L-fucosyltransferase activity	membrane	--
c101874_g1	0	0.625	0	0	0.345	0	0	0	254	--	--	--	--	--	--	--	--	--
c101875_g1	0	0	0	0	0	0.325	0	0	231	--	--	--	--	--	--	--	--	--
c101876_g1	0.83	0.575	1.275	0.68	0.51	0.86	0.55	0.82	475	--	--	--	--	--	--	--	--	--
c101877_g1	0.33	1.28	0.855	0.64	0.225	0.945	0.44	0.9	697	--	--	--	--	--	--	--	--	--
c101878_g1	0	0	0	0	0	0.33	0	0	239	--	--	--	--	--	--	--	--	--
c101879_g1	0.4	0	0.485	0	0	0	0	0	227	--	--	--	--	--	--	--	--	--
c101880_g1	1.12	1.165	2.125	1.12	0.065	0.43	0.05	1.43	1191	--	--	--	--	--	--	--	--	--
c101881_g1	17.58	16.95	21.605	72.86	18.71	17.925	11.985	15.355	1027	--	--	--	--	--	--	--	--	--
c101883_g1	0.19	0.175	0.23	0.15	0.195	0.32	0.3	0.155	427	--	--	--	--	--	--	--	--	--
c101885_g1	1.355	1.22	0.785	0.915	0.915	0.77	0.555	0.925	363	--	--	--	--	--	--	--	--	--
c101886_g1	0.26	0	0.585	0.205	0	0.215	0	0	323	--	--	--	--	--	--	--	--	--
c101887_g1	0.24	0.305	0.615	0.095	0.125	0.265	0.285	0.095	651	--	--	--	--	--	--	--	--	--
c101888_g1	7.035	14.505	16.625	8.935	7.33	14.085	0.405	14.965	342	--	--	--	--	--	--	--	--	--
c101889_g1	0.21	0.2	0.22	0.5	1.295	2.335	0.15	0.35	385	--	--	--	--	--	--	--	--	--
c101890_g1	1.23	0.885	0.815	1.75	0.255	0.845	0.205	1.21	338	--	--	--	--	--	--	--	--	--
c101891_g1	0	0	0	0	0	0.69	0	0.335	224	--	--	--	--	--	--	--	--	--
c101892_g1	0.39	0	0	0.165	0.195	0	0.325	0.16	413	--	--	--	--	--	--	--	--	--
c101894_g1	0.53	0.275	0.52	0.725	0.32	0.785	0.81	0.625	981	--	--	--	--	--	--	--	--	--
c101896_g1	0	0.375	0	0	0.435	0.36	0	0.355	213	--	--	--	--	--	--	--	--	--
c101897_g1	0.185	0.16	0.61	0	0	0.485	0.455	0.61	431	--	--	--	--	--	--	--	--	--
c101898_g1	0	0.355	0	0.32	0	0.65	0	0	237	--	--	--	--	--	--	--	--	--
c10190_g1	0.515	0.815	0.66	0.585	0.425	0.805	1.33	0.775	740	--	--	--	--	--	--	--	--	--
c101900_g1	0	0.23	0.59	0.585	0.75	0.42	0	0.38	341	--	--	--	--	--	--	--	--	--
c101901_g1	3.66	11.695	12.125	10.445	0.925	6.19	10.73	9.93	437	--	--	--	--	--	--	--	--	--
c101902_g1	0.3	0.28	0	0	0	0	0	0	285	--	--	--	--	--	--	--	--	--
c101904_g1	0	0	0	0.455	0	0.73	0	0.23	303	--	--	--	--	--	--	--	--	--
c101905_g1	0	0.31	0	0	0	0	0	0	247	--	--	--	--	--	--	--	--	--
c101906_g1	0	0	0	0	0	0	0.345	0	210	--	--	--	--	--	--	--	--	--
c101907_g1	0.325	0	0.34	0	0	0	0	0	268	--	--	--	--	--	--	--	--	--
c10191_g1	0.24	0.37	0.595	0.455	0.125	0.48	0.19	0.81	636	--	--	--	--	--	--	--	--	--
c101910_g1	0	0	0	0.7	0.465	0.37	0	0	209	hypothetical protein CHLNCDRAFT_35552 [Chlorella variabilis]	PREDICTED: Jaculus jaculus ribosomal protein L32 (Rpl32), mRNA	large subunit ribosomal protein L32e	60S ribosomal protein L32 OS=Ictalurus punctatus GN=rpl32 PE=2 SV=1	Ribosomal protein L32	ribosome biogenesis//translation	structural constituent of ribosome	ribosome//intracellular	60S ribosomal protein L32
c101911_g1	0.22	0.41	0.475	0.545	0	0.195	0.26	0.18	700	--	--	--	--	--	--	--	--	--
c101913_g1	0	0.31	0	0.59	0	0.3	0	0	246	--	--	--	--	--	--	--	--	--
c101914_g1	0	0	0.495	0	0	0	0	0.335	224	--	--	--	--	--	--	--	--	--
c101916_g1	0.295	0.55	2.355	0.945	0.615	0.26	0.46	0.725	290	--	--	--	--	--	--	--	--	--
c101918_g1	0.795	0.17	0.86	0	0	0	0.5	0.33	406	--	--	--	--	--	--	--	--	--
c101919_g1	3.42	3.535	3.9	6.11	7.64	5.34	3.79	5.085	527	--	--	--	--	--	--	--	--	--
c101921_g1	0.53	0.33	0.215	0.28	0.92	0.755	0.14	0.145	451	--	--	--	--	--	--	--	--	--
c101922_g1	0.865	0	0.775	0.355	0	0.125	0.335	0.24	543	--	--	--	--	--	--	--	--	--
c101924_g1	0.425	0	0	0.685	0	0.375	0	0	217	--	--	--	--	--	--	--	--	--
c101927_g1	0.155	0	0.355	0	0.165	0.14	0	0.26	503	--	--	--	--	--	--	--	--	--
c101928_g1	0.62	0.555	0.86	1.11	2.185	0.91	0.63	0.38	509	--	--	--	--	--	--	--	--	--
c101929_g1	0.355	0	0	0.29	0	0.15	0	0.44	448	--	--	--	--	--	--	--	--	--
c101930_g1	0	0	0.425	0.32	0.41	0.72	0.64	0.335	223	--	--	--	--	--	--	--	--	--
c101931_g1	0	0.305	0.43	0.295	0.355	0	0	0	250	--	--	--	--	--	--	--	--	--
c101932_g1	1.34	0.21	0	0.175	0.235	0.185	0.55	0.185	366	PREDICTED: uncharacterized protein LOC100890583 [Strongylocentrotus purpuratus]	--	--	--	Reverse transcriptase (RNA-dependent DNA polymerase)//ATP synthase protein 8	ATP synthesis coupled proton transport//proton transport//RNA-dependent DNA replication	hydrogen ion transmembrane transporter activity//RNA binding//RNA-directed DNA polymerase activity	mitochondrial proton-transporting ATP synthase complex, coupling factor F(o)	--
c101934_g1	0	0	0.215	0.16	0.835	1.055	0.52	0.34	393	--	--	--	--	--	--	--	--	--
c101936_g1	0	0.54	0	0	0	0	0.235	0	286	--	--	--	--	--	--	--	--	--
c101938_g1	0.8	0.61	2.475	1.17	1.9	1.28	1.255	2.015	332	--	--	--	--	--	--	--	--	--
c101939_g1	0.29	0.135	0.305	3.26	2.53	3	0.35	0.12	536	--	--	--	--	--	--	--	--	--
c101941_g1	0	0.3	0.33	0	0.33	0.535	0	0	272	--	--	--	--	Coronavirus endopeptidase C30	viral protein processing	--	--	--
c101942_g1	0.51	0	0	0.4	0	0.21	0.2	0.63	329	--	--	--	--	--	--	--	--	--
c101943_g1	0.375	0.35	0.455	0.315	0	0.3	0.29	0	239	--	--	--	--	--	--	--	--	--
c101945_g1	28.275	36.38	34.065	27.91	26.935	28.715	19.46	30.895	1453	PREDICTED: hypothetical protein [Saccoglossus kowalevskii]	--	--	Chromatin target of PRMT1 protein OS=Mus musculus GN=Chtop PE=1 SV=2	--	--	--	--	--
c101946_g1	0.35	0	2.16	0	0	0	0.85	1.14	253	--	--	--	--	--	--	--	--	--
c101947_g1	0	0.43	0	0	0	0	0	0	203	--	--	--	--	--	--	--	--	--
c101949_g1	0	0	0	0.29	0	0.325	0	0	243	--	--	--	--	--	--	--	--	--
c10195_g1	0.805	1.335	0.31	0.85	0.31	0	0.235	1.15	391	--	--	--	--	--	--	--	--	--
c101951_g1	0.37	0.665	0	0.6	0.385	0.31	4.83	1.515	242	--	--	--	--	--	--	--	--	--
c101952_g1	0	0.23	0.555	0	0	0.22	0	0	337	--	--	--	--	--	--	--	--	--
c101953_g1	0	0.15	0.215	0.83	0.18	0.145	0	0.145	455	--	--	--	--	--	--	--	--	--
c101954_g1	0.33	0.61	0	0.4	0.345	0.42	0.14	0.27	480	--	--	--	--	--	--	--	--	--
c101955_g1	0.445	0.385	0	0	0	0	0	0	208	--	--	--	--	--	--	--	--	--
c101956_g1	0	0	0	0.305	0	0	0	0	233	--	--	--	--	--	--	--	--	--
c101957_g1	0.18	0.32	0.585	0.45	0	0.62	0.58	0.29	448	--	--	--	--	--	--	--	--	--
c101958_g1	0.445	0	0.465	0.19	3.88	0.38	0.175	0.185	367	--	--	--	--	--	--	--	--	--
c101959_g1	0	0.555	0.22	0.43	0.645	0.09	0.33	0.605	727	--	--	--	--	--	--	--	--	--
c10196_g1	0.27	0	0.325	0	0	0	0	0	314	--	--	--	--	--	--	--	--	--
c101960_g1	0	0	0	0.33	0	0	0	0	231	--	--	--	--	--	--	--	--	--
c101962_g1	0.395	0	0.415	0.335	0	0	0	0	228	--	--	--	--	--	--	--	--	--
c101963_g1	0.45	0.39	1.57	0	0	0	0	0.375	206	--	--	--	--	--	--	--	--	--
c101964_g1	0	0.43	0.475	0.385	0	0	0	0.375	204	--	--	--	--	--	--	--	--	--
c101966_g1	0	0	0.39	0	0	0	0	0	270	--	--	--	--	--	--	--	--	--
c101967_g1	0	1.085	2.54	0.68	0.435	0	0	0.69	219	--	--	--	--	--	--	--	--	--
c101968_g1	0	0	0	0	0	0.305	0	0	244	--	--	--	--	--	--	--	--	--
c101970_g1	0.675	1.09	0.585	0.13	0.175	0.995	0	0.28	472	--	--	--	--	--	--	--	--	--
c101971_g1	1.095	0.34	1.33	1.165	1.11	0.625	2.035	0.6	244	--	--	--	--	--	--	--	--	--
c101973_g1	2.905	3.24	5.19	4.125	3.61	3.995	3.3	4.735	549	--	--	--	--	--	--	--	--	--
c101974_g1	0	0	0	0	0	0.555	0	0.265	270	--	--	--	--	--	--	--	--	--
c101975_g1	0	0	0.43	0	0	0	0.67	0	221	--	--	--	--	--	--	--	--	--
c101977_g1	3.175	2.27	1.655	2.815	3.25	1.975	3.305	3.32	295	--	--	--	--	--	--	--	--	--
c101982_g1	0.33	0.31	0	0	0.345	0	0	0	264	--	--	--	--	--	--	--	--	--
c101985_g1	2.8	3.62	3.45	5.64	2.345	2.87	6.015	6.7	328	--	--	--	--	--	--	--	--	--
c101986_g1	0	0	0	0	0	0.42	0	0.37	206	--	--	--	--	--	--	--	--	--
c101987_g1	5.16	6.745	6.34	8.07	6.025	7.28	7.45	7.235	414	--	--	--	--	--	--	--	--	--
c101988_g1	0	0	0	0	0.815	0	0	0	231	--	--	--	--	--	--	--	--	--
c101989_g1	0.415	0.86	0.865	0.465	0.85	0.825	0.345	0.795	563	--	--	--	--	--	--	--	--	--
c101991_g1	0.82	2.19	0.43	0.97	1.695	1.07	0.665	1.015	222	--	--	--	--	--	--	--	--	--
c101992_g1	0	0.43	0	0	0	0.405	0	0	203	--	--	--	--	--	--	--	--	--
c101995_g1	0.23	0.2	0.28	1.7	0.47	0.205	0	0.19	358	--	--	--	--	--	--	--	--	--
c101998_g1	0.415	1.11	0.505	0	0.435	1.06	0.675	0.68	220	--	--	--	--	--	--	--	--	--
c101999_g1	0	0	0	0.34	0.43	0.38	0	0.355	214	--	--	--	--	--	--	--	--	--
c102_g1	1.475	1.4	0.635	0.79	0.335	0.635	0.765	1.455	264	--	--	--	--	--	--	--	--	--
c102000_g1	0.33	0.845	1.255	0.55	0.205	0.29	0.205	0.71	1122	--	--	--	--	--	--	--	--	--
c102001_g1	0	0.4	0.235	0	0.465	0.195	0	0	361	--	--	--	--	--	--	--	--	--
c102003_g1	0.515	0.74	0.18	0.83	0	0.295	0.42	0.42	463	--	--	--	--	--	--	--	--	--
c102005_g1	0.37	0	0	0	0	0.31	0	0	242	--	--	--	--	--	--	--	--	--
c102006_g1	0	0	0	2.165	0	0	0	0	242	--	--	--	--	--	--	--	--	--
c102007_g1	0.425	0.395	0.44	0	0.44	0.355	1.04	0.695	217	--	--	--	--	Threonyl and Alanyl tRNA synthetase second additional domain	tRNA aminoacylation	ATP binding//ligase activity, forming aminoacyl-tRNA and related compounds	--	--
c10201_g1	0.93	0	1.02	0.26	0.955	0	0.24	0.255	279	--	--	--	--	--	--	--	--	--
c102010_g1	0.22	0.77	0.23	0.715	0.22	0.385	0	0.72	374	--	--	--	--	--	--	--	--	--
c102014_g1	0.195	0.865	0.855	0.33	0.195	0.34	0.32	0.16	410	--	--	--	--	--	--	--	--	--
c102016_g1	0.115	0.1	0.39	0.09	0.245	0.195	0.765	0.675	654	--	--	--	--	--	--	--	--	--
c102017_g1	0	0.345	0.415	0.65	0.415	0.335	0	0	227	--	--	--	--	--	--	--	--	--
c102021_g1	0.42	0	0	0	0	0	0	0	219	--	--	--	--	--	--	--	--	--
c102022_g1	0.975	0.955	1.03	0.58	0.495	0.515	0.435	0.665	1362	--	--	--	--	--	--	--	--	--
c102023_g1	0.45	0	0	0	0	0.77	0	0	207	--	--	--	--	--	--	--	--	--
c102024_g1	0	0	0	0.605	0.375	0	0	0.61	240	--	--	--	--	--	--	--	--	--
c102025_g1	0	0	0	1.02	0	0.74	0	0	213	--	--	--	--	--	--	--	--	--
c102027_g1	0	0	0.46	0.375	0	0.39	0.345	1.46	209	--	--	--	--	--	--	--	--	--
c102028_g1	0	0.12	0	0.11	0.555	1.295	0.33	0.23	561	--	--	--	--	--	--	--	--	--
c10203_g1	2.62	2.88	2.18	2.71	0.35	1.96	4.595	2.81	672	--	--	--	--	--	--	--	--	--
c102030_g1	0.21	0.365	0.26	0.18	0	0.36	0.345	0.175	384	--	--	--	--	--	--	--	--	--
c102031_g1	0.22	0	0	0.72	0.22	0	0	0.91	370	--	--	--	--	--	--	--	--	--
c102032_g1	0	0.35	0.425	0	0	0.36	0	0	224	--	--	--	--	--	--	--	--	--
c102033_g1	0.605	1.09	3.365	0	0.21	1.38	0	0.83	401	--	--	--	--	--	--	--	--	--
c102034_g1	0.465	0	0	0.39	0	0	0	0	202	--	--	--	--	--	--	--	--	--
c102035_g1	0	0	0	0	0.365	0	0	0.3	243	--	--	--	--	--	--	--	--	--
c102036_g1	0.39	0.7	0.405	0.305	0.39	0	0.325	0.32	232	--	--	--	--	--	--	--	--	--
c102037_g1	0.195	0.36	0.44	0.31	0	0	0.325	0.475	417	--	--	--	--	--	--	--	--	--
c102038_g1	2.305	2.685	1.265	1.915	0	1	0	2.525	234	--	--	--	--	--	--	--	--	--
c102040_g1	0	0.385	0	1.2	0.66	0.55	0.18	0.175	378	--	--	--	--	Arp2/3 complex, 34 kD subunit p34-Arc	regulation of actin filament polymerization	--	cytoskeleton	--
c102042_g1	0	0	0.935	0.325	0	0	0	0	221	--	--	--	--	--	--	--	--	--
c102043_g1	0	0	0.525	0	0	0.65	0	0	330	--	--	--	--	--	--	--	--	--
c102045_g1	0.23	0.215	0	0.58	0	0.205	0	0	356	hypothetical protein CRE_07941 [Caenorhabditis remanei] >gi|308246295|gb|EFO90247.1| hypothetical protein CRE_07941 [Caenorhabditis remanei]	--	--	--	Reverse transcriptase (RNA-dependent DNA polymerase)	RNA-dependent DNA replication	RNA-directed DNA polymerase activity//RNA binding	--	--
c102047_g1	0.335	0	0	0	0	0.575	0	0.275	260	--	--	--	--	--	--	--	--	--
c102050_g1	0.645	0.39	0	1.115	1.375	1.21	0.38	0.74	206	--	--	--	--	--	--	--	--	--
c102051_g1	0.59	0.255	0.355	0.475	0	0.505	0.245	1.205	291	--	--	--	--	--	--	--	--	--
c102052_g1	0	0.83	0.54	1.075	0.445	0.39	0.715	0	209	--	--	--	--	--	--	--	--	--
c102053_g1	0	0.34	0	0.315	0	0.345	0	0.32	231	--	--	--	--	--	--	--	--	--
c102054_g1	0	0	0.55	0	1.4	0.38	0.355	0	206	--	--	--	--	--	--	--	--	--
c102056_g1	0	0	0	0	0.46	0.37	0	0.365	210	--	--	--	--	--	--	--	--	--
c102057_g1	0.865	0	0.525	0	1.32	0	0	0.355	213	--	--	--	--	--	--	--	--	--
c102058_g1	1.395	1.025	0	1.465	0.455	0.605	0.31	0.885	245	--	--	--	--	Hok/gef family	--	--	membrane	--
c102060_g1	1.24	0.215	0.605	0.095	0	0.11	0	0.51	622	--	--	--	--	--	--	--	--	--
c102061_g1	0.21	0.275	0.125	0.08	0	0.44	0.165	0.17	740	--	--	--	--	RNA polymerase Rpb2, domain 4	transcription, DNA-dependent//purine nucleobase metabolic process//pyrimidine nucleobase metabolic process	DNA-directed RNA polymerase activity//DNA binding	nucleolus	--
c102064_g1	0.755	0.355	0.785	0.32	0	0.315	0	0.625	237	--	--	--	--	--	--	--	--	--
c102066_g1	0.305	0.415	0.5	0.865	0.16	0.405	0.12	0.125	516	--	--	--	--	--	--	--	--	--
c102069_g1	0.33	0.285	0	0.78	0.665	0.295	0.26	0	263	--	--	--	--	--	--	--	--	--
c10207_g1	0.33	0	0	0.56	0	0	0.28	0	263	--	--	--	--	--	--	--	--	--
c10207_g2	0.355	0	0	0.6	0	0	0	0.295	249	--	--	--	--	6-carboxyhexanoate--CoA ligase	biotin metabolic process//biotin biosynthetic process	6-carboxyhexanoate-CoA ligase activity//ATP binding	--	--
c102070_g1	0	0	0	0.255	0	0.275	0.53	0.27	266	--	--	--	--	--	--	--	--	--
c102071_g1	0	0	0	0	0	0.19	0	0.54	376	--	--	--	--	--	--	--	--	--
c102073_g1	0.32	0.15	0	0.125	0.165	0.425	0.125	0.525	493	hypothetical protein DAPPUDRAFT_316211 [Daphnia pulex]	--	diaminopimelate decarboxylase	Diaminopimelate decarboxylase OS=Methanocaldococcus jannaschii (strain ATCC 43067 / DSM 2661 / JAL-1 / JCM 10045 / NBRC 100440) GN=lysA PE=1 SV=1	Pyridoxal-dependent decarboxylase, pyridoxal binding domain	--	catalytic activity	--	--
c102074_g1	0.565	0.26	0.445	0.23	0.15	0.48	0.795	0.23	549	cbl-D, putative [Pediculus humanus corporis] >gi|212513289|gb|EEB15888.1| cbl-D, putative [Pediculus humanus corporis]	--	--	--	UBA/TS-N domain	--	protein binding	--	--
c102075_g1	0.88	0.4	0.665	0.47	0.59	2.36	1.42	0.85	531	--	--	--	--	--	--	--	--	--
c102076_g1	0	0	0	0	0.43	1.52	0	0	214	--	--	--	--	--	--	--	--	--
c102077_g1	0.305	0.285	0.32	0.4	0.64	0.25	0.755	0	281	--	--	--	--	2Fe-2S iron-sulfur cluster binding domain//TFIIH C1-like domain	electron transport//DNA repair	zinc ion binding//electron carrier activity//iron-sulfur cluster binding	--	--
c102078_g1	0.46	0.5	0.38	0.47	0.115	0.795	0.785	0.47	669	--	--	--	--	--	--	--	--	--
c102079_g1	0	0	1.165	0.45	0.27	0	0	0.22	314	--	--	--	--	--	--	--	--	--
c102080_g1	0.255	0.44	0.575	0.615	0.265	0.21	0	0.835	329	--	--	--	--	--	--	--	--	--
c102081_g1	0	0	0	0.3	0	0	0.28	0	248	--	--	--	--	--	--	--	--	--
c102082_g1	0.85	0	1.035	0	0	0.99	0	0	299	--	--	--	--	--	--	--	--	--
c102083_g1	0.465	0	0	0	0.47	0	0	0	201	--	--	--	--	--	--	--	--	--
c102084_g1	0.94	0	0	0.245	2.215	0.26	0.245	0.77	276	--	--	--	--	--	--	--	--	--
c102085_g1	0	0	0.42	0.315	0	1.025	0	0	226	--	--	--	--	--	--	--	--	--
c102086_g1	0.38	0	0	0.295	0	0	0	0	237	--	--	--	--	--	--	--	--	--
c102087_g1	1.92	2.65	2.145	6.095	1.96	3.745	2.435	1.13	308	--	--	--	--	--	--	--	--	--
c102088_g1	0.26	0.355	0.16	0.205	0.53	0.545	0.31	0	596	--	--	--	--	--	--	--	--	--
c10209_g1	0.67	0.415	1.28	0.91	0.91	0.745	0.175	0.185	368	--	--	--	--	--	--	--	--	--
c102091_g1	0.35	0.48	0	0	0.185	0.155	0	0	453	--	--	--	--	--	--	--	--	--
c102093_g1	0.655	0.6	1.085	1.065	1.165	1.18	1.05	0.675	916	--	--	--	--	C1-like domain//Early E1A protein	oxidation-reduction process//regulation of transcription, DNA-dependent	protein-disulfide reductase activity	--	--
c102094_g1	0	0.525	0.205	0	0	0.345	0	0.16	413	--	--	--	--	--	--	--	--	--
c102095_g1	1.625	3.77	2.37	1.175	0.21	1.775	0	1.675	398	--	--	--	--	--	--	--	--	--
c102096_g1	0.245	0	0.6	0.415	0.255	0.41	0.205	0.405	338	--	--	--	--	--	--	--	--	--
c102097_g1	0	0	0	0	0	0	0	0.435	317	--	--	--	--	--	--	--	--	--
c102098_g1	0.49	0.445	0.99	0.64	1.305	0.25	0.24	0.805	773	--	--	--	--	--	--	--	--	--
c1021_g1	0.85	0.775	1.815	0.11	0.435	0.235	0	0.35	551	--	--	--	--	SopA-like catalytic domain	protein ubiquitination	ubiquitin-protein ligase activity	--	--
c102100_g1	1.26	1.185	1.645	0.25	0.315	0	0	0.26	274	--	--	--	--	--	--	--	--	--
c102101_g1	0	0	0	0.26	0.33	0.275	0	0	265	--	--	--	--	--	--	--	--	--
c102102_g1	0.785	0	0	1.28	0.54	0.66	0.205	1.08	320	--	--	--	--	--	--	--	--	--
c102104_g1	0.38	0.165	0	0.15	0.19	0.16	0	0.31	424	--	--	--	--	--	--	--	--	--
c102106_g1	0	0	0	0	0.38	0	0	0	245	PREDICTED: uncharacterized protein LOC100902590 [Metaseiulus occidentalis]	--	--	--	A-kinase anchoring protein 95 (AKAP95)//Recombination-activation protein 1 (RAG1)	V(D)J recombination	DNA binding//sequence-specific DNA binding	nucleus	--
c102107_g1	0.815	0.74	0.425	0	0.425	0	0	0	223	--	--	--	--	--	--	--	--	--
c102109_g1	0	0.34	0	0.285	0.75	0	0	0	246	--	--	--	--	--	--	--	--	--
c102111_g1	0.245	0	0	0	0	0.215	1.01	0	340	--	--	--	--	--	--	--	--	--
c102112_g1	1.305	0.325	0.81	2.225	0.765	1.45	1.065	1.225	429	--	--	--	--	--	--	--	--	--
c102113_g1	0	0	0	0.34	0	0	0	0	213	--	--	--	--	--	--	--	--	--
c102115_g1	0	0.38	0	0	0	0	0	0.3	210	--	--	--	--	--	--	--	--	--
c102117_g1	0.28	0.265	0.345	0	0.565	0	0	0	301	--	--	--	--	--	--	--	--	--
c102118_g1	0	0	0.675	0.19	0	0.625	0.375	0.395	345	--	--	--	--	--	--	--	--	--
c102119_g1	0	0	0.325	0.21	0.28	0.235	0	0.22	314	--	--	--	--	--	--	--	--	--
c10212_g1	1.045	0.63	0.47	0.69	0.215	0.545	0.78	0.515	438	--	--	--	--	--	--	--	--	--
c102120_g1	0	0	0.435	0	0	0	0	0	248	--	--	--	--	--	--	--	--	--
c102121_g1	0.915	0.43	0.28	0	0	0.765	0.37	0.19	359	--	--	--	--	--	--	--	--	--
c102122_g1	0.49	0.78	0.305	0.465	0.695	0.495	0.155	0.965	774	--	--	--	--	--	--	--	--	--
c102123_g1	0.45	0.78	1.015	0.705	0	0.395	0	0	207	--	--	--	--	--	--	--	--	--
c102124_g1	0.775	0.535	0.745	0.71	0.955	0.82	0.595	1.175	1244	--	--	--	--	--	--	--	--	--
c102125_g1	0.4	0.185	0.445	0.155	0	0.175	0.155	0.46	406	--	--	--	--	--	--	--	--	--
c102126_g1	0.37	0	0	0.46	0.19	0.48	0	0.305	428	--	--	--	--	--	--	--	--	--
c102127_g1	0.105	0.565	0.11	0.6	0.105	0	0	0.17	726	--	--	--	--	--	--	--	--	--
c102128_g1	0.155	0.425	0.16	0.38	0	0	0.26	0.385	505	--	--	--	--	--	--	--	--	--
c102129_g1	0	0.405	0	0	0	0	0	0	213	--	--	--	--	--	--	--	--	--
c10213_g1	0	0	0	0.35	0	0	0.345	0	209	--	--	--	--	--	--	--	--	--
c102130_g1	0.52	0	0	0.135	0	0.3	0.56	0.855	459	--	--	--	--	--	--	--	--	--
c102131_g1	0	0.52	0.705	0	0.29	0.255	0.225	0.475	295	--	--	--	--	--	--	--	--	--
c102133_g1	0.3	0.8	0.815	0.48	0.15	0.385	0.38	0.49	521	Putative tick transposon, partial [Rhipicephalus pulchellus]	--	--	--	--	--	--	--	--
c102135_g1	0	0	0	0	0.47	0	1.105	0	207	--	--	--	--	--	--	--	--	--
c102136_g1	0	0.55	0.37	0.77	0.635	0.51	0	0.25	282	--	--	--	--	--	--	--	--	--
c102137_g1	0.245	0.67	0	0	0.255	0.42	0.19	0	340	--	--	--	--	Photosystem II reaction centre M protein (PsbM)	photosynthesis, light reaction//photosynthesis	--	integral to membrane//photosystem II	--
c102139_g1	0	0	0	0.285	0	0	0.305	0.3	244	--	--	--	--	--	--	--	--	--
c102140_g1	0.425	0.37	0.52	0	0.85	0	0	0.35	216	--	--	--	--	--	--	--	--	--
c102141_g1	0.69	0	0.28	0.36	0.23	0.19	1.13	1.13	359	--	--	--	--	--	--	--	--	--
c102142_g1	1.775	1.415	1.915	4.2	0.165	3.605	2.3	4.825	494	--	--	--	--	--	--	--	--	--
c102143_g1	1.06	1.1	2.58	2.14	1.325	1.675	1.18	2.01	920	--	--	--	--	--	--	--	--	--
c102144_g1	0.25	0.65	0	0.63	0	0	0.405	0.41	333	--	--	--	--	--	--	--	--	--
c102146_g1	0.575	0	0	0.24	0.3	0	0	0	297	--	--	--	--	Cyclin	regulation of cyclin-dependent protein serine/threonine kinase activity	protein kinase binding	--	--
c102147_g1	0	0	0	0	0.375	0	0	0.295	247	--	--	--	--	Hefutoxin family	pathogenesis	--	extracellular region	--
c102149_g1	0.35	0	0	0.275	0	0.305	0	0.575	253	--	--	--	--	--	--	--	--	--
c102151_g1	0	0.415	0.765	0.125	0.325	0.4	0.125	0.13	502	--	--	--	--	--	--	--	--	--
c102153_g1	0.61	0	0	0.255	0	0.51	0.49	0.25	283	--	--	--	--	--	--	--	--	--
c102154_g1	0	0.595	0	0	0	0	0	0.27	264	--	--	--	--	SRF-type transcription factor (DNA-binding and dimerisation domain)	--	protein dimerization activity//DNA binding	--	--
c102155_g1	0	0	0.245	0.485	0.2	0.17	0.16	0	401	--	--	--	--	--	--	--	--	--
c102156_g1	0	0	0.195	0	0	0.795	0	0	426	--	--	--	--	Surface antigen variable number repeat	--	--	outer membrane	--
c102157_g1	0	0	0.395	0	0.775	0	0	0	236	--	--	--	--	--	--	--	--	--
c102158_g1	0	0	0	0.175	0.37	0.36	0	0	372	--	--	--	--	--	--	--	--	--
c102159_g1	0.3	0.28	0	0.25	0	0	0	0.245	287	--	--	--	--	--	--	--	--	--
c102160_g1	0	0	0	0	0.305	1.18	0	0	512	--	--	--	--	--	--	--	--	--
c102161_g1	1.56	0.95	1.93	0.91	1.315	1.345	1.125	1.695	1322	--	--	--	--	--	--	--	--	--
c102162_g1	0	0	0	0.225	0.285	0.475	0	0.47	298	--	--	--	--	--	--	--	--	--
c102164_g1	0	0.49	0	0	0	0	0	0	308	--	--	--	--	--	--	--	--	--
c102166_g1	0.38	0.525	0.35	0.64	1.265	0.96	0.44	0.655	566	--	--	--	--	--	--	--	--	--
c102167_g1	1.1	1.665	1.655	0.31	0.765	0.95	0	0.3	243	--	--	--	--	--	--	--	--	--
c102168_g1	1.085	0.58	0.225	2.145	0.455	1.12	0.52	0.715	376	--	--	--	--	--	--	--	--	--
c10217_g2	0.535	0	0.65	0	0	0	0.21	0.22	314	--	--	--	--	--	--	--	--	--
c102172_g1	0	0	0.36	0	0	0.305	0	0	255	--	--	--	--	--	--	--	--	--
c102173_g1	0	0	0	0.695	0	0	0.345	0	221	--	--	--	--	--	--	--	--	--
c102174_g1	0.205	0.175	0.425	0.345	0	0.18	0.16	0.505	396	--	--	--	--	--	--	--	--	--
c102175_g1	0.27	0	0.285	0.675	0.285	0.23	0	0	310	--	--	--	--	--	--	--	--	--
c102177_g1	0.455	0	0.47	0.76	0	0	0	0	206	--	--	--	--	--	--	--	--	--
c102178_g1	0.105	0.295	0.22	0.35	0.22	0.375	0.87	0.085	722	--	--	--	--	--	--	--	--	--
c102179_g1	0.685	0.43	0	0.755	0.24	0.38	0	0.19	360	--	--	--	--	--	--	--	--	--
c102180_g1	0.37	0.5	0.195	0.315	0	0.79	0.755	0.465	429	reverse transcriptase [Penaeus monodon]	--	--	--	--	--	--	--	--
c102181_g1	0.525	0	0.595	0.205	0.275	0.895	0	0	319	--	--	--	--	--	--	--	--	--
c102182_g1	0.355	0	0	0	0	0	0	0	248	--	--	--	--	--	--	--	--	--
c102183_g1	0	0	0	0.4	0.135	0.22	0.105	0	604	--	--	--	--	--	--	--	--	--
c102184_g1	0	0.14	0	0.25	0.305	0.13	0.23	0.24	531	RT02067p [Drosophila melanogaster]	--	--	--	Centromere protein B dimerisation domain//Fibronectin type III domain	regulation of transcription, DNA-dependent	chromatin binding//protein binding//DNA binding	nucleus//chromosome, centromeric region//chromatin	--
c102185_g1	1.155	1	0.625	1.295	0.145	0.485	0.46	1.065	541	--	--	--	--	--	--	--	--	--
c102187_g1	0.19	0	0.95	0.33	0	0	0.455	0.32	778	--	--	--	--	--	--	--	--	--
c102188_g1	0	0	0.525	0.34	0.45	0.36	0	0	213	--	--	--	--	--	--	--	--	--
c10219_g1	0.76	0	0	0	0	0	0	0	235	--	--	--	--	--	--	--	--	--
c102191_g1	0.84	0.245	0.34	0	0.585	0.235	0.69	0.46	302	--	--	--	--	--	--	--	--	--
c102192_g1	0	0.18	0	0.325	0	0.35	0	0.17	395	reverse transcriptase [Penaeus monodon]	Penaeus monodon endogenous virus Infectious hypodermal and hematopoietic necrosis virus non-structural protein 1 and structural protein genes, complete cds; and unnamed retrotransposon reverse transcriptase gene, partial cds	--	--	--	--	--	--	--
c102193_g1	0	0	0.645	0	0	0	0	0.51	278	--	--	--	--	--	--	--	--	--
c102195_g1	0	0	0	0.455	0	0	0	0.155	427	--	--	--	--	--	--	--	--	--
c102196_g1	0	0	0.205	0.47	0	0.515	0	0	414	--	--	--	--	--	--	--	--	--
c102198_g1	0.22	0	0.5	0.53	0	0.195	0	0.36	372	--	--	--	--	--	--	--	--	--
c1022_g1	0.555	0	0.68	0.22	0	0.735	0	0	304	--	--	--	--	--	--	--	--	--
c102201_g1	0	0	0	0.315	0.4	0.335	0.335	0	227	--	--	--	--	--	--	--	--	--
c102207_g1	0.205	0	0.25	0	0	0	0.16	0.51	395	--	--	--	--	--	--	--	--	--
c102208_g1	0	0	0	0.325	0	0.34	0	0.64	232	--	--	--	--	--	--	--	--	--
c102209_g1	0	0.545	0.685	0.51	2.75	0.77	0.76	0	284	--	--	--	--	--	--	--	--	--
c10221_g1	0.45	1.185	0.705	0.355	0.235	0.4	0.545	0.555	364	--	--	--	--	--	--	--	--	--
c102210_g1	0	0	0.46	0	0	0.76	0	0	209	--	--	--	--	Eukaryotic initiation factor 4E	translational initiation//regulation of translational initiation	translation initiation factor activity//RNA binding	cytoplasm//ribosome	--
c102211_g1	0.37	0	0.45	0	0	0	0.31	0.305	242	--	--	--	--	--	--	--	--	--
c102212_g1	0	0	0.405	0	0	0	0	0	262	--	--	--	--	--	--	--	--	--
c102213_g1	0.925	1.065	0.64	0	0	0.255	0	1.265	280	--	--	--	--	--	--	--	--	--
c102214_g1	0.255	0	0	0.2	0	0	0.2	0.635	325	--	--	--	--	--	--	--	--	--
c102215_g1	0.525	0	0.96	0.205	0.275	0.22	0	0	319	--	--	--	--	--	--	--	--	--
c102216_g1	0	0.22	0.15	0.29	0	0.315	0.095	0.2	632	--	--	--	--	--	--	--	--	--
c102217_g1	0	1.465	0.44	0.33	0	0	0.66	0.695	217	--	--	--	--	--	--	--	--	--
c102218_g1	0	0	0.22	0.72	0	0	0.15	0.15	441	--	--	--	--	--	--	--	--	--
c102219_g1	0	0	0	0.32	0	0	0	1.25	236	--	--	--	--	--	--	--	--	--
c102220_g1	3.98	5.315	5.53	4.305	2.585	5.865	2.875	4.685	1120	hypothetical protein DAPPUDRAFT_308659 [Daphnia pulex]	--	NTF2-related export protein 1/2	NTF2-related export protein OS=Drosophila melanogaster GN=Nxt1 PE=2 SV=1	Nuclear transport factor 2 (NTF2) domain	transport	--	intracellular	RNA export factor NXT1
c102222_g1	0	0	0.41	0	0	0	0	0	229	--	--	--	--	--	--	--	--	--
c102223_g1	0.21	0.285	0.24	0.44	0.445	0.27	0.175	0.265	710	--	--	--	--	--	--	--	--	--
c102224_g1	21.655	17.725	18.19	21.94	23.3	17.955	20.9	20.425	1292	--	--	--	--	--	--	--	--	--
c102225_g1	0	0	0	0	0	0	0	0.3	245	--	--	--	--	--	--	--	--	--
c102226_g1	0	0.31	0.18	0	0.18	0.15	0.145	0.14	463	--	--	--	--	--	--	--	--	--
c102227_g1	0.62	0	0	0.745	0	0.515	0	0.255	279	--	--	--	--	--	--	--	--	--
c102229_g1	1.66	1.77	1.535	2.66	1.76	1.6	1.575	1.905	1119	--	--	--	--	--	--	--	--	--
c10223_g1	0	0	0	0.275	0.35	0.29	0	0.285	253	--	--	--	--	--	--	--	--	--
c102230_g1	0.815	0	0	0.32	0	1.08	0.66	0	223	--	--	--	--	--	--	--	--	--
c102231_g1	0.21	0	0.3	0.52	0	0.175	0	0.87	384	--	--	--	--	--	--	--	--	--
c102232_g1	0.465	0.835	0	0	0	0	0	0	202	--	--	--	--	--	--	--	--	--
c102233_g1	0	0.71	0.92	0	0.275	0	0.205	0.435	317	--	--	--	--	--	--	--	--	--
c102234_g1	0	0	0.615	0.23	0	0.23	0.23	0	310	--	--	--	--	--	--	--	--	--
c102235_g1	0	0	0.605	0.42	0	0	0	0	314	--	--	--	--	--	--	--	--	--
c102236_g1	0.33	0.515	0.48	0.595	0.5	0.915	0.55	0.14	902	Uronyl 2-sulfotransferase, putative [Pediculus humanus corporis] >gi|212514891|gb|EEB17124.1| Uronyl 2-sulfotransferase, putative [Pediculus humanus corporis]	--	--	Heparan sulfate 2-O-sulfotransferase 1 OS=Xenopus laevis GN=hs2st1 PE=2 SV=1	Sulfotransferase family	--	sulfotransferase activity	integral to membrane	--
c102237_g1	0	0.525	0	0.455	0	0	0	0	302	--	--	--	--	--	--	--	--	--
c102238_g1	0.325	0.585	4.355	2.355	1.335	0.545	0.53	0.535	267	--	--	--	--	--	--	--	--	--
c10224_g1	0	1.19	0.28	0.65	1.125	2.045	0.225	0.445	312	--	--	--	--	--	--	--	--	--
c102240_g1	4.715	4.275	4.375	3.915	3.72	3.94	4.02	5.645	1104	--	--	--	--	--	--	--	--	--
c102242_g1	0	0.26	0.315	0	0	0	0	0	285	--	--	--	--	--	--	--	--	--
c102243_g1	0	0	0	0.725	0.45	0.36	0	0	214	--	--	--	--	--	--	--	--	--
c102244_g1	0.35	0.33	0.365	0.295	0	0	0.59	0	251	--	--	--	--	--	--	--	--	--
c102246_g1	0.79	0.185	0	0.32	0.415	0.35	0.465	0.325	407	--	--	--	--	--	--	--	--	--
c102248_g1	1.735	1.625	1.51	3.03	2.705	2.98	7.235	2.495	213	--	--	--	--	--	--	--	--	--
c102249_g1	0	0.285	0.4	0	0.34	0.565	0.805	0	266	--	--	--	--	--	--	--	--	--
c102251_g1	0.245	0.44	0.81	0	0.245	0.43	0	0	339	--	--	--	--	--	--	--	--	--
c102253_g1	1.01	0.22	0.525	0.2	0	0	0.21	0.205	330	--	--	--	--	--	--	--	--	--
c102254_g1	0	0.38	0	0.345	0	0	0	0	211	--	--	--	--	--	--	--	--	--
c102255_g1	0	0	0	0	0	0	0.375	0	208	--	--	--	--	--	--	--	--	--
c102257_g1	0.54	0.235	0.325	0.68	0	0	0.675	0.44	313	--	--	--	--	Fruit fly transformer protein	female sex differentiation//mRNA processing	--	nucleus	--
c102260_g1	0	0	0	1.41	0	0	0	0	303	--	--	--	--	--	--	--	--	--
c102261_g1	0	0	0.3	0	0.3	0	0.225	0.235	296	--	--	--	--	--	--	--	--	--
c102262_g1	3.5	1.67	2.175	2.49	1.835	3.325	1.24	2.315	378	--	--	--	--	--	--	--	--	--
c102266_g1	0.52	0.905	0.32	0.425	0	0.665	0	0.43	321	--	--	--	--	--	--	--	--	--
c102267_g1	0	0.65	0.375	0.91	0.36	0.62	0	0	246	--	--	--	--	--	--	--	--	--
c102268_g1	0	0	0	0.175	0	0	0.325	0	392	--	--	--	--	--	--	--	--	--
c102269_g1	0	0.245	0.815	0.22	0	0	0	0	321	--	--	--	--	O-Glycosyl hydrolase family 30	nitrogen compound metabolic process//glycosphingolipid metabolic process//carbohydrate metabolic process//sphingolipid metabolic process	glucosylceramidase activity	--	--
c102270_g1	0.155	0.28	0.825	0.645	0.465	0.65	0.13	0.375	512	--	--	--	--	Telomere-binding protein beta subunit (TEBP beta)//Peptidase family S49 N-terminal	--	serine-type endopeptidase activity//telomeric DNA binding	plasma membrane//chromosome, telomeric region	--
c102272_g1	0	0	0.885	0.16	0.415	0.17	0.16	0.165	398	--	--	--	--	--	--	--	--	--
c102273_g1	0	0	0	0	0	0	0	0.32	231	--	--	--	--	--	--	--	--	--
c102274_g1	0	0.645	0	0	0.36	0	0	0.565	256	--	--	--	--	--	--	--	--	--
c102275_g1	0	0.24	0	0.645	0	0.215	0	0.635	326	--	--	--	--	--	--	--	--	--
c102276_g1	0.575	0	1	0.485	0	0	0.465	0.235	296	--	--	--	--	--	--	--	--	--
c102277_g1	0.93	0.4	0.565	2.58	2.42	3.515	0	1.53	202	--	--	--	--	--	--	--	--	--
c102278_g1	0.85	0	0.44	0	0	0	0.33	0	217	--	--	--	--	--	--	--	--	--
c102279_g1	0	0.315	0.675	0.375	0.48	0.1	0.375	0.385	655	--	--	--	--	--	--	--	--	--
c10228_g1	0.89	0	1.475	0	0	0	0	0	208	--	--	--	--	--	--	--	--	--
c102280_g1	0	0	1.14	0	0.175	0.15	0.29	0.14	461	--	--	--	--	--	--	--	--	--
c102281_g1	0.38	0	0.4	0	0	0	0	0	235	--	--	--	--	--	--	--	--	--
c102282_g1	0.455	0.395	1.27	0.19	0.23	0.775	0.18	0.375	360	--	--	--	--	--	--	--	--	--
c102283_g1	0.38	0.885	0.835	1.085	1.365	0.49	0.31	0.945	420	--	--	--	--	Zinc-binding domain of primase-helicase	DNA replication, synthesis of RNA primer//transcription, DNA-dependent	zinc ion binding//helicase activity//DNA primase activity	replication fork//nucleolus	--
c102285_g1	0	0	0	1.15	0.47	0.825	1.095	0	201	--	--	--	--	--	--	--	--	--
c102286_g1	0.55	0.7	0.405	0.805	0.57	0.835	0.18	0.27	691	--	--	--	--	--	--	--	--	--
c102288_g1	0	0	0	0	0	0.385	0	0	204	--	--	--	--	--	--	--	--	--
c102289_g1	0	0.315	0	1.465	0.745	0.32	0.305	0	245	--	--	--	--	--	--	--	--	--
c10229_g1	0.225	0	0	0.54	0.225	0	0.375	0	366	--	--	--	--	--	--	--	--	--
c102290_g1	0.295	0.255	0.72	0	0	0.51	0	0.245	289	PREDICTED: predicted protein-like [Saccoglossus kowalevskii]	--	--	Bardet-Biedl syndrome 1 protein OS=Homo sapiens GN=BBS1 PE=1 SV=1	--	--	--	--	--
c102291_g1	0	0.395	0.56	0	0.48	0	0	0	204	--	--	--	--	--	--	--	--	--
c102292_g1	0	0	0.355	0	0	0.12	0	0.12	536	--	--	--	--	--	--	--	--	--
c102293_g1	0.76	0.51	1.215	0.15	0.965	0.48	0.15	0.935	424	--	--	--	--	--	--	--	--	--
c102294_g1	0.315	0	0.38	0.51	0	0	0.265	0	275	--	--	--	--	--	--	--	--	--
c102295_g1	0.425	0	0	0.335	0	0	0.355	0	216	--	--	--	--	--	--	--	--	--
c102296_g1	0	0	0	0.345	0	0	0	0.17	393	--	--	--	--	--	--	--	--	--
c102297_g1	0.31	0.265	0.32	0.245	0.32	0	0	0	279	--	--	--	--	--	--	--	--	--
c102298_g1	0.11	0.21	0.25	0.27	0.11	0.195	0.705	1.085	693	--	--	--	--	--	--	--	--	--
c1023_g1	0	0.24	0	0.9	0	0.245	0.89	0.45	307	--	--	--	--	--	--	--	--	--
c10230_g1	0.345	0	0.42	0	0.345	0.29	0.29	0	254	--	--	--	--	--	--	--	--	--
c102300_g1	0.29	1.03	0.66	0.72	0	0	0	0	293	--	--	--	--	--	--	--	--	--
c102301_g1	0.24	0.22	0.125	0	0.12	0.315	0	0.1	635	--	--	--	--	--	--	--	--	--
c102302_g1	0.62	0	0	0.26	0.31	0.26	1.96	0.51	278	--	--	--	--	--	--	--	--	--
c102303_g1	0.23	0.2	0.52	0.195	0	0.4	0	0.19	355	--	--	--	--	--	--	--	--	--
c102304_g1	0.265	0.245	0.32	0.22	0	0	0.205	0.65	319	--	--	--	--	--	--	--	--	--
c102305_g1	0	0	0.38	0.285	0	0	0.305	0.295	245	--	--	--	--	--	--	--	--	--
c102306_g1	0.905	0.39	0	0	0	0	0	0.37	206	--	--	--	--	--	--	--	--	--
c102307_g1	0.73	1.13	1.17	1.05	0.545	0.615	1.19	1.345	439	--	--	--	--	--	--	--	--	--
c102308_g1	0	0	1.405	0.27	0.335	0	0.27	1.595	269	--	--	--	--	--	--	--	--	--
c102309_g1	0.4	1.095	0	0.17	0.2	0.17	0.805	0.66	403	--	--	--	--	--	--	--	--	--
c102310_g1	0.365	0	0	0	0	0	0	0	244	--	--	--	--	--	--	--	--	--
c102311_g1	0.235	0.65	0.145	0.185	0	0.4	0	0.49	649	--	--	--	--	--	--	--	--	--
c102312_g1	0.15	0.13	0.515	0.49	0.155	0	0.355	0.24	529	--	--	--	--	--	--	--	--	--
c102313_g1	1.16	0.545	0.705	0	0.3	0.255	1.185	0.48	294	--	--	--	--	--	--	--	--	--
c102317_g1	0	0	0.2	0	0.19	0.16	0.32	0	421	--	--	--	--	--	--	--	--	--
c102318_g1	0	0	0	0	0	0.345	0.345	0.335	222	--	--	--	--	NOTCH protein	Notch signaling pathway//multicellular organismal development//cell differentiation	--	integral to membrane	--
c102320_g1	0	0	0	0.57	0.365	0.595	0.27	0.285	253	--	--	--	--	--	--	--	--	--
c102322_g1	0	0.38	1.535	0.345	0	0	0	0	210	--	--	--	--	--	--	--	--	--
c102323_g1	0	0.255	0	0	0	0.52	0	0.24	290	--	--	--	--	--	--	--	--	--
c102324_g1	0	0	0	0	0	0	1.065	0.275	260	--	--	--	--	Ydr279p protein family (RNase H2 complex component)//Peptidase family S49 N-terminal//Progesterone receptor	regulation of transcription, DNA-dependent//steroid hormone mediated signaling pathway//signal transduction	steroid binding//steroid hormone receptor activity//serine-type endopeptidase activity//DNA binding	nucleus//plasma membrane	--
c102325_g1	0	0.27	0.67	0.235	0.15	0.25	0.24	0.245	528	--	--	--	--	--	--	--	--	--
c102326_g1	2.305	1.235	0.4	1.05	0.345	1.145	0	0.54	265	--	--	--	--	--	--	--	--	--
c102327_g1	0.49	0.52	0.38	0.19	0.42	0.28	0.515	0.065	924	--	--	--	--	--	--	--	--	--
c102328_g1	0.405	0.745	0.7	0.635	0	0.18	0	0.165	400	PREDICTED: uncharacterized protein LOC100893398 [Strongylocentrotus purpuratus]	--	--	--	--	--	--	--	--
c102329_g1	0	0.615	0	0	0	0.205	0.18	0	356	--	--	--	--	--	--	--	--	--
c102330_g1	0.215	0	0.22	0	0.215	0.18	0	0.35	383	--	--	--	--	--	--	--	--	--
c102333_g1	0.57	0.355	0.43	0.31	0.775	0.665	0.15	0.315	423	--	--	--	--	--	--	--	--	--
c102334_g1	0.24	0	0	0.395	0.25	0	0	0	343	--	--	--	--	Eukaryotic DNA topoisomerase I, DNA binding fragment//Importin-beta N-terminal domain	intracellular protein transport//DNA topological change	DNA binding//Ran GTPase binding//DNA topoisomerase type I activity	chromosome	--
c102335_g1	0	0.335	0.27	0.32	0.395	0.45	0.31	0.105	598	--	--	--	--	--	--	--	--	--
c102336_g1	0.63	0	0	0.51	0	0	0.245	0.515	275	--	--	--	--	--	--	--	--	--
c102337_g1	0	0	0	0	0	0	0.355	0	206	--	--	--	--	--	--	--	--	--
c102338_g1	0.615	1.625	3.06	0.24	0	0.525	0	0.36	280	--	--	--	--	--	--	--	--	--
c102340_g1	0.325	0	0	0	0	0.27	0.27	0	268	--	--	--	--	--	--	--	--	--
c102341_g1	0	0.76	0.63	0	0.29	0.46	0	0.685	304	--	--	--	--	--	--	--	--	--
c102343_g1	0	0	0	0	0	0.8	0	0	206	--	--	--	--	--	--	--	--	--
c102345_g1	0.46	0	0	0	0	0	0	0	355	--	--	--	--	--	--	--	--	--
c102346_g1	1.025	0.33	0.73	0.425	0.135	0.22	0.2	0.845	604	Putative tick transposon, partial [Rhipicephalus pulchellus]	--	--	RNA-directed DNA polymerase from mobile element jockey OS=Drosophila melanogaster GN=pol PE=1 SV=1	Reverse transcriptase (RNA-dependent DNA polymerase)	RNA-dependent DNA replication	RNA-directed DNA polymerase activity//RNA binding	--	--
c102348_g1	0	0	0.35	0.71	0	0.495	0.24	0	295	--	--	--	--	--	--	--	--	--
c102350_g1	1.835	0.86	1.12	2.285	1.855	1.025	0.975	1.765	281	--	--	--	--	--	--	--	--	--
c102351_g1	0.27	0	0.33	1.085	0.285	0.455	0.215	0.895	310	--	--	--	--	--	--	--	--	--
c102352_g1	2.465	3.06	1.63	1.595	2.025	3.275	2.17	3.24	481	--	--	--	--	--	--	--	--	--
c102354_g1	0	0.42	0.47	0.38	0	0.395	0.35	0	207	--	--	--	--	--	--	--	--	--
c102355_g1	0.33	0	0	0	0	0	0.28	0	263	--	--	--	--	--	--	--	--	--
c102356_g1	0.27	0.505	0	0.21	0.28	0.235	0.42	0	313	--	--	--	--	--	--	--	--	--
c102358_g1	0	0	1.56	0.54	0.36	0	0.83	0.285	255	--	--	--	--	--	--	--	--	--
c10236_g1	0	2.865	0.7	0	0.735	0.795	0.565	1.77	246	--	--	--	--	--	--	--	--	--
c102360_g1	0.5	0.215	0.305	0.405	0.5	0.65	0	0.41	333	--	--	--	--	--	--	--	--	--
c102363_g1	0	0	0	0.515	0	0.255	0.24	0.75	282	--	--	--	--	--	--	--	--	--
c102364_g1	0.645	0.37	0.225	0	0.225	0.18	0.35	1.06	380	--	--	--	--	--	--	--	--	--
c102365_g1	0.345	0.3	0.36	0.27	0	0	0	0.285	255	hypothetical protein BRAFLDRAFT_93487 [Branchiostoma floridae] >gi|229294796|gb|EEN65450.1| hypothetical protein BRAFLDRAFT_93487 [Branchiostoma floridae]	--	--	--	Low-density lipoprotein receptor domain class A	--	protein binding	--	--
c102366_g1	1.335	0.935	1.37	1.63	1.225	2.28	0.87	0.88	580	--	--	--	--	--	--	--	--	--
c102367_g1	0.375	0	0	0.315	0.39	0.975	0	0	239	--	--	--	--	--	--	--	--	--
c102368_g1	0.355	0	0.615	0.14	0.55	0	0	0.145	449	--	--	--	--	--	--	--	--	--
c102369_g1	0	0.215	0.495	0.375	0	0.295	0	0.37	674	--	--	--	--	--	--	--	--	--
c102370_g1	0.305	0	0.64	0.24	0.32	0	0.24	0	280	--	--	--	--	--	--	--	--	--
c102371_g1	0.115	0.215	0	0.365	0	0.1	0.475	0.375	673	--	--	--	--	--	--	--	--	--
c102373_g1	0	0	0.525	0	0.45	0	0	0	213	--	--	--	--	--	--	--	--	--
c102375_g1	0	0	0.38	0.42	0.175	0	0.13	0	470	--	--	--	--	--	--	--	--	--
c102376_g1	0.8	0	0	0.21	0	0	0.645	0.22	315	--	--	--	--	--	--	--	--	--
c102377_g1	8.725	10.495	6.71	12.29	4.675	10.455	0.835	7.18	334	--	Litopenaeus vannamei invertebrate-type lysozyme gene, complete cds	--	--	--	--	--	--	--
c102379_g1	0	0.38	0.115	0.375	0.095	0.16	0.38	0.08	791	--	--	--	--	--	--	--	--	--
c102380_g1	0	0.2	0.22	0.165	0.66	0.9	0	0	386	--	--	--	--	--	--	--	--	--
c102381_g1	1.62	0.81	1.19	0.88	0	0.925	0	1.185	443	--	--	--	--	--	--	--	--	--
c102383_g1	0	0.39	0	0	0	0	0	0.68	220	--	--	--	--	--	--	--	--	--
c102384_g1	0	0	0.285	0	0	0	0	0.445	310	--	--	--	--	--	--	--	--	--
c102385_g1	1.08	0.71	1.215	1.09	1.115	1.625	1.31	0.885	576	--	--	--	--	--	--	--	--	--
c102386_g1	0.22	0.395	0	0.545	0	0	0.725	0.545	372	--	--	--	--	--	--	--	--	--
c102387_g1	0	0	0	0.73	0.16	0.125	0	0	519	--	--	--	--	--	--	--	--	--
c102388_g1	0	0.255	0.66	0.23	0.6	0	0	0.72	292	--	--	--	--	--	--	--	--	--
c10239_g1	0.17	0.47	0.18	0.28	0	0.305	0	0.85	462	--	--	--	--	--	--	--	--	--
c102390_g1	0.575	0.27	0	0	0	0.245	0.24	0.59	543	--	--	--	--	PAS domain	signal transduction	signal transducer activity	--	--
c102391_g1	4.185	3.965	4.02	3.755	4.065	5.345	4.13	3.97	203	--	--	--	--	--	--	--	--	--
c102392_g1	0	0.575	0	0.27	0	0.545	0.265	0.52	272	--	--	--	--	--	--	--	--	--
c102393_g1	0.35	0	0.18	2.01	2.145	2.55	0.42	0	455	--	--	--	--	--	--	--	--	--
c102394_g1	0.385	0.335	0	0.605	0	0	0	0	233	--	--	--	--	--	--	--	--	--
c102396_g1	0.375	0	0	0	0.375	0	0.29	0	239	--	--	--	--	--	--	--	--	--
c102398_g1	0	0	0.35	0	0	0	0	0	295	--	--	--	--	--	--	--	--	--
c102400_g1	0.805	0	0.49	0.34	0	0	0	0.335	225	--	--	--	--	--	--	--	--	--
c102402_g1	0	0.42	0.55	0.395	0.485	0.43	0	0.4	341	Uncharacterized transposase-like protein HI1328.1 [Camponotus floridanus]	--	--	Uncharacterized transposase-like protein HI_1328.1 OS=Haemophilus influenzae (strain ATCC 51907 / DSM 11121 / KW20 / Rd) GN=HI_1328.1 PE=4 SV=1	--	--	--	--	--
c102405_g1	0	0	0.43	0.28	0	0	0	0.29	249	--	--	--	--	--	--	--	--	--
c102406_g1	0.26	0.225	0	0	0	0	0.41	0	320	--	--	--	--	--	--	--	--	--
c102407_g1	2.95	3.785	4.38	6.72	2.07	2.7	2.45	2.935	2674	hypothetical protein AND_13027 [Anopheles darlingi]	--	--	UbiA prenyltransferase domain-containing protein 1 homolog OS=Drosophila melanogaster GN=heix PE=2 SV=1	UbiA prenyltransferase family	--	prenyltransferase activity	integral to membrane	--
c102408_g1	0	0.26	0.8	0.245	0	0.12	0	0.12	540	--	--	--	--	--	--	--	--	--
c102409_g1	0	0	0	4.355	0	0.58	0.22	0.275	254	--	--	--	--	--	--	--	--	--
c102410_g1	0	0	0.305	0.21	0	0.22	0	0	333	--	--	--	--	--	--	--	--	--
c102411_g1	0	0	0	0	0	0.345	0	0.34	222	--	--	--	--	--	--	--	--	--
c102412_g1	0.835	0.54	1.59	0.84	0.86	1.615	1.005	0.855	390	--	--	--	--	--	--	--	--	--
c102414_g1	0.38	0	0	0	0.385	0.32	1.195	0	235	--	--	--	--	--	--	--	--	--
c102415_g1	0	0	0	0.32	0	0	0.155	0.49	406	--	--	--	--	NADH-ubiquinone oxidoreductase B12 subunit family	electron transport chain	--	mitochondrion//mitochondrial respiratory chain complex I	--
c102416_g1	0	0.135	0	0.605	0	0	0.12	0	509	--	--	--	--	--	--	--	--	--
c102418_g1	0	0.305	0.4	0.275	0.33	0	0	0	266	--	--	--	--	--	--	--	--	--
c102419_g1	0.13	0	0.16	0.205	0.39	0.225	0	0	595	--	--	--	--	--	--	--	--	--
c102420_g1	0	0.82	0.245	0.585	0.73	0.395	0.925	0.195	349	--	--	--	--	--	--	--	--	--
c102422_g1	0	0.245	0.295	0.715	0.295	0.235	0.445	0.235	300	--	--	--	--	--	--	--	--	--
c102423_g1	0.41	0	0.5	0.325	0	0	0	0	222	--	--	--	--	--	--	--	--	--
c102424_g1	0	0.35	0.21	0	0.815	0.35	0.665	0.67	398	--	--	--	--	--	--	--	--	--
c102425_g1	0	1.775	0	0	0	0.49	1.695	0.635	225	--	--	--	--	Mediator of RNA pol II transcription subunit 19	regulation of transcription from RNA polymerase II promoter	RNA polymerase II transcription cofactor activity	mediator complex	--
c102426_g1	0	0.275	0.39	0	0	0.265	0.25	0	272	--	--	--	--	--	--	--	--	--
c102428_g1	0	0	0	1.135	0	1.2	0	0.38	203	--	--	--	--	--	--	--	--	--
c102429_g1	0	0.255	0.67	0.23	0	0	0	0	289	--	--	--	--	--	--	--	--	--
c10243_g1	0	0	0	0.32	0	0	0	0	237	--	--	--	--	--	--	--	--	--
c102430_g1	0.79	0.34	0	0	0.41	0	0	0.325	229	--	--	--	--	--	--	--	--	--
c102433_g1	0	0.315	0	0	0	0.28	0	0.275	262	--	--	--	--	--	--	--	--	--
c102435_g1	2.48	2.345	2.21	0	0	0	1.005	4.34	507	--	--	--	--	--	--	--	--	--
c102437_g1	0.37	0	0.225	0.155	0	0	0.29	0	435	--	--	--	--	--	--	--	--	--
c102438_g1	0.675	0.405	0.55	0.175	0	0.59	0.175	0.555	364	--	--	--	--	--	--	--	--	--
c10244_g1	0.785	0	0.48	0	0.785	0	0	0	230	--	--	--	--	--	--	--	--	--
c102442_g1	0	0.16	0.955	0.435	0.53	0.145	0.27	0.28	463	--	--	--	--	--	--	--	--	--
c102443_g1	0.31	0	0.97	0.485	0	0.275	0	0	278	--	--	--	--	--	--	--	--	--
c102446_g1	0	0	0	0.935	0	0	0	0	241	C-type lectin [Penaeus monodon]	--	--	--	Lectin C-type domain	--	carbohydrate binding	--	--
c102448_g1	0	0.325	0.39	0	0.375	0	0	0.31	239	--	--	--	--	--	--	--	--	--
c10245_g1	0	0.525	0.32	0.24	0.32	0	0.475	0.75	282	--	--	--	--	--	--	--	--	--
c102450_g1	0.46	0.4	0.84	1.29	0.24	1.175	0.385	1.32	358	--	--	--	--	--	--	--	--	--
c102452_g1	1.395	1.305	1.205	5.375	0.535	3.865	0	4.005	253	--	--	--	--	--	--	--	--	--
c102453_g1	0.45	0.42	0.47	0.355	0	0	0	0	207	--	--	--	--	--	--	--	--	--
c102454_g1	0	1.015	1.22	0.89	0	0.31	0.29	0.91	241	--	--	--	--	Bacterial phospho-glucose isomerase C-terminal region	gluconeogenesis//glycolysis//mannose metabolic process//fructose metabolic process//starch metabolic process//sucrose metabolic process//pentose-phosphate shunt//carbohydrate metabolic process	mannose-6-phosphate isomerase activity//glucose-6-phosphate isomerase activity	--	--
c102455_g1	0	0	0	0.715	0	0.735	0	0.355	377	--	--	--	--	--	--	--	--	--
c102458_g1	0.425	0.4	0	0.335	0	0	0.335	0.7	216	--	--	--	--	--	--	--	--	--
c10246_g1	0	0.215	0.475	1.32	0.715	1.585	0.38	1.69	360	--	--	--	--	--	--	--	--	--
c102460_g1	0	0	0	0	0	0	0	0.375	205	--	--	--	--	--	--	--	--	--
c102461_g1	0	0	0.46	0	0.44	0	0	0	210	--	--	--	--	--	--	--	--	--
c102464_g1	1.405	2.795	3.365	3.005	4.275	3.85	4.94	3.46	302	--	--	--	--	--	--	--	--	--
c102465_g1	0	0	0.42	0	0	0	0	0.285	255	--	--	--	--	--	--	--	--	--
c102466_g1	0.55	0	0	0	0.285	0	0	0	308	--	--	--	--	Poxvirus P35 protein	--	--	viral envelope	--
c102467_g1	0.175	0.47	0.365	0.84	0.55	0.605	0.275	0.435	453	--	--	--	--	--	--	--	--	--
c102468_g1	1.775	0.91	2.735	1.03	0.53	1.285	0.85	1.88	329	--	--	--	--	--	--	--	--	--
c102469_g1	0	0	0.315	0.205	0	0.22	0	0.215	322	--	--	--	--	--	--	--	--	--
c10247_g1	0.75	0.47	0.565	0.21	0	0	0.195	0.21	331	--	--	--	--	--	--	--	--	--
c102470_g1	0.32	0	0	0	0	0	0	0	271	--	--	--	--	--	--	--	--	--
c102471_g1	0	0	0.49	0	0	0	0.315	0	226	--	--	--	--	--	--	--	--	--
c102473_g1	0	0	0	0.32	0	0.34	0	0	223	--	--	--	--	--	--	--	--	--
c102474_g1	0.205	0.545	0.425	0.665	0.42	0	0.505	0.17	396	--	--	--	--	--	--	--	--	--
c102477_g1	0.195	0	0.65	0	0.41	0	0.47	0.485	412	--	--	--	--	--	--	--	--	--
c102478_g1	1.045	0	0.425	0.275	0.17	0.585	0	0.285	252	--	--	--	--	--	--	--	--	--
c10248_g1	0.32	0.88	1.845	0.525	0	0.54	0.52	0.53	270	--	--	--	--	--	--	--	--	--
c102480_g1	0.135	0	0.165	0.325	0.135	0.46	0.21	0	575	--	--	--	--	--	--	--	--	--
c102481_g1	0	0.27	0.3	0.97	0.6	0.51	0.48	0	296	--	--	--	--	--	--	--	--	--
c102484_g1	0.77	0	0	0.3	1.2	1.655	0.32	0.635	234	--	--	--	--	--	--	--	--	--
c102485_g1	0	0	0	0	0.27	0.665	0	0.21	323	--	--	--	--	--	--	--	--	--
c102487_g1	0	0	0	0.435	0	0.16	0.465	0.15	435	--	--	--	--	--	--	--	--	--
c102488_g1	0.2	0.53	0.995	1.3	0.81	0.34	0.655	0.41	762	--	--	--	--	--	--	--	--	--
c102490_g1	0.85	0.77	0.52	1.005	0.445	1.085	0	0.35	216	--	--	--	--	--	--	--	--	--
c102491_g1	0.84	0.395	0.875	0	0	0	0.68	0.69	218	--	--	--	--	--	--	--	--	--
c102492_g1	0.5	0.615	1.275	0.4	0.165	0.295	0.14	0	475	--	--	--	--	--	--	--	--	--
c102493_g1	0	0	0.395	0	0	0	0	0	269	--	--	--	--	--	--	--	--	--
c102494_g1	8.02	5.48	9.405	3.75	2.775	6.39	2.11	7.855	235	--	--	--	--	Survival motor neuron protein (SMN)	mRNA processing	RNA binding	cytoplasm//nucleus	--
c102496_g1	0	0	0	0.38	0	0.38	1.115	0.375	206	--	--	--	--	--	--	--	--	--
c102497_g1	0.355	0.64	0	1.16	0	0	0.3	0	249	--	--	--	--	--	--	--	--	--
c102499_g1	0.735	0	0.825	0	0	0.325	0.305	1.505	243	--	--	--	--	--	--	--	--	--
c1025_g1	0	0.385	0	0	0	0	0	0.34	221	--	--	--	--	--	--	--	--	--
c102500_g1	0	0	0	0.345	0.44	3.48	0	0	211	--	--	--	--	--	--	--	--	--
c102501_g1	0.7	0.305	0.605	0.845	0.175	0.45	1.39	0.86	455	--	--	--	--	--	--	--	--	--
c102502_g1	0	0.29	0.76	0.805	0	0	0.26	0.275	261	--	--	--	--	--	--	--	--	--
c102503_g1	0.15	0.14	0.34	0.49	0.155	0.135	0	0.125	520	--	--	--	--	--	--	--	--	--
c102506_g1	0	0	0	0.24	0.285	0.715	0	0.235	299	--	--	--	--	--	--	--	--	--
c102507_g1	1.13	1.485	1.03	2.265	0.1	0.33	0.145	1.55	803	--	--	--	--	--	--	--	--	--
c102509_g1	0.37	0.32	0.455	0	0	0	0	0.305	240	--	--	--	--	--	--	--	--	--
c10251_g1	0	0	0	0	0.355	0	0	0	250	--	--	--	--	--	--	--	--	--
c102510_g1	0.235	0.22	0	1.18	0.235	0.21	0.58	0.195	350	--	--	--	--	--	--	--	--	--
c102511_g1	0	0	0.89	0	0.395	0	0	0	230	--	--	--	--	--	--	--	--	--
c102512_g1	1.54	2.38	0.8	0.625	0	0.34	0.3	0.315	234	--	--	--	--	--	--	--	--	--
c102514_g1	0.295	0.525	0.805	0.88	0.505	0.505	1.11	0.16	770	--	--	--	--	--	--	--	--	--
c102516_g1	2.39	1.265	1.64	1.65	1.165	0.975	0.715	1.24	296	--	--	--	--	--	--	--	--	--
c102518_g1	0	0.37	0	0	0	0	0.36	0	214	--	--	--	--	--	--	--	--	--
c102519_g1	0.54	0.24	0.14	0.435	0.135	0.115	0.435	0.44	577	--	--	--	--	--	--	--	--	--
c102520_g1	0	0.51	0.36	0.25	0	0.26	0.475	0.225	290	putative reverse transcriptase [Marsupenaeus japonicus]	--	--	--	--	--	--	--	--
c102521_g1	0	0	0.625	0	0	0	0.74	0.245	285	--	--	--	--	--	--	--	--	--
c102522_g1	0.435	0.405	0.235	0.175	0	0.38	0	0.37	367	--	--	--	--	--	--	--	--	--
c102523_g1	0.735	0.21	0.295	0.575	0.51	0.625	0	0.2	340	--	--	--	--	--	--	--	--	--
c102524_g1	0.41	0	0.92	0.665	0.845	1.025	0	0	223	--	--	--	--	--	--	--	--	--
c102525_g1	0.405	0.35	0	0.34	0.425	0.34	0.34	0.335	224	--	--	--	--	--	--	--	--	--
c102526_g1	0.315	0.09	0.33	0.255	0	0.445	0	0.775	726	--	--	--	--	Peptidase C1-like family	proteolysis	cysteine-type endopeptidase activity	--	--
c102527_g1	1.275	1.455	1.065	0	0	0	2.045	3.245	606	--	--	--	--	--	--	--	--	--
c102528_g1	0	0	0.71	0	0	0	0	0.48	293	--	--	--	--	Carbohydrate binding domain (family 25)	--	starch binding	--	--
c102529_g1	0.29	0.5	0.3	0.225	0.59	0.255	0.465	0.47	296	--	--	--	--	--	--	--	--	--
c102530_g1	0.43	0	0.3	0.57	0.145	0.5	0.465	0.705	546	--	--	--	--	--	--	--	--	--
c102531_g1	2.75	4.125	2.15	1.155	0.94	2.38	0.715	12.02	204	--	--	--	--	--	--	--	--	--
c102533_g1	0	0.31	0.44	0.87	0.36	0	0	0.59	246	--	--	--	--	--	--	--	--	--
c102534_g1	0	0	0.43	0.295	0	0	0	0.29	250	--	--	--	--	--	--	--	--	--
c102536_g1	0	0.17	0.205	0	0	0.505	0	0.33	407	--	--	--	--	--	--	--	--	--
c102537_g1	0	0	0.315	0.475	0	0	0	0	283	--	--	--	--	--	--	--	--	--
c102538_g1	0.785	0	0	0.97	0	0.345	0	0.325	230	--	--	--	--	--	--	--	--	--
c102539_g1	0	0	0.405	0.28	0	0	0.26	0.55	262	--	--	--	--	--	--	--	--	--
c10254_g1	0.27	0	0	0	0.84	0.235	0	0	314	--	--	--	--	--	--	--	--	--
c102540_g1	0.185	0.175	0.45	0.155	0.195	0.8	0.445	0.305	432	--	--	--	--	--	--	--	--	--
c102541_g1	1.15	0	0	0	0	0	1.435	0.475	295	--	--	--	--	Insulin-like growth factor binding protein	regulation of cell growth	insulin-like growth factor binding	insulin-like growth factor binding protein complex//extracellular region	--
c102544_g1	0	0	0.375	0.305	0.735	0.32	0.58	0.59	246	--	--	--	--	--	--	--	--	--
c102545_g1	0.245	0	0.295	0.41	0.255	0.215	0.19	0.2	342	--	--	--	--	--	--	--	--	--
c102546_g1	0.145	0.275	0.335	0.24	0	0	0.345	0.485	533	hypothetical protein EAI_13454 [Harpegnathos saltator]	--	--	--	Erv1 / Alr family	oxidation-reduction process	thiol oxidase activity	--	--
c102549_g1	0.31	0.265	0	0	0	0	0	0	279	--	--	--	--	--	--	--	--	--
c102550_g1	0.92	0.43	1.56	0.565	0.23	1.38	0.565	1.135	358	--	--	--	--	--	--	--	--	--
c102551_g1	0	0.33	0	0	0.4	0	0	0	235	--	--	--	--	--	--	--	--	--
c102552_g1	0	0.375	0	0.365	0	0	0	0	212	--	--	--	--	--	--	--	--	--
c102553_g1	0.18	0.155	0	0	0.365	0	0.59	0	445	--	--	--	--	--	--	--	--	--
c102554_g1	0.4	0	0.415	1.61	1.25	0.35	0.67	0.33	227	--	--	--	--	--	--	--	--	--
c102555_g1	0.475	0.43	0.58	0.285	0.24	0.305	0.375	0.585	645	--	--	--	--	--	--	--	--	--
c102556_g1	0	0.2	0.52	0.385	0	0	0.95	0.19	359	--	--	--	--	--	--	--	--	--
c102557_g1	0.8	0	1.325	1.96	0	1.025	0.335	1.65	226	--	--	--	--	--	--	--	--	--
c102558_g1	1.125	1.68	5.725	0.925	0.375	1.605	0.295	3.26	238	reverse transcriptase [Penaeus monodon]	--	--	--	--	RNA-dependent DNA replication	RNA-directed DNA polymerase activity//RNA binding	--	--
c102559_g1	0.58	0.86	0.87	1.58	0.58	0.825	0.31	1.27	417	--	--	--	--	--	--	--	--	--
c10256_g1	0	1.165	0.4	0	0	0	0.275	0.27	264	--	--	--	--	Spectrin repeat	--	protein binding	--	--
c102560_g1	0.375	0.35	0.39	0	0	0.315	0	0	239	--	--	--	--	--	--	--	--	--
c102561_g1	0	0	0	0.355	0	0	0	0	218	--	--	--	--	--	--	--	--	--
c102562_g1	0	0	0	0	0.415	0	0	0	228	--	--	--	--	--	--	--	--	--
c102563_g1	0.495	0.23	0	0.39	0.495	0.425	0	0.405	337	--	--	--	--	SAP domain	--	nucleic acid binding	--	--
c102566_g1	0.38	0	0.395	0.32	0	0	0.295	0	237	--	--	--	--	--	--	--	--	--
c102567_g1	0.445	0.58	0.235	0.725	0.69	0.57	0.535	0.185	367	--	--	--	--	--	--	--	--	--
c102568_g1	0.51	0.665	0.265	0.415	0.265	0.215	0	0.42	327	--	--	--	--	--	--	--	--	--
c102571_g1	0.57	0.265	0.935	0.46	0	0.235	0.22	0.93	300	--	--	--	--	--	--	--	--	--
c102572_g1	2	1.815	1.695	1.41	3.61	3.47	2.585	2.095	829	--	--	--	--	--	--	--	--	--
c102575_g1	0.17	0.15	0.625	0.27	0.165	0.145	0.135	0.87	463	--	--	--	--	--	--	--	--	--
c102577_g1	0	0	0	0	0	0.35	0	0.345	219	--	--	--	--	--	--	--	--	--
c102578_g1	0.795	0.135	0.355	0.525	0.165	0.94	0.125	0.65	498	--	--	--	--	--	--	--	--	--
c102579_g1	0.25	0.52	0.565	0.59	0	0.67	0.405	0.385	334	beta-tubulin, partial [Phytophthora cactorum]	Pythium irregulare strain NBRC100111 beta-tubulin gene, partial cds	tubulin beta	Tubulin beta chain OS=Achlya klebsiana PE=2 SV=1	Tubulin C-terminal domain	microtubule-based movement//protein polymerization//GTP catabolic process	GTP binding//GTPase activity//structural molecule activity	protein complex//microtubule	Beta tubulin
c10258_g1	0.07	0.495	0.7	0.215	0.205	0.355	0.765	0.22	1095	--	--	--	--	Glutaminyl-tRNA synthetase, non-specific RNA binding region part 2//Pyridoxine 5'-phosphate oxidase C-terminal dimerisation region	glutaminyl-tRNA aminoacylation//oxidation-reduction process	nucleotide binding//ATP binding//oxidoreductase activity, acting on the CH-NH2 group of donors//glutamine-tRNA ligase activity	cytoplasm	--
c102582_g1	0.28	0	0.29	0.44	0.88	0.485	0.235	0	302	--	--	--	--	--	--	--	--	--
c102583_g1	1.38	0.65	1.555	0.815	0.89	0.635	0.3	1.86	615	--	--	--	--	--	--	--	--	--
c102584_g1	0	0.395	0.555	0	0	0	0	0.75	205	--	--	--	--	--	--	--	--	--
c102585_g1	0	0	1.37	0.515	0	1.1	0.53	0	274	--	--	--	--	--	--	--	--	--
c102586_g1	0.4	0.095	1.005	0.25	0.41	0.675	0.08	0.325	761	--	--	--	--	--	--	--	--	--
c102587_g1	0	0	0	0	0	1.17	0	0	207	--	--	--	--	Bowman-Birk serine protease inhibitor family	--	serine-type endopeptidase inhibitor activity	extracellular region	--
c102588_g1	0.54	0.17	0.375	0.305	0.185	0.16	0	0.44	444	--	--	--	--	--	--	--	--	--
c10259_g1	0	0	0	0	0	0	0	0.61	240	--	--	--	--	--	--	--	--	--
c102590_g1	0.805	0.25	1.165	0.42	0.27	0.685	0.225	0.44	314	--	--	--	--	--	--	--	--	--
c102593_g1	0.325	0.595	0.585	0.605	0.335	0.215	0.335	0.34	913	--	--	--	--	BED zinc finger//Rad50 zinc hook motif//Zinc finger, C2H2 type//Sir2 family	DNA repair	zinc ion binding//DNA binding//NAD+ binding//ATP binding//metal ion binding//nuclease activity	--	--
c102594_g1	0	0	0	0.27	0.36	0.285	0	0	256	--	--	--	--	--	--	--	--	--
c102595_g1	0.665	0.52	0.5	0.725	0.34	0.785	1.115	0.725	2393	hypothetical protein DAPPUDRAFT_49601 [Daphnia pulex]	--	--	Transmembrane protein 64 OS=Homo sapiens GN=TMEM64 PE=1 SV=2	--	--	--	--	Putative Xaa-Pro aminopeptidase
c102596_g1	0.25	0	0.26	0	0.265	0.445	0	0	331	--	--	--	--	--	--	--	--	--
c102598_g1	0.285	0	0.295	0.225	0.865	0.25	0.705	0	298	PREDICTED: similar to serine protease inhibitor [Tribolium castaneum]	--	--	Reversion-inducing cysteine-rich protein with Kazal motifs OS=Mus musculus GN=Reck PE=2 SV=2	--	--	--	--	--
c102601_g1	0.375	0	0	0	0.19	0	0	0.155	428	--	--	--	--	--	--	--	--	--
c102602_g1	0	0.415	0	0	1.39	0	0	0	209	--	--	--	--	--	--	--	--	--
c102603_g1	0	0.315	0.41	0	0	0	0	0	260	--	--	--	--	--	--	--	--	--
c102604_g1	0	0	0	0	0	0.36	0	0.17	397	PREDICTED: uncharacterized protein LOC578054 [Strongylocentrotus purpuratus]	--	--	Retrovirus-related Pol polyprotein from transposon 17.6 OS=Drosophila melanogaster GN=pol PE=4 SV=1	--	--	--	--	FOG: Transposon-encoded proteins with TYA, reverse transcriptase, integrase domains in various combinations
c102605_g1	0.27	0.235	0.325	0.435	0	0.46	0.225	0	313	--	--	--	--	--	--	--	--	--
c102606_g1	0.36	0	0.81	0.885	0	0	0	0.59	247	--	--	--	--	--	--	--	--	--
c102607_g1	0	0.72	0	0.88	0	0	0.14	0	388	--	--	--	--	--	--	--	--	--
c102609_g1	0	0.525	0	0	0.4	0.49	0.33	0	411	--	--	--	--	--	--	--	--	--
c102610_g1	0.3	0	0	0.25	0	0	0.235	1.23	287	Gap-Pol polyprotein [Schistosoma japonicum]	--	--	Pro-Pol polyprotein OS=Simian foamy virus type 1 GN=pol PE=1 SV=3	Integrase core domain	DNA integration	--	--	FOG: Transposon-encoded proteins with TYA, reverse transcriptase, integrase domains in various combinations
c102611_g1	0.33	0.31	0.4	1.355	0	0	0.515	0.815	264	--	--	--	--	InsA N-terminal domain	transposition, DNA-mediated	--	--	--
c102612_g1	0	0	0	0	0.7	2.455	0	0	252	--	--	--	--	--	--	--	--	--
c102614_g1	0.29	1.155	0.15	0.585	0	0	0.11	0.585	545	--	--	--	--	--	--	--	--	--
c102617_g1	0	0.175	1.21	0.49	0.625	0.17	0.66	0.505	397	--	--	--	--	--	--	--	--	--
c102619_g1	0	0	0	0	0	0.68	0	0	228	--	--	--	--	--	--	--	--	--
c102620_g1	0.5	0.43	0	0.405	0	0.43	0	0.41	334	--	--	--	--	--	--	--	--	--
c102623_g1	0	0	0.415	0.285	0.355	0	0	0	258	--	--	--	--	--	--	--	--	--
c102624_g1	0.24	0.875	0.25	0.995	0.24	0.835	0.6	0.785	346	--	--	--	--	--	--	--	--	--
c102625_g1	0	0.84	0.335	0.545	0	0	0	0.53	269	--	--	--	--	--	--	--	--	--
c102627_g1	0	0.315	0.38	0	0.365	0	0	0.295	245	--	--	--	--	--	--	--	--	--
c102628_g1	0	0	0	0	0.84	1.62	0	0	314	--	--	--	--	--	--	--	--	--
c10263_g1	6.385	8.605	10.95	3.5	2.985	5.84	1.345	6.62	1063	PREDICTED: dehydrogenase/reductase SDR family member 11-like [Oryzias latipes]	--	--	Dehydrogenase/reductase SDR family member 11 OS=Gallus gallus GN=DHRS11 PE=2 SV=1	NAD dependent epimerase/dehydratase family//short chain dehydrogenase//NAD(P)H binding domain of trans-2-enoyl-CoA reductase	metabolic process//cellular metabolic process//oxidation-reduction process	coenzyme binding//catalytic activity//oxidoreductase activity	--	Predicted dehydrogenase
c102631_g1	0	0.74	1.215	0.21	1.12	0.475	0	0.44	313	--	--	--	--	--	--	--	--	--
c102632_g1	18.105	22.27	37.895	9.625	2.005	5	54.72	15.995	516	--	--	--	--	--	--	--	--	--
c102633_g1	0.41	0	0	0	0	0	0	0.34	222	--	--	--	--	--	--	--	--	--
c102635_g1	0.285	0.755	1.28	0.465	0.58	0	0	1.63	299	--	--	--	--	Helix-loop-helix DNA-binding domain	--	protein dimerization activity	--	--
c102636_g1	0.15	0.13	0	0.475	0.15	0	0.25	0	524	Parp12a protein [Danio rerio]	--	poly	Poly [ADP-ribose] polymerase 12 OS=Mus musculus GN=Parp12 PE=2 SV=3	Poly(ADP-ribose) polymerase catalytic domain	--	NAD+ ADP-ribosyltransferase activity	--	--
c102637_g1	0	0	0.455	0	0	0	0	0	212	--	--	--	--	--	--	--	--	--
c102638_g1	0.22	0	0	0.355	0.22	0.185	0.17	0.36	374	--	--	--	--	--	--	--	--	--
c102639_g1	0.57	0.245	0.345	0.465	0.285	0.24	0	0.235	299	--	--	--	--	Zinc knuckle	--	zinc ion binding//nucleic acid binding	--	--
c102640_g1	0	0	0	0	0.36	0.305	0.56	0	254	--	--	--	--	--	--	--	--	--
c102641_g1	0	0.315	0.38	0.29	0	0.325	0.285	0.3	243	--	--	--	--	--	--	--	--	--
c102642_g1	0.37	0	0.45	0	0.37	0	0	0	242	--	--	--	--	--	--	--	--	--
c102644_g1	0.285	0.265	1.67	0.685	0.295	0.235	0.71	0.695	300	--	--	--	--	--	--	--	--	--
c102645_g1	0	0	0.975	0.7	0	0.38	0	0.705	214	--	--	--	--	--	--	--	--	--
c102646_g1	0	0.39	0	0	0	0.35	0	0	219	--	--	--	--	--	--	--	--	--
c102647_g1	0.915	0.825	0.475	0.77	0	0.405	0.385	0.38	204	--	--	--	--	--	--	--	--	--
c102648_g1	0	0	0	0.43	1.125	0.925	0.64	0.895	310	--	--	--	--	--	--	--	--	--
c102649_g1	0	0.56	0	0	0	0	0.245	0.255	277	--	--	--	--	--	--	--	--	--
c102650_g1	0	0	0	0.695	0.66	0	0.515	0.35	383	--	--	--	--	--	--	--	--	--
c102652_g1	0	0	0	0.44	0	0	0	0	302	--	--	--	--	--	--	--	--	--
c102655_g1	0.63	0.27	0.38	0.51	0	0.265	0.525	0.26	275	--	--	--	--	Phosphotriesterase family	catabolic process	zinc ion binding	--	--
c102656_g1	0	0.365	0	0	0	0	0	0.32	231	--	--	--	--	--	--	--	--	--
c102657_g1	1.05	1.625	2.165	1.835	1.225	1.94	1.95	1.975	522	--	--	--	--	--	--	--	--	--
c10266_g1	0.225	0.21	0.235	0.175	0.225	0.185	0.915	0.55	366	--	--	--	--	--	--	--	--	--
c102661_g1	0	0.36	0	0.705	0.435	0.37	0	0	219	--	--	--	--	--	--	--	--	--
c102664_g1	0.965	0.21	1.385	0.405	0	0.405	0.2	1.19	343	--	--	--	--	--	--	--	--	--
c102665_g1	0	0.36	0	0	0.87	0.37	1.33	0.34	219	--	--	--	--	--	--	--	--	--
c102667_g1	0	0.53	0.375	0	0	0	0	0	281	--	--	--	--	--	--	--	--	--
c102669_g1	0	0	0	0	0.48	0	0	0	203	--	--	--	--	--	--	--	--	--
c10267_g1	0	0	0	0	0	0.395	0	0.37	207	--	--	--	--	Transcription factor Tfb4	nucleotide-excision repair//regulation of transcription, DNA-dependent	--	core TFIIH complex	--
c102670_g1	0.54	0.765	1.845	0	0	0.23	0.445	0.67	310	--	--	--	--	--	--	--	--	--
c102671_g1	0.16	0.295	0.165	0.135	0.165	0	0.25	0.39	497	--	--	--	--	--	--	--	--	--
c102674_g1	0.165	0.435	0	0	0.17	0.145	0.93	0.265	485	Nesprin-1 [Acromyrmex echinatior]	--	--	Nesprin-1 OS=Mus musculus GN=Syne1 PE=1 SV=2	Calponin homology (CH) domain	--	protein binding	--	Dystonin, GAS (Growth-arrest-specific protein), and related proteins
c102675_g1	0	0.375	0.9	0.365	0	0	0	0	213	--	--	--	--	--	--	--	--	--
c102678_g1	0	0.62	1.13	0	0	0.39	0.195	0.19	355	--	--	--	--	--	--	--	--	--
c102679_g1	0	0	0	1.46	0	0	1.085	0	470	--	--	--	--	--	--	--	--	--
c10268_g1	0	0	0	0	0.225	0	0.365	0.18	375	--	--	--	--	--	--	--	--	--
c102680_g1	0.3	0	0	0.245	0.305	0.25	0	0.615	522	--	--	--	--	Translation initiation factor 1A / IF-1	regulation of translational initiation//translational initiation	RNA binding//translation initiation factor activity	ribosome	--
c102681_g1	0	0	0.355	0.82	0	0.3	0.285	0.28	258	--	--	--	--	--	--	--	--	--
c102686_g1	0.275	0.25	1.425	0.225	0.99	0.71	0.11	0.115	561	--	--	--	--	Cyclotide family	defense response	--	--	--
c102687_g1	0	0.24	0.325	0.22	0	0.12	0.22	0.11	577	--	--	--	--	--	--	--	--	--
c102688_g1	0.28	0.385	0.17	0.12	0.435	0.25	0.11	0.23	555	--	--	--	--	--	--	--	--	--
c102689_g1	1.57	1.805	1.51	1.275	0.72	0.88	0.395	1.255	259	--	--	--	--	--	--	--	--	--
c102690_g1	0	0	0	0	0	0	0.385	0.755	204	--	--	--	--	--	--	--	--	--
c102691_g1	0	0	0	0	0	0.39	0	0	202	--	--	--	--	--	--	--	--	--
c102692_g1	0	0.75	0	0.315	0	0	0.335	0.33	226	--	--	--	--	--	--	--	--	--
c102695_g1	0.325	0.89	0.34	1.045	0.34	1.655	0	0.27	267	--	--	--	--	--	--	--	--	--
c102696_g1	0.35	0.165	0.79	0.575	0	0	0.57	0	455	--	--	--	--	--	--	--	--	--
c102698_g1	0.88	0.675	1.12	0.715	0.6	0.76	0	0.845	534	--	--	--	--	--	--	--	--	--
c1027_g1	0	0	0.41	0	0	0.675	0	0	230	--	--	--	--	--	--	--	--	--
c1027_g2	0	0	0.385	0.78	0.385	0	0.145	0.15	433	--	--	--	--	--	--	--	--	--
c102701_g1	0	0	0	0	0	0.36	0	0	214	--	--	--	--	--	--	--	--	--
c102702_g1	0	0	0	0.37	0.44	0	0	0.36	211	--	--	--	--	--	--	--	--	--
c102703_g1	0	0	0.705	0	0	0	0	0	259	--	--	--	--	--	--	--	--	--
c102704_g1	0.375	0	0	0	0	0	0	0.615	239	--	--	--	--	--	--	--	--	--
c102705_g1	0.22	0.19	0	0.715	0	0.185	0.53	0.445	700	--	--	--	--	--	--	--	--	--
c102707_g1	0	0.345	0	0	0	0	0	0	229	--	--	--	--	--	--	--	--	--
c102708_g1	0	0.335	0.47	0.955	0.4	0.645	0.97	0	233	--	--	--	--	--	--	--	--	--
c102709_g1	0	0	2.515	2.945	0	1.44	0	0	260	--	--	--	--	--	--	--	--	--
c102710_g1	13.17	16.105	20.835	19.02	14.59	20.27	10.125	17.395	502	--	--	--	--	--	--	--	--	--
c102711_g1	0.515	0.24	0.31	0.63	0.515	0.44	0.4	0	326	--	--	--	--	--	--	--	--	--
c102712_g1	0	0.84	0.66	0.515	1.595	0.265	0	1.04	274	--	--	--	--	--	--	--	--	--
c102713_g1	0.555	0.335	0.42	0.61	0.185	0.645	0.155	0.305	433	--	--	--	--	--	--	--	--	--
c102714_g1	0	0.745	1.115	1.505	1.27	0	0.85	0.345	222	--	--	--	--	--	--	--	--	--
c102715_g1	5.11	7.24	7.75	5.56	5.91	7.15	6.035	6.45	619	--	--	--	--	Chromatin modification-related protein EAF7	regulation of transcription, DNA-dependent	--	nucleus//H4/H2A histone acetyltransferase complex	--
c102717_g1	0.97	1.205	1.225	1.125	0.845	1.17	0	1.59	563	--	--	--	--	--	--	--	--	--
c102719_g1	0	0.2	0.26	0.18	0	0	0.52	0.175	382	--	--	--	--	--	--	--	--	--
c102720_g1	0.51	1.075	1.26	0.99	0.345	0.15	0.935	0.695	469	--	--	--	--	--	--	--	--	--
c102721_g1	0.795	0.56	0.525	1.035	0.49	0.975	0.135	0.52	497	--	--	--	--	--	--	--	--	--
c102722_g1	0	0	0.565	0	0	0	0	0	202	--	--	--	--	--	--	--	--	--
c102724_g1	0	0.32	0	0.605	0	0	0.29	0.305	240	--	--	--	--	--	--	--	--	--
c102725_g1	0	0	0	0	0	0.53	0	0.245	286	--	--	--	--	--	--	--	--	--
c102726_g1	0.955	1.005	2.11	1.025	0.47	1.015	0.255	1.63	944	--	--	--	--	Preprotein translocase SecG subunit//Baculoviral E56 protein, specific to ODV envelope	protein transport//protein secretion	P-P-bond-hydrolysis-driven protein transmembrane transporter activity	chloroplast envelope//integral to membrane//viral envelope	--
c102727_g1	0.11	0.5	0.275	0.365	0	0.295	0	0.09	683	--	--	--	--	--	--	--	--	--
c102729_g1	0	0	0	0	0	0	0	0.325	228	--	--	--	--	--	--	--	--	--
c102730_g1	0	0.24	0	0.455	0	0.235	0.22	0	304	--	--	--	--	--	--	--	--	--
c102731_g1	0.315	0.295	0	0	0	0.28	0	1.035	274	--	--	--	--	--	--	--	--	--
c102734_g1	1.85	0.2	1.29	0.545	0.24	0.59	0.555	2.095	356	--	--	--	--	--	--	--	--	--
c102736_g1	0.45	0.5	1.03	0.55	0.11	0.295	0.53	0.37	685	--	--	--	--	--	--	--	--	--
c102737_g1	0.47	1.625	0.485	0.695	0.75	2.135	1.17	1.36	355	--	--	--	--	Chloramphenicol phosphotransferase-like protein	--	ATP binding//transferase activity	--	--
c102740_g1	0	0	0	0	0	0	0.505	0.265	268	--	--	--	--	--	--	--	--	--
c102742_g1	0.535	1.195	0.65	0.45	2.16	0.445	0.225	0.88	315	--	--	--	--	--	--	--	--	--
c102743_g1	0.19	0.335	0.075	0.365	0.12	0.385	0.46	1.15	1165	--	--	--	--	--	--	--	--	--
c102744_g1	0	0.25	0.325	0.89	0.275	0.455	0	0.215	317	--	--	--	--	--	--	--	--	--
c102745_g1	0.795	0.23	0	0.66	0	0.445	0.225	0.44	316	--	--	--	--	--	--	--	--	--
c102746_g1	0	0.14	0.155	0.115	0	0	0	0.365	529	--	--	--	--	Liver-expressed antimicrobial peptide 2 precursor (LEAP-2)	defense response to bacterium	--	--	--
c102748_g1	0.92	0	0	0	2.81	0.385	1.105	1.135	203	--	--	--	--	Gamma-thionin family	defense response	--	--	--
c102750_g1	1.065	0.615	0	0.56	0	0.89	0	0.295	249	--	--	--	--	--	--	--	--	--
c102752_g1	0.44	1.18	0.995	0	0	0	1.035	0.36	210	--	--	--	--	--	--	--	--	--
c102753_g1	0.325	0.28	0	0.255	0	0.83	0.255	0	268	--	--	--	--	--	--	--	--	--
c102754_g1	0	0.41	0	0	0	0	0	0	211	--	--	--	--	--	--	--	--	--
c102755_g1	0.45	0.42	0	0.355	0.9	0	0	0	207	--	--	--	--	--	--	--	--	--
c102756_g1	0	0.465	0	0	0	0	0	0	314	--	--	--	--	--	--	--	--	--
c102757_g1	0	0	0	0	0	0.35	0	0	227	--	--	--	--	--	--	--	--	--
c102758_g1	0.735	1.205	0.97	1.435	0.645	0.63	1.17	1.725	726	--	--	--	--	--	--	--	--	--
c102759_g1	0.25	0.47	1.14	0.395	0	0.875	0.405	1.04	331	--	--	--	--	--	--	--	--	--
c10276_g1	0.295	0.275	0	0	0	0.26	0.495	0	290	--	--	--	--	--	--	--	--	--
c102760_g1	0	0.315	0.76	0.265	0	0.595	0.545	0.55	260	--	--	--	--	--	--	--	--	--
c102761_g1	0	0	0	0	0.48	0	0	0	203	--	--	--	--	--	--	--	--	--
c102762_g1	0.93	0	0	0.395	0	0.41	0.365	0.765	201	--	--	--	--	--	--	--	--	--
c102763_g1	0.21	1.14	0.69	1.04	0.215	0.175	0.525	1.455	390	pol-like protein [Biomphalaria glabrata]	--	--	--	tRNA nucleotidyltransferase, second domain	tRNA processing	tRNA adenylyltransferase activity//tRNA cytidylyltransferase activity	--	--
c102766_g1	0.36	0	0	0	0	0	0	0	246	--	--	--	--	--	--	--	--	--
c10277_g1	0	0.345	0	0	0	0	0	0	226	--	--	--	--	--	--	--	--	--
c102770_g1	0	0	0	0.775	0	0.54	0	0.26	275	--	--	--	--	--	--	--	--	--
c102771_g1	0	0.655	0.3	0	0	0.205	0	0.405	338	--	--	--	--	--	--	--	--	--
c102773_g1	0	0	0.4	0	0.345	0	0	0.815	265	--	--	--	--	--	--	--	--	--
c102774_g1	0	0	0.555	0	0	0	0	0.375	205	--	--	--	--	--	--	--	--	--
c102775_g1	0.41	0.18	0.25	0.505	0	0	0	0.17	394	--	--	--	--	--	--	--	--	--
c102776_g1	0.4	1.465	2.215	1.945	0.83	1.705	0.645	1.64	227	hypothetical protein DAPPUDRAFT_313021 [Daphnia pulex]	--	DNA-directed RNA polymerase II subunit RPB3	DNA-directed RNA polymerase II subunit RPB3 OS=Homo sapiens GN=POLR2C PE=1 SV=2	RNA polymerase Rpb3/Rpb11 dimerisation domain	pyrimidine nucleobase metabolic process//transcription, DNA-dependent//purine nucleobase metabolic process	protein dimerization activity//DNA-directed RNA polymerase activity//DNA binding	nucleolus	RNA polymerase II, subunit POLR2C/RPB3
c102777_g1	0	0.47	0.275	0.205	0.275	0.45	0.205	0.43	320	--	--	--	--	Glutamine amidotransferase domain	metabolic process	--	--	--
c102778_g1	0.46	0.415	0.76	0	0	0.195	0	0	357	--	--	--	--	--	--	--	--	--
c102779_g1	0.21	1.08	0.605	1.68	0.535	1.625	0.43	0.785	720	--	--	--	--	--	--	--	--	--
c10278_g1	2.27	1.01	3.085	1.565	0.755	1.63	3.06	1.555	237	conserved hypothetical protein [Pediculus humanus corporis] >gi|212509049|gb|EEB12546.1| conserved hypothetical protein [Pediculus humanus corporis]	--	--	--	Phage shock protein B//RNA polymerase recycling family C-terminal	phage shock//regulation of transcription, DNA-dependent	hydrolase activity, acting on acid anhydrides	--	--
c10278_g2	0.46	1.195	2.165	0.725	3.775	1.2	1.465	0.38	203	conserved hypothetical protein [Pediculus humanus corporis] >gi|212509049|gb|EEB12546.1| conserved hypothetical protein [Pediculus humanus corporis]	--	--	--	--	--	--	--	--
c102780_g1	0	0.23	0.92	0	0.265	0.445	0.65	0.655	317	--	--	--	--	--	--	--	--	--
c102781_g1	0.27	0.575	0.615	0.355	0.19	0.385	0.07	0.375	833	--	--	--	--	--	--	--	--	--
c102782_g1	0.165	0.44	0.37	0.4	0.17	0.56	0	0.27	479	--	--	--	--	--	--	--	--	--
c102783_g1	0	0	0	0	0	0	0.55	0	258	--	--	--	--	--	--	--	--	--
c102785_g1	0	0.325	0.785	0	0.395	0.335	0	0	237	--	--	--	--	--	--	--	--	--
c102788_g1	0	0	0	0.455	0.28	0.48	0.69	0.23	303	--	--	--	--	--	--	--	--	--
c102790_g1	0.26	0.46	0.595	0	0.405	0.57	0.215	0.435	586	--	--	--	--	--	--	--	--	--
c102794_g1	0	0	0	0	0.435	0.365	0	0	220	--	--	--	--	--	--	--	--	--
c102795_g1	0.87	0	0	0	0	0	0	0.36	212	--	--	--	--	--	--	--	--	--
c102796_g1	0.175	0.305	0	0.275	0.185	0.3	0.135	0	454	--	--	--	--	--	--	--	--	--
c102797_g1	0	0	0	0	0	0	0	0.815	265	--	--	--	--	--	--	--	--	--
c102798_g1	1.65	1.265	0.83	1.625	1.16	1	0.605	0.815	910	--	--	--	--	Glycosyltransferase family 28 N-terminal domain//Zinc finger, C2H2 type	lipid glycosylation//carbohydrate metabolic process	transferase activity, transferring hexosyl groups//metal ion binding	--	--
c102799_g1	0	0.385	0	0	0.425	0.36	0.32	0.335	223	--	--	--	--	--	--	--	--	--
c1028_g1	0	0.33	0	0.525	0.6	0.565	0	0.315	798	--	--	--	--	--	--	--	--	--
c10280_g1	0.67	0.895	0.35	0.28	0.35	0	0.28	0	261	--	--	--	--	--	--	--	--	--
c10280_g2	0	0.39	0	0.735	0	0.395	0	0	207	--	--	--	--	--	--	--	--	--
c102800_g1	2.155	2.065	3.15	2.46	1.33	1.835	1.04	2.245	543	--	--	--	--	--	--	--	--	--
c102801_g1	0	0	0	0	0.315	0	0.26	0.515	276	PREDICTED: similar to Octopamine receptor beta-3R (DmOct-beta-3R) [Tribolium castaneum]	--	adrenergic receptor alpha-1A	Octopamine receptor beta-1R OS=Drosophila melanogaster GN=oa2 PE=2 SV=1	7 transmembrane receptor (rhodopsin family)//Photosystem II reaction centre X protein (PsbX)	G-protein coupled receptor signaling pathway//photosynthesis	G-protein coupled receptor activity	integral to membrane//membrane//photosystem II	FOG: 7 transmembrane receptor
c102802_g1	0.335	0.605	0	0.285	0.35	0.575	0.28	0.275	260	--	--	--	--	--	--	--	--	--
c102805_g1	2.42	2.145	3.48	2.23	1.59	2.11	0.56	3.555	460	--	--	--	--	--	--	--	--	--
c102806_g1	0.31	0.265	0	0	0	0.27	0.515	0	280	--	--	--	--	--	--	--	--	--
c102807_g1	0	0.29	0.41	0.265	0.335	0.565	0	0.275	260	--	--	--	--	--	--	--	--	--
c102809_g1	2.51	2.895	6.605	6.26	0	3.35	0	0	247	--	--	--	--	--	--	--	--	--
c10281_g1	0.215	0.585	0.48	0.17	0.435	0.92	0	0.7	382	--	--	--	--	--	--	--	--	--
c102810_g1	0	0	0	0.3	0	0	0	0	248	--	--	--	--	--	--	--	--	--
c102812_g1	0	1.165	0.47	0	0	0	0.35	0.37	207	--	--	--	--	--	--	--	--	--
c102813_g1	0	0	0.37	0	0	0	0	0	248	--	--	--	--	--	--	--	--	--
c102814_g1	0	0	0.4	0.28	0	0.275	0.26	1.36	264	--	--	--	--	--	--	--	--	--
c102815_g1	0	0.545	0.385	0.265	0.33	0.82	0	0.26	274	--	--	--	--	--	--	--	--	--
c102816_g1	0.335	0.315	0.41	0.79	0	0.855	0.54	0.275	261	--	--	--	--	DHHC palmitoyltransferase	--	zinc ion binding	--	--
c102817_g1	0.19	0.675	0.43	0.47	0.795	0.67	0.47	0.625	422	--	--	--	--	--	--	--	--	--
c102818_g1	0	0	0	0	0	0.345	0.33	0.645	230	--	--	--	--	--	--	--	--	--
c102819_g1	0.25	0.855	0.3	0.99	0	0	0	0.61	336	--	--	--	--	--	--	--	--	--
c102821_g1	0	0.305	0	0	0	0	0.28	0.875	249	--	--	--	--	--	--	--	--	--
c102822_g1	0.22	0.195	0.525	0.095	0	0	0.19	0	683	--	--	--	--	--	--	--	--	--
c102823_g1	1.35	0	0.545	0	0	0	0	0	207	--	--	--	--	--	--	--	--	--
c102825_g1	1.6	2.005	1.055	1.325	1.305	0.28	1.285	1.84	271	--	--	--	--	--	--	--	--	--
c102827_g1	0.425	0.385	0.22	0.695	0	0.545	0	0.175	383	--	--	--	--	--	--	--	--	--
c102828_g1	0.275	0	0	0.46	0	0	0.23	0.45	308	--	--	--	--	Major surface antigen from hepadnavirus	viral process	--	--	--
c102830_g1	0	0	0	0.275	0.33	0	0	0	266	--	--	--	--	Photosystem II reaction centre X protein (PsbX)	photosynthesis	--	photosystem II//membrane	--
c102831_g1	0.77	0.33	0.4	0	0	0	0	0.315	234	--	--	--	--	--	--	--	--	--
c102832_g1	0.59	0	0	0.495	0.295	0	0.245	0	291	--	--	--	--	--	--	--	--	--
c102833_g1	0.21	0	0.73	0.33	0.645	0.35	0.165	0.34	389	--	--	--	--	--	--	--	--	--
c102834_g1	0	0	0	0	0	0	0	0.345	218	--	--	--	--	--	--	--	--	--
c102835_g1	0.305	0.55	0.685	0.765	0	0.76	0	1.245	283	--	--	--	--	--	--	--	--	--
c102837_g1	0	0.805	0.485	0.39	0.485	0	0.755	0	202	--	--	--	--	--	--	--	--	--
c102838_g1	0.355	0	0	0	0	0	0	0	248	--	--	--	--	--	--	--	--	--
c102839_g1	0.665	0.595	1.035	2.405	0.675	0.575	0.555	1.365	263	--	--	--	--	--	--	--	--	--
c102841_g1	2.69	1.59	2.025	3.07	3.51	1.12	1.18	1.77	445	--	--	--	--	Glycophorin A//Occlusion-derived virus envelope protein ODV-E18	--	--	viral envelope//integral to membrane	--
c102842_g1	0.435	0	0	0.34	0	0.75	0	0	212	--	--	--	--	--	--	--	--	--
c102843_g1	0	0.325	0.725	0	0	0	0	0	253	--	--	--	--	--	--	--	--	--
c102844_g1	1.365	0.555	2.8	1.48	0.455	0.4	0.71	1.915	205	--	--	--	--	--	--	--	--	--
c102845_g1	0	0.365	0	0	0	0.375	0	0.695	217	--	--	--	--	--	--	--	--	--
c102846_g1	0.415	0	0.315	1.195	0	0.7	0.11	0.115	562	--	--	--	--	--	--	--	--	--
c102847_g1	1.07	0.55	0.53	1.225	0.155	0.655	0.625	1.13	514	--	--	--	--	--	--	--	--	--
c102848_g1	0	0	0.24	0.18	0.23	0.595	0.725	0.375	360	--	--	--	--	--	--	--	--	--
c102850_g1	0.475	0	0	0.2	0	0	0	0.39	348	--	--	--	--	--	--	--	--	--
c102851_g1	0.38	0.165	0.43	0.48	0.58	0.33	0.31	0.155	423	--	--	--	--	--	--	--	--	--
c102852_g1	0	0.4	0	0	0	0	0	0.355	215	--	--	--	--	--	--	--	--	--
c102853_g1	0.46	0	0.28	0.375	0.7	0.59	0.735	0.19	358	--	--	--	--	--	--	--	--	--
c102854_g1	0	0.715	0.39	0	0.4	0	0	0	235	--	--	--	--	--	--	--	--	--
c102855_g1	0	0	0.43	0	0.355	0.255	0	0	250	--	--	--	--	--	--	--	--	--
c102856_g1	0.62	0.29	0.7	0	0.635	0.545	0	0.51	278	--	--	--	--	--	--	--	--	--
c102858_g1	0	0.61	0	0	0.325	0	0	0	267	--	--	--	--	--	--	--	--	--
c102859_g1	0.33	0.285	0.135	0.455	0.11	0.095	1.265	0.18	697	--	--	--	--	--	--	--	--	--
c102860_g1	0	0	0	0	0	0	0	0.34	220	--	--	--	--	--	--	--	--	--
c102861_g1	0.14	0	0.145	0	0.14	0.36	0.11	0.115	554	--	--	--	--	--	--	--	--	--
c102862_g1	0	0	1.005	0	1.17	1.06	0.905	0.68	294	--	--	--	--	--	--	--	--	--
c102864_g1	0.385	0	0	0	0	0	0	0	233	--	--	--	--	--	--	--	--	--
c102867_g1	0.705	0.76	0.685	0.555	0	0.495	0.22	0.35	552	--	--	--	--	Auxin response factor	response to hormone stimulus//regulation of transcription, DNA-dependent	DNA binding	nucleus	--
c102868_g1	0	0.15	0	0	0.16	0.405	0	0	494	--	--	--	--	--	--	--	--	--
c102871_g1	0.74	0.345	0	0.6	0	0.31	0.6	0.305	241	--	--	--	--	--	--	--	--	--
c102872_g1	0	0.28	0.39	0	0	1.09	0.505	0.265	270	--	--	--	--	--	--	--	--	--
c102874_g1	0	0.095	0	0.595	0.115	0.185	0.355	0.18	692	--	--	--	--	--	--	--	--	--
c102876_g1	0.32	1.775	0.335	0.79	0	0.27	0.77	0	271	--	--	--	--	--	--	--	--	--
c102878_g1	0.42	0.29	0.365	0.25	0	0	0.335	0	733	--	--	--	--	--	--	--	--	--
c102880_g1	0	0.37	0	0	0	0.36	0	0	215	--	--	--	--	--	--	--	--	--
c102881_g1	0.615	0.265	0	0	0.32	0	0.26	0.255	279	--	--	--	--	--	--	--	--	--
c102882_g1	0	0	0	0	0	0	0	0.31	426	--	--	--	--	--	--	--	--	--
c102883_g1	0	0.19	0.5	0.36	0.23	0	0.17	0	372	--	--	--	--	--	--	--	--	--
c102885_g1	0	0	0	0	0.465	0	0	0	202	--	--	--	--	--	--	--	--	--
c102886_g1	0.685	0.81	0.52	0.18	0	0.19	0.355	0.2	360	--	--	--	--	--	--	--	--	--
c102888_g1	0.675	0	0.35	1.08	0.34	0	0.285	1.11	259	--	--	--	--	--	--	--	--	--
c102889_g1	0.46	0	0.48	0	0.48	0	0	0	203	--	--	--	--	--	--	--	--	--
c10289_g1	0.705	0	0.735	0.295	0	0	0	0.29	250	--	--	--	--	--	--	--	--	--
c102890_g1	0	1.305	0.88	0	1.105	0.305	0.565	0.595	245	--	--	--	--	--	--	--	--	--
c102891_g1	0.32	0.28	0.335	0	0	0	0	0	270	--	--	--	--	--	--	--	--	--
c102895_g1	0	0	0.45	0	0	0	0.34	0.355	213	--	--	--	--	--	--	--	--	--
c102896_g1	1.16	0.215	0	0	0	0.41	0	0.38	356	--	--	--	--	--	--	--	--	--
c102897_g1	0.315	0	0.385	0.265	0	0.835	0.245	0.26	274	--	--	--	--	--	--	--	--	--
c102898_g1	0.25	0.23	0.56	0.21	0.26	0.415	0.785	0.405	336	--	--	--	--	--	--	--	--	--
c102899_g1	0	0	0.4	0	0	0	0	0	234	--	Penaeus monodon 5-HT1 receptor (5-HT1) mRNA, complete cds	--	--	--	--	--	--	--
c10290_g1	0	0.305	0	0.59	0	0	0	0.29	251	--	--	--	--	--	--	--	--	--
c10290_g2	0.27	0.465	0.585	0	0.275	0.12	0.54	0.44	579	--	--	--	--	--	--	--	--	--
c102900_g1	0.38	0.36	0.865	0.3	0.795	0	0	0	235	--	--	--	--	--	--	--	--	--
c102901_g1	0.505	0.71	0.26	0.41	0.25	0.42	0.195	0.415	331	--	--	--	--	--	--	--	--	--
c102902_g1	0.45	0	0	0	0	0	0.725	0	207	--	--	--	--	--	--	--	--	--
c102904_g1	0	0.3	0.72	0.535	0	0	0	0	272	--	--	--	--	--	--	--	--	--
c102906_g1	1.91	0.33	0	1.2	0.785	0.64	5.015	4.705	235	--	--	--	--	--	--	--	--	--
c102909_g1	0.255	0	0	0.2	0	0.44	0	0	327	--	--	--	--	--	--	--	--	--
c102910_g1	0	0.295	0	0.82	0	0.3	0.55	0.56	257	--	--	--	--	--	--	--	--	--
c102911_g1	1.09	0.755	0.265	0.89	0.445	1.325	3.55	0.36	375	--	--	--	--	Subtilase family	proteolysis	serine-type endopeptidase activity	--	--
c102912_g1	0	0	0.4	0	0	0.275	0	0.545	264	--	--	--	--	--	--	--	--	--
c102913_g1	0	0	0.5	0	0	0.345	0	0	222	--	--	--	--	--	--	--	--	--
c102914_g1	0.68	0	0	0.285	0	0	1.1	0	258	--	--	--	--	--	--	--	--	--
c102915_g1	0.465	0.875	0.57	0	0.47	0	0	0	201	--	--	--	--	--	--	--	--	--
c102916_g1	0.11	0.775	0.51	0.26	0.115	0.28	0.085	0.45	702	PREDICTED: receptor-type tyrosine-protein phosphatase C [Danio rerio]	--	protein tyrosine phosphatase, receptor type, C	Receptor-type tyrosine-protein phosphatase C OS=Cyprinus carpio GN=ptprc PE=2 SV=1	Protein-tyrosine phosphatase	tyrosine metabolic process//protein dephosphorylation	protein tyrosine phosphatase activity	--	Protein tyrosine phosphatase PTPMEG, contains FERM domain
c102917_g1	1.55	1.655	1.725	1.25	0.945	1.325	1.525	1.02	278	--	--	--	--	--	--	--	--	--
c102919_g1	0	0.47	0.275	0.65	0.265	0	0.62	0.22	318	--	--	--	--	--	--	--	--	--
c102920_g1	0.975	0.72	0.965	0.87	0.2	0.675	0.395	1.365	776	--	--	--	--	--	--	--	--	--
c102922_g1	1.065	2.595	3.185	2.47	0.135	1.38	1.08	1.745	584	--	--	--	--	--	--	--	--	--
c102923_g1	0.865	0.655	0.785	0.755	0.265	0.575	0.21	0.655	1118	--	--	--	--	--	--	--	--	--
c102924_g1	0.715	1.29	0.745	0.9	0.37	0	0.58	0	248	--	--	--	--	--	--	--	--	--
c102926_g1	0	0	0	0.23	0.305	0.26	0	0	290	--	--	--	--	--	--	--	--	--
c102928_g1	0.54	0.23	0.605	0.225	0.815	0.425	0.21	0.44	314	--	--	--	--	--	--	--	--	--
c102929_g1	0.92	0.41	1.115	0.465	0.12	0.595	0.185	0.945	668	--	--	--	--	--	--	--	--	--
c10293_g1	0.675	0.45	0.205	0.405	0.35	0.29	0.41	0.28	471	--	--	--	--	Colicin immunity protein	immune response//bacteriocin immunity	toxic substance binding	immunoglobulin complex	--
c102931_g1	1.76	0.22	0.615	1.03	0	1.1	0	1.865	331	--	--	--	--	--	--	--	--	--
c102934_g1	0.32	0	0.39	0.27	0	0.27	0	0.525	270	--	--	--	--	--	--	--	--	--
c102935_g1	0.56	0	0	0.69	0	0	0	0.69	303	--	--	--	--	--	--	--	--	--
c102936_g1	0	0	0	0.325	0.415	0	0	0.34	220	--	--	--	--	--	--	--	--	--
c102937_g1	0.405	0.73	0.425	1.345	0	1.04	0.34	0.67	224	--	--	--	--	--	--	--	--	--
c102938_g1	0	0.385	0	0	0	0.36	0	0	223	--	--	--	--	--	--	--	--	--
c102939_g1	0	0	0	0	0	0	0	0.305	239	--	--	--	--	--	--	--	--	--
c10294_g1	0	0	0.745	0.16	0	0	0	0	398	--	--	--	--	--	--	--	--	--
c102940_g1	0.355	0.925	0	0	0	0	0	0	248	--	--	--	--	--	--	--	--	--
c102941_g1	0.725	0.315	1.26	0.915	0.38	0	0.605	0	245	--	--	--	--	--	--	--	--	--
c102942_g1	0.6	0.26	0	0.255	0.15	0	0.36	0.495	521	--	--	--	--	--	--	--	--	--
c102943_g1	0	0	0	0.36	0	0	0	0.185	369	--	--	--	--	--	--	--	--	--
c102945_g1	0	0.33	0.855	0.32	0.38	0.655	0	0	236	--	--	--	--	--	--	--	--	--
c102946_g1	0.125	0.45	0.54	0.21	0.125	0.105	0.105	0.205	617	hypothetical protein BRAFLDRAFT_71736 [Branchiostoma floridae] >gi|229289301|gb|EEN59987.1| hypothetical protein BRAFLDRAFT_71736 [Branchiostoma floridae]	--	RE1-silencing transcription factor	RE1-silencing transcription factor OS=Homo sapiens GN=REST PE=1 SV=3	Ribosomal L37ae protein family//C1-like domain//Zinc finger, C2H2 type	oxidation-reduction process//ribosome biogenesis//translation	structural constituent of ribosome//metal ion binding//protein-disulfide reductase activity	intracellular//ribosome	FOG: Zn-finger
[truncated: 91,758 more rows]
