# Supplementary material for: Whole Transcriptome Analysis Provides Insights into Molecular Mechanisms for Molting in Litopenaeus vannamei
Source: PLoS One. 2015 Dec 9;10(12):e0144350. doi: 10.1371/journal.pone.0144350 (PMC4674093; doi:10.1371/journal.pone.0144350)
Supplement: S3 Table — Each row is a DEG identified from the molting transcriptome. Expression levels in all eight stages are provided for each unigene. (XLSX) [file pone.0144350.s005.xlsx]

## Sheet: All DEGs
geneID	Expression
	C	D0	D1	D2	D3	D4	P1	P2
c10019_g1	7.66	5.25	11.77	2.63	0	0.355	34.025	15.63
c1012_g1	0.77	0.695	0.69	0.11	0	0.105	2.825	3.37
c101346_g1	21.73	20.515	32.955	20.985	13.505	23.195	0.98	19.915
c101414_g1	0	0.175	0	2.26	14.09	18.27	0	0
c101531_g1	3.185	2.07	1.77	1.915	1.635	0.915	5.08	4.015
c101541_g1	47.635	67.495	59.285	25.395	14.345	36.345	5.28	66.58
c101604_g1	21.35	25.585	19.64	6.07	7.125	7.99	38.175	31.245
c101656_g1	0.575	1.055	1.345	2.035	0.495	1.93	0.18	1.47
c101689_g1	0	0.425	1.105	18.67	107.28	88.86	1.01	0.26
c101710_g1	0	0	0	1.81	7.525	17.68	0	0
c101755_g1	0	0.17	0	0.565	0.54	3.4	0.14	0.145
c1018_g1	677.32	1195.11	608.105	404.08	365.905	772.205	27.715	741.305
c101888_g1	7.035	14.505	16.625	8.935	7.33	14.085	0.405	14.965
c102377_g1	8.725	10.495	6.71	12.29	4.675	10.455	0.835	7.18
c102435_g1	2.48	2.345	2.21	0	0	0	1.005	4.34
c102527_g1	1.275	1.455	1.065	0	0	0	2.045	3.245
c102632_g1	18.105	22.27	37.895	9.625	2.005	5	54.72	15.995
c103018_g1	0.965	0.525	0	0.3	0	0	5.105	5.05
c103197_g1	0.425	0.14	1.53	2.39	4.41	28.78	0.26	0.215
c103494_g1	9.32	6.175	0	0	0	0	4.215	16.795
c103552_g1	0	0	0	0.235	3.195	5.55	0.24	0
c103781_g1	2.415	0.955	4.165	2.885	0.98	1.485	0.33	5.625
c103783_g1	0	0	0	0.445	1.47	5.345	0	0
c104010_g1	16.7	29.02	18.59	28.4	7.16	21.65	2.455	27.79
c104212_g1	0.585	0.365	0.275	0.735	0.09	0.215	0	1.725
c104338_g1	4.86	11.695	12.795	0	0	0	6.055	4.31
c104811_g1	0.235	0	0	0.18	1.62	4.26	0	0
c105124_g1	3.4	4.19	0.825	2.155	0.355	0.3	7.4	5.025
c105239_g1	0	0.615	0.92	0.545	2.775	4.085	0.845	1.215
c10532_g1	1.635	1.735	1.47	0	0.135	0.265	0.05	1.83
c105543_g1	0.35	0	0.425	0.275	3.91	6.015	0	0
c10594_g1	4.345	3.315	5.61	15.71	30.39	17.31	14.785	8.935
c1064_g1	41.15	36.22	28.145	104.28	10.665	2.495	6.32	14.925
c106812_g1	0.805	1.395	2.805	3.535	2.07	11.475	0	0.33
c10721_g1	0	0	0	7.375	1.925	27.825	0.21	0.225
c10763_g1	461.22	547.455	380.595	179.685	97.775	252.905	26.45	333
c107703_g1	6.28	4.625	2.685	15.42	22.765	4.525	22.52	8.72
c107773_g1	0	0	0	9.57	35.285	61.54	2.075	0.685
c10784_g1	0.4	0.44	0	0.08	0	0	3.44	1.885
c10814_g1	1244.27	1439.81	1567.5	634.53	305.4	672.02	116.225	1331.49
c10831_g1	0.05	0.175	0.06	0.64	3.495	5.675	0.205	0.125
c108460_g1	0.215	0.555	0	0.67	4.825	5.275	0.165	0.35
c10898_g1	16.8	21.3	30.12	17.945	11.305	20.945	4.67	25.6
c11035_g1	1.245	0.375	0.25	0.165	0.215	0	3.335	2.21
c110659_g1	1.1	0.8	1.085	3.845	2.815	2.755	0.265	1.32
c110786_g1	5.185	3.51	0	7.84	2.05	5.84	66.62	19.675
c110814_g1	3.245	4.575	5.845	4.735	2.025	2.435	0.11	0.645
c111163_g1	0.3	0	0.185	4.88	0.94	9.665	10.895	2.84
c111265_g1	0	0	0	16.595	23.02	75.645	0.29	0.285
c111326_g1	49.53	37.24	42.225	14.75	1.23	0.825	28.525	44.24
c11161_g1	216	240.805	206.69	54.435	69.74	228.42	2.1	101.32
c111867_g1	0	0	0.13	0.86	4.22	4.56	0	0
c111926_g1	8.555	12.115	8.725	16.795	10.305	9.315	1.515	18.02
c112364_g1	0	0	0	0	2.59	10.24	0	0
c1126_g1	0	0.075	0	0.265	1.69	2.515	0	0
c112696_g1	0.155	0.195	0.16	0	0	0	2.56	0.9
c112720_g1	5.89	1.095	0.375	0	0	0	3.725	5.23
c113013_g1	0.52	0.635	0.93	1.775	1.62	2.685	0	0
c11336_g1	0.34	0.145	0	0.955	0	0.425	7.545	3.07
c113394_g1	0	0	0	0.915	3.705	7.94	0	0
c1138_g1	1.64	1.23	2.065	0.17	0.41	0	0.105	0.055
c114110_g1	0.405	0.935	0.445	0.68	0	0	6.65	2.325
c114186_g1	0	0	0	4.275	2.945	3.215	0	0
c114280_g1	0	0	0	2.225	11.42	23.475	0.2	0.42
c114591_g1	1.245	0.215	0.28	0	0	0	3.45	3.79
c114631_g1	6.43	10.695	10.01	12.415	6.42	9.82	0.66	10.79
c114887_g1	0.23	0	0	1.445	4.895	6.115	0.18	0.19
c115166_g1	0.255	0	0	0.425	3.13	4.12	0	0.83
c115582_g1	0	0	0	0.205	3.25	5.205	0	0
c116842_g1	2.535	2.555	0	24.38	13.755	29.315	61.98	34.36
c117465_g1	0	0	0	1.23	5.075	6.36	0	0
c11835_g1	0.9	0.195	0	0	0.47	0	6.73	2.585
c119387_g1	36.42	49.565	60.005	62.075	41.625	61.08	17.035	53.505
c119432_g1	514.295	661.94	330.31	414.11	228.54	466.805	32.085	532.5
c119614_g1	104.735	194.63	165.36	85.06	52.225	129.61	7.035	130.045
c119671_g1	1.23	0.92	1.885	0.1	0.06	0.11	1.5	1.165
c119683_g1	347.3	607.83	284.065	555.33	1.21	374.54	858.11	864.725
c119699_g1	16.215	21.51	27.61	12.28	12.575	12.705	2.405	21.58
c120053_g1	0.22	0.3	0.625	0.085	0.225	0.185	3.695	0.535
c120067_g1	8.06	8.895	9.495	8.4	8.975	12.66	2.305	10.165
c120408_g1	0	0	0	0.645	0.795	2.255	0.085	0
c120537_g1	0	0	0	0	0	2.595	0.53	0.105
c120754_g1	85.01	59.245	55.74	47.43	21.97	1.46	19.55	37.82
c121108_g1	0.245	0.425	0.555	2.545	2.51	3.77	0	0.2
c121225_g1	1.48	1.3	0	0.335	0	0	7.875	3.485
c121239_g1	0.18	1.12	3.1	1.31	1.075	3.64	0	0.295
c12225_g1	0	0	0.57	0.195	0.49	0	3.42	1.35
c122336_g1	0	0	0	0.845	11.295	13.485	0	0.145
c122398_g1	0	0	0	1.25	2.64	6.405	0	0
c122437_g1	0	0.31	0	1.01	1.655	4.895	0.28	0
c12291_g1	1.545	1.92	0.77	1.585	0.875	0.58	5.185	2.14
c12315_g1	0	0	0	2.975	2.94	10.01	0	0.15
c12320_g1	0	0	0	0	2.35	30.9	0	0
c123369_g1	0.95	0.7	2.22	1.18	0.54	1.26	0	0.71
c123650_g1	1.55	0.3	1.35	0.56	0.52	0	2.815	0.705
c12410_g1	0.385	0.165	0.235	1.675	0.195	0.16	8.86	3.96
c124533_g1	14.05	33.61	20	31.155	9.98	35.48	1.02	27.885
c125519_g1	2.65	2.1	1.67	1.15	0.25	0	3.765	5.15
c126013_g1	2.22	4.285	3.16	0	0	0	9.09	6.175
c12631_g1	7.705	5.95	6.305	10.55	8.11	4.23	19.035	8.51
c12777_g1	10.635	10.01	1.355	0.315	0	0	10.705	38.075
c128102_g1	71.04	112.905	70.36	6.855	2.715	6.275	8.305	25.645
c128139_g1	5.04	5.175	3.535	3.745	1.44	3.58	0.89	4.955
c128176_g1	17.55	23.985	20.99	38.61	9.72	14.415	1.645	13.42
c128260_g1	56.845	77.56	85.5	57.265	25.58	54.91	5.315	69.875
c128290_g1	3.22	4.255	4.815	0.98	0.305	0.325	8.92	7.22
c128329_g1	0.25	0	0	0.195	0.605	2.79	0.095	0.205
c128414_g1	0.96	1.215	1.475	1.39	1.49	3.015	0.715	1.225
c128429_g1	0	0	0	0	0.605	4.43	0	0
c128437_g1	5.085	3.59	7.79	3.225	2.275	3.04	12.69	6.955
c128469_g1	0	0	0	2.02	3.98	13.735	0	0
c128475_g1	48.08	64.465	84.23	51.055	18.945	49.165	3.61	52.995
c128539_g1	49.75	100.965	43.54	45.745	21.445	56.175	4.075	66.505
c128612_g1	0	0	0	0	3.635	3.27	0	0
c128651_g1	34.58	30.015	29.43	28.11	34.66	16.62	114.65	64.43
c129101_g1	0	0	0	2.345	16.54	15.45	0	0
c129397_g1	0	0	0	0.085	3.775	5.53	0	0
c129664_g1	3.43	1.03	0.575	1.675	0	0	4.39	5.835
c129677_g1	0	0	0	0.7	5.25	9.275	0	0
c129856_g1	8.64	7.13	7.855	7.45	6.425	8.53	1.175	10.675
c13015_g1	36.23	38.36	69.99	67.97	14.175	68.47	9.925	45.42
c13015_g2	58.585	54.805	85.81	85.4	22.2	77.785	14.15	54.18
c13028_g1	184.915	213.775	205.47	86.89	41.695	139.835	7.065	135.7
c130280_g1	0.995	0	0.305	0.785	0	0	5.415	1.84
c130655_g1	0	0	0	2.125	5.835	22.49	0.365	0.355
c130815_g1	0	0	0	3.8	11.175	18.875	0	0
c131072_g1	0	0	0	7.96	0.52	9.26	0.21	0
c131177_g1	36.635	43.82	57.08	48.185	0	26.055	63.105	52.73
c131591_g1	1.43	1.03	0	0	0	0	7.71	2.545
c131632_g1	0	0	0	0.83	5.255	9.39	0	0
c13195_g1	2.12	1.45	1.73	1.03	1.175	1.545	0.1	3.825
c132316_g1	0	0	0	2.505	0.665	10.625	0	0
c13238_g1	0.6	0.26	0	2.195	0.205	0.425	5.845	0.865
c133794_g1	0.135	0	0	0.44	0.97	2.145	0	0
c134702_g1	0	0	0	0	5.17	10.4	0	0
c135153_g1	0.515	0	0	0	0.265	0	4.385	3.165
c1390_g1	0.095	0	0.1	1.7	1.08	1.46	0	0.075
c14363_g1	33.48	26.33	35.305	9.605	1.17	1.265	18.475	28.76
c14584_g1	2613.26	2721.26	2011.29	16.62	1.025	0.995	101.555	463.54
c1490_g1	0.135	0	0	8.365	15.905	8.735	0.105	0
c14948_g1	0	0	0	2.015	1.6	3.095	0.125	0
c15459_g1	11.425	13.515	15.93	10.045	5.05	11.515	1.135	9.145
c15623_g1	3.59	8.185	9.9	2.605	1.235	3.325	0.13	6.49
c15773_g1	0	0	0	0.07	7.49	37.975	0.075	0
c1591_g1	0.165	0.14	0	0	0	0	5.66	3.63
c16224_g1	0	0.34	0	0.565	2.255	8.355	0	0
c17651_g1	0	0	0	0.54	3.07	7.17	0.26	0
c18138_g1	0	0	0	0	0.67	2.14	0	0
c18286_g1	7.005	9.42	13.035	29.635	3.73	8.29	0.56	2.735
c18373_g1	8.675	7.035	12.55	6.66	3.275	12.155	0.615	9.38
c18725_g1	469.415	797.1	337.045	241.6	269.94	536.57	11.515	466.245
c18758_g1	7.045	8.2	8.635	3.91	1.43	4.73	0.635	8.68
c1908_g1	0	0	0	2.845	22.14	144.68	0	0
c19093_g1	0	0	0	0.18	2.095	4.08	0	0
c19215_g1	3.655	3.98	3.445	4.725	2.19	3.73	0.34	4.12
c19225_g1	13.615	26.62	19.17	5.25	12.72	14.685	0.425	8.915
c19319_g1	422.7	571.855	518.755	43.31	2.585	5	0.335	29.845
c19413_g1	124.16	64.745	136.37	29.57	36.555	34.955	55.2	12.825
c19466_g1	34.82	41.81	45.365	6.345	6.63	12.555	2.61	29.67
c19472_g1	6.325	5.14	6.165	10.865	6.88	11.37	58.305	18.86
c19486_g1	18.09	22.635	23.57	19.68	7.625	13.8	1.93	20.265
c19518_g1	1.955	2.26	0.13	9.1	23.32	66.205	0.085	1.34
c19518_g2	1.125	1.815	0.405	3.915	11.935	26.41	0.145	0.31
c19536_g1	0.475	0.89	0.495	0	0	0	3.8	1.035
c19570_g1	439.865	511.83	504.98	163.73	115.12	265.685	29.165	363.34
c19587_g1	0.96	1.01	0.285	48.765	197.175	316.555	3.545	1.265
c19600_g1	100.865	103.04	99.91	17.885	10.8	26.38	7.715	93.775
c19601_g1	6	4.515	12.075	13.99	2.92	5.055	0.475	5.095
c19618_g1	0.155	0	0.175	4.13	1.185	2.65	0	0.065
c19626_g1	10.945	12.17	3.295	38.725	301.675	426.8	8.61	7.19
c19658_g1	1.31	2.56	1.165	3.62	8.17	9.07	6.695	4.035
c19880_g1	0.31	0.135	0	1.125	2.07	2.39	0	0
c20084_g1	142.2	88.25	76.66	36.525	2.08	2.045	174.515	138.43
c20877_g1	0.75	0	0	0	0	0	6.95	0.615
c21044_g1	131.035	152.935	92.69	61.345	29.91	33.99	248.64	150.95
c21260_g1	0.46	0.395	0	52.23	152.275	89.695	0	0.755
c21769_g1	0	0	0.31	0.24	1.805	2.41	0	0
c2193_g2	1.385	6.7	6.455	4.975	2.89	7.37	0.495	1.635
c22044_g1	0	0	0	7.8	6.375	8.425	0	0.12
c22198_g1	19.785	37.065	53.125	21.075	0	17.745	32.35	34
c22650_g1	0.29	0	0	0	0.3	0	7.025	1.43
c22799_g1	1.685	1.77	1.69	2.935	0.705	2.35	0.055	1.495
c22897_g1	0	1.965	0	735.35	559.81	336.835	0.505	0.515
c23211_g1	4.11	2.695	2.445	0.435	0	0	2.445	1.85
c23233_g1	56.47	78.335	64.12	50.49	23.055	60.88	3.67	48.97
c2364_g1	83.455	17.55	8.91	6.45	0	0.305	503.85	228.905
c24552_g1	0.255	0.225	0.15	0.51	0.08	0.11	0.98	0.72
c24831_g1	11.535	5.51	3.765	1.125	0.8	2.615	123.07	37.905
c25118_g1	92.585	145.3	124.445	55.445	22.105	52.305	6.815	101.065
c25201_g1	0.765	0.86	1.74	0.475	0.85	0.275	2.145	1.77
c25221_g1	451.215	215.66	32.925	50.525	13.83	23.45	2194.2	704.15
c25223_g1	0	0.18	0	0.6	7	9.675	0	0
c25469_g1	3.895	1.96	0.395	15.44	1.64	3.345	34.27	7.95
c25478_g1	1.905	1.285	0	0	0	0	9.885	5.775
c25879_g1	0.35	0	0	15.32	19.845	24.88	0	0
c25924_g1	0.95	0.125	0.955	1.135	0.94	0.98	7.49	4.955
c25957_g1	0	0	0	4.33	3.05	3.23	0.23	0.08
c26005_g1	277.055	319.96	253.79	81.015	102.88	285.565	2.86	126.62
c26035_g1	31.195	46.725	21.955	0.485	0.405	1.045	3.225	16.885
c26114_g1	1.055	1.27	2.21	1.775	0.965	3.32	0.1	1.825
c26128_g1	21.69	23.395	30.03	24.26	12.265	20.42	1.81	20.465
c26142_g1	369.895	633.68	457.445	202.255	143.31	294.56	26.495	383.64
c26303_g1	19.93	23.13	3.93	13.355	4.015	4.335	69.035	73.795
c26306_g1	0	1.26	0.42	1.125	0.9	0.08	1.72	2.505
c26476_g1	0.11	0.68	0.46	28.265	149.19	347.37	0.54	0.27
c26592_g1	0	0	0	31.36	104.075	17.955	0.415	0
c26808_g1	0	0	0	0	6.56	18.69	0	0
c26846_g1	168.69	130.945	138.115	131.775	91.63	109.775	414.855	215.03
c26959_g1	220.44	295.595	316.825	103.795	80.35	153.2	8.145	235.435
c27021_g1	10.055	10.92	17.21	4.73	9.255	10.07	0.895	14.335
c271_g1	0.1	0	0.055	0.97	1.585	1.8	0.46	0.17
c2713_g1	1.35	1.835	1.575	2.76	1.41	0	3.61	0
c27371_g1	9.275	10.415	13.45	4.745	4.615	8.385	2.045	15.595
c27406_g1	1.585	0.85	0.57	0.845	0	0	1.8	1.995
c27457_g1	4.485	5.58	12.86	0.315	1.585	7.315	0	7.065
c27716_g1	0	0.105	0	0.395	0.505	2.475	0.21	0
c27885_g1	0.375	0.85	0.455	1.625	8.34	22.585	2.995	1.38
c28025_g1	60.46	43.575	4.85	79.135	17.935	21.095	698.685	280.695
c28036_g1	1.745	1.545	3.23	2.605	1.725	1.48	8.27	4.15
c28085_g1	816.29	893.725	670.325	292.165	145.29	473.205	55.98	843.065
c28249_g1	20.895	29.59	18.16	27.705	9.05	24.195	2.335	31.29
c2826_g1	0	0	0	0.335	5.13	15.115	0	0
c2834_g1	182.115	230.485	123.89	3.76	0	0.775	7.755	6.585
c28598_g1	128.395	117.09	73.505	88.085	62.685	59.355	200.27	109.715
c28732_g1	0	0	0	0.58	5.415	28.805	0	0
c28749_g1	0.845	1.195	0.55	0.68	0.22	0.175	4.685	2.78
c29163_g1	0	0	0	38.685	94.565	234.35	2.485	3.165
c294_g1	2546.53	2988.78	3072.57	1316.77	820.385	1943.61	125.31	1805.03
c29406_g1	12.02	12.51	11.42	14.705	1.42	9.155	30.305	18.72
c29549_g1	0	0	0	1.06	4.055	6.095	0	0
c29595_g1	0	0	0	6.725	4.75	14.55	0	0.355
c29792_g1	143.68	145.28	16.915	4.26	0	0.36	198.35	443.605
c30421_g1	0.5	0.33	0.13	2.18	0.38	0.84	6.48	2.115
c30991_g1	0.24	0.22	0.83	0.135	1.4	2.22	0.53	0.13
c310_g1	72.72	80.22	102.135	90.425	57.255	113.675	28.54	84.665
c31461_g1	0	0	0	0	0.99	4.82	0	0
c31463_g1	0.3	0.14	0.185	4.145	2.51	23.085	3.525	3.085
c31501_g1	0	0	0	0	0	0	13.215	7.37
c31848_g1	0.3	0	0	2.705	38.955	51.26	0.72	0.49
c32236_g1	2.05	1.505	1.845	0	0.94	0.155	5.425	0.92
c32293_g1	0.525	0	0	39.765	37.13	86.71	54.355	13.6
c32786_g1	3.58	5.355	1.305	3.835	0	6.64	0.485	5.385
c32864_g1	0.135	0.12	0	0.645	1.415	3.605	0.22	0.78
c33246_g1	5.15	3.155	3.69	6.7	4.8	5.065	22.44	5.8
c33761_g1	5.335	10.24	9.035	1.33	2.085	6.37	0	5.76
c34225_g1	5.56	1.91	4.535	1.03	2.59	1.115	12.215	2.11
c348_g1	10.34	5.08	5.86	30.36	2.01	1.5	6.765	3.255
c35035_g1	11.715	12.355	17.155	13.775	10.34	18.45	3.5	7.555
c35720_g1	0	0	0	0	4.37	5.945	0	0
c35884_g1	0.4	0	0	1.42	3.285	6.005	0.49	0.165
c36365_g1	0	0	0	0.37	1.64	4.71	1.23	0
c36421_g1	10.96	6.005	8.84	0	0	0	1.42	6.13
c36858_g2	0.26	0.055	0.15	0.94	1.465	1.49	0.05	0.105
c3691_g1	0.46	0	0	1.45	0.46	0	12.265	8.33
c36930_g1	0	0	0	0.62	81.575	380.18	0	0.315
c37255_g1	1.11	0.8	0.195	13.525	0.96	2.97	70.7	28.235
c37273_g1	3.015	1.46	1.995	1.285	0	0	23.1	10.33
c37329_g1	2.855	0	0	0.69	0.355	0	85.48	18.095
c37342_g1	0.96	0.88	0.415	4.67	2.305	4.44	6.155	3.465
c37378_g1	0	0	0	128.25	228.995	112.935	43.67	7.765
c37395_g1	30.725	42.19	51.67	9.88	6.23	21.215	1.07	44.28
c37532_g2	0.215	0.27	0.085	0.08	0.095	4.105	1.61	0.115
c37655_g1	1.18	0.205	0	0	0.235	0	7.065	3.3
c37671_g1	0	0	0	1.67	4.335	9.1	0	0
c37730_g1	0	0	0	0.685	20.67	28.76	0.08	0
c3777_g1	0	0	0	2.16	4.605	4.89	0	0
c37919_g1	0.2	0.275	0.31	0.085	2.025	2.55	0.24	0.485
c37969_g1	0	0	0	12.505	11.06	6.24	0	0
c38016_g1	0	0	0	2.875	1.525	5.795	0	0
c38019_g1	0.235	0	0	12.985	11.13	17.62	3.075	1.015
c38053_g1	7.95	8.39	9.835	10.43	7.54	6.9	2.095	10.805
c38172_g1	0	0	0	11.485	6.11	10.935	0	0.33
c38216_g1	43.135	52.785	8.62	9.575	0	0.74	244.885	110.07
c38251_g1	0	0	0	2.14	4.65	2.6	0.075	0.08
c38363_g1	0	0.77	0	14.19	41.005	63.885	1.365	1.4
c38457_g1	0.195	0	0	0	2.185	2.81	0	0
c38525_g1	0	0	0	5.135	4.685	6.6	1.03	0.53
c38678_g1	0.155	1.37	2.095	26.495	1.245	2.57	1.125	9.795
c38693_g1	0	0	0	0	2.4	5.325	0	0
c38701_g1	0	0	0	0.13	2.085	3.91	0	0
c38732_g1	0.85	0	0	7.685	9.095	22.91	1.405	1.745
c39059_g1	0	0	0	0	3.09	5.555	0	0
c39181_g1	0.93	0.4	0.485	6.535	7.555	10.03	0	0.765
c39193_g1	32.53	26.655	37.865	16.11	12.085	17.02	1.5	30.43
c39208_g1	0	0	0	2.62	13.395	27.185	0	0.275
c39293_g1	23.1	25.88	29.96	14.31	7.66	17.815	1.81	28.135
c39382_g1	2.385	1.43	2	36.105	142.47	266.985	6.815	2.475
c39418_g1	4.09	7.52	8.285	3.94	0	3.92	9.59	7.2
c39418_g2	5.31	8.785	9.48	4.75	0	5.54	8.715	7.41
c39455_g1	0.36	0.475	0.735	12.155	43.64	70.45	0.25	0.295
c39508_g1	0.35	0.305	0	0.885	115.67	137.515	1.71	0.29
c39518_g1	48.46	40.815	69.19	22.245	11.06	28.22	1.82	42.48
c39538_g1	0.065	0.11	0	1.045	5.425	28.905	0.105	0.05
c39546_g1	232.87	242.665	126.92	30.58	6.325	2.64	314.12	303.285
c39561_g1	1.465	0.42	0.51	0.19	0	0	4.92	2.81
c39595_g1	0.55	0.74	0	494.005	436.255	178.25	0	0
c39747_g1	1.455	1.515	3.25	0.395	0.25	0.57	0	1.195
c3985_g1	0	0	0	2.55	0.905	9.4	0	0
c39864_g1	6.93	8.16	6.055	2.2	0.795	0.16	6.43	6.17
c39870_g1	0	0	0	0.07	1.795	8.84	0	0
c40025_g1	0	0.485	0	3.965	2.465	3.71	0.93	0
c40080_g1	0.95	0.29	0	0	0	0	4.41	6.855
c40199_g1	0	0	0	0.165	14.005	58.95	0	0
c40261_g1	34.185	40.23	17.65	64.47	143.135	223.74	41.355	43.95
c40343_g1	3.87	3.295	2.82	16.77	6.105	4.475	47.16	13.035
c40515_g1	10.9	6.88	1.305	30.74	6.115	11.735	91.79	37.665
c40589_g1	15.785	12.15	10.02	8.505	2.125	3.655	13.51	23.06
c40846_g1	0	0	0	0	8.415	11.35	0	0
c409_g1	38.875	19.735	4.415	78.645	48.22	35.65	444.335	179.025
c40977_g1	0	0	0	0	0	0	10.735	2.265
c41063_g1	1.48	0.77	0	0	0	0	11.61	8.99
c41573_g1	10.73	5.25	3.885	131.11	0	211.505	74.39	44.23
c41669_g1	5.54	2.1	0	0.27	0	0	225.705	133.605
c41715_g1	0	0	0	3.37	22.825	41.57	1.11	0.135
c41844_g1	252.375	486.63	426.25	239.025	130.555	306.09	14.275	335.97
c41860_g1	22.995	16.905	4.875	105.565	607.005	809.46	142.89	49.425
c41861_g1	5.655	4.2	7.94	3.14	0.515	4.645	0	3.03
c4194_g1	0.465	0	0	0	0	0	35.445	3.045
c41986_g1	0.185	0.8	0.385	1.805	14.16	10.31	0.59	0.15
c41999_g1	3.12	1.65	2.365	13.76	22.95	11.44	7.22	3.19
c42062_g1	367.1	536.465	879.71	281.405	317.7	479.115	22.485	348.465
c42065_g1	3.565	3.95	6.66	5.405	1.495	3.235	0.135	1.405
c42079_g1	5.305	5.61	3.295	24.81	9.63	6.855	0	5.605
c42239_g1	0.27	0.705	0	339.19	409.095	308.02	18.295	1.78
c42271_g1	3.59	3.36	3.415	7.91	0.99	1.435	17.14	3.54
c42425_g1	211.745	284.315	154.875	14.125	6.77	38.125	117.495	87.36
c42470_g1	0	0	0.145	0.385	0.955	1.89	0	0
c42627_g1	2.14	2.065	0.405	0	0	0	10.215	6.77
c42711_g1	6.68	9.215	10.42	1.67	1.41	3.06	0.285	10.295
c42731_g1	0.33	0.145	0.2	0	0	0	3.485	1.23
c42736_g1	21.235	24.885	25.66	19.395	8.455	16.02	1.78	24.82
c42789_g1	0.885	0.915	0.45	0.3	0.15	0.125	0.355	2.555
c42802_g1	224.5	218.005	156.505	5.9	6.095	13.79	12.96	111.28
c42878_g1	105.83	102.665	129.53	134.215	86.165	152.155	47.005	102.39
c42909_g1	0	0	0	2.77	3.895	4.475	0.08	0
c42929_g1	45.43	46.34	42.06	58.71	20.95	48.89	3.56	43.6
c42938_g1	0	0	0	45.655	266.915	437.13	1.405	0.4
c42977_g1	11.295	9.46	15.44	12.45	7.31	13.75	0.745	14.615
c42978_g1	13.73	9.405	12.755	6.36	6.18	9.43	1.34	9.14
c43031_g1	4.065	5.65	6.275	5.15	2.155	4.535	0.975	6.565
c43056_g1	0	0	0	0	4.255	58.94	0	0
c43134_g1	9.095	13.335	10.52	11.33	4.295	10.57	2.265	12.835
c43224_g1	19.375	17.27	17.05	0.5	0	0.255	0.5	8.09
c43229_g1	0.495	0	0	19.295	33.605	15.22	0.385	0
c43238_g1	1.765	1.94	0.535	0	0	0	2.415	11.23
c43249_g1	0	0	0	24.68	10.915	66.68	6.85	1.115
c43305_g1	7.43	9.915	8.19	6.06	2.57	4.55	1.06	7.03
c43318_g1	4.83	3.055	4.08	1.625	0.36	0.29	9.84	2.275
c43517_g1	0	0	0	1.355	2.21	10.97	0	0
c43629_g1	0.23	3.095	4.095	0.575	0.24	1.76	0	5.63
c43633_g1	6.4	27.785	21.485	33.98	22.93	27.125	2.9	9.02
c43651_g1	577.755	698.015	188.825	52.85	8.405	16.695	667.02	594.225
c4368_g1	0	0	0	1.255	0.68	5.24	0	0
c43735_g1	2.36	1.98	1.445	10.27	15.09	12.48	10.945	9.855
c43762_g2	29.58	45.915	44.17	31.57	26.34	17.74	61.68	47.045
c43836_g1	0	0	0	0.565	2.62	4.665	0.265	0
c43888_g1	0	0	0	0	3.8	8.57	0	0
c44022_g1	98.02	87.75	105.3	57.32	63.08	46.115	195.025	131.11
c44022_g2	71.135	63.905	61.075	78.145	194.54	259.985	246.78	118.305
c44104_g1	3.635	3.52	3.02	1.35	0	0.905	13.34	4.27
c44110_g1	50.81	57.655	75.58	221.94	67.24	94.63	214.255	52.71
c44125_g1	71.02	77.025	18.64	14.99	25.905	18.135	373.715	207.92
c44125_g2	60.365	63.015	17.415	18.065	39.915	30.045	307.26	175.955
c44137_g1	0.2	0.26	0	33.53	10.65	19.995	1.295	0.9
c44167_g1	213.39	64.745	64.545	25.135	7.685	44.445	1.26	50.715
c44182_g2	0	0	0	0	7.92	32.715	0	0.27
c44190_g1	207.59	181.965	202.515	135.53	133.11	114.52	462.515	293.85
c44228_g1	0	0.655	0	120.475	223.255	199.11	2.37	0
c44230_g1	983.69	1233.15	364.7	27.685	11.24	17.99	985.17	960.45
c44341_g1	0	0	0	0	0.91	9.49	0	0
c44346_g1	59.76	45.125	9.89	0.83	1.74	1.62	697.065	284.8
c44367_g1	0	0	0	9.15	1.35	3.34	0	0
c44367_g2	0	0.09	0	17.4	3.395	5.475	0	0
c44395_g1	16.07	14.78	8.735	44.955	54.04	85.21	23.4	4.7
c44623_g1	7.575	9.035	9.88	9.955	5.045	11.42	0.9	10.41
c44626_g1	0	0	0	0.83	1.59	7.1	0.105	0
c44636_g1	1.71	1.265	0.765	32.38	35.385	18.035	1.16	0.6
c44694_g1	0.905	0.34	0.655	8.32	8.13	7.255	1.695	0.31
c44703_g1	0	0.125	0	0.685	1.18	2.485	0	0.36
c44800_g1	3.28	4.27	4.48	2.575	6.595	6.9	1.65	2.77
c4481_g1	0	0	0	3.67	5.835	18.81	0	0
c44815_g1	0.185	0.385	0.14	1.725	9.905	32.035	1.525	0.59
c44850_g1	125.84	121.265	22.06	239.78	33.225	22.805	1257.4	480.09
c44904_g1	6.53	7.905	10.73	6.85	3.555	6.21	0.8	7.76
c44905_g1	0	0	0	1.275	3.53	3.315	0	0
c4498_g1	3.475	1.895	4.06	0.94	1.205	2.805	29.23	12.365
c451_g1	0.9	0.78	0	0.19	0	0	3.49	2.585
c45348_g1	151.265	158.1	74.875	57.94	39.505	31.675	227.495	160.59
c45494_g1	2.87	3.075	3.43	3.31	2.655	5.475	0	3.405
c45674_g1	1.365	0.84	0.87	1.22	0.33	0.055	1.265	0.695
c45685_g1	0	0	0	6.08	59.665	241.675	0	0.37
c45904_g1	1.82	0.4	0.83	0.535	0.115	0.19	11.97	3.455
c46136_g1	0	0	0	3.205	150.91	159.42	0.305	0
c46204_g1	0.38	0.23	1.02	2.095	2.59	4.485	0.82	1.04
c46233_g1	0	0	0	2.3	10.695	9.595	0	0
c46254_g1	5.27	3.805	3.64	7.85	2.115	1.04	10.23	4.12
c46262_g1	0	0	0	4.625	10.255	10.775	0.07	0
c46520_g1	0.135	0	0	20.07	16.245	62.185	2.66	0.11
c46533_g1	2.895	2.09	2.6	4.875	1.42	1.325	4.64	3.225
c46626_g1	199.495	375.02	477.065	177.715	117.97	323.08	26.49	239.795
c46648_g1	0.27	0	0.165	0	0	0	3.97	1.665
c46668_g1	3.67	6.705	7.645	0.77	0.96	13.495	0	11.705
c46737_g1	0	0	0	1.185	2.305	3.22	0	0
c46781_g1	0	0.495	0	61.715	9.215	10.65	95.85	19.715
c46858_g1	0	0	0	151.885	30.645	13.98	0.33	0
c46866_g2	3.08	8.33	12.555	1.235	2.115	7.6	0.455	5.605
c46896_g1	0.455	0.425	0.275	66.71	1949.3	2062.59	0.91	1.49
c46897_g1	0.66	2	3.205	4.54	3.065	4.295	0	0.135
c46913_g1	4.505	6.34	8.25	7.275	0.02	5.895	13.53	5.29
c46984_g1	0	0	0	138.88	135.46	154.82	0.125	0.13
c47007_g1	11.055	8.43	10.47	6.035	3.605	9.195	0.74	9.635
c47050_g1	4.755	12.43	15.365	11.79	4.365	10.16	1.06	10.48
c47217_g2	2.565	4.3	3.715	3.385	1.645	4.135	0.625	2.025
c47249_g1	0	0	0	0.135	0.535	3.97	0	0
c47344_g1	0.405	0.98	3.18	2.225	0.835	2.675	0.115	1.56
c47490_g1	6.15	8.77	9.875	10.45	4.55	10.195	1.605	6.125
c47679_g1	28.955	57.515	29.41	103.925	22.835	8.185	44.245	77.17
c4770_g1	0.075	0	0	3.795	1.57	3.65	0.06	0
c47843_g1	23.33	18.4	8.29	10.555	0	0.635	124.69	34.005
c47907_g1	1.085	0.225	0.35	0	0	0	0.385	6.33
c48095_g1	35.72	33.37	31.115	21.365	17.35	24.365	78.405	55.895
c48123_g1	11.27	7.565	0.845	29.27	11.405	8.61	69.77	46.53
c48269_g1	0	0	0	0.385	1.805	6.075	0	0
c48379_g1	0	0	0	0.155	1.94	5.22	0	0
c48463_g1	1.55	1.92	3.93	0.26	0.325	2.695	0	9.185
c48474_g1	0	0.45	0.305	1.565	6.745	23.98	0	0.41
c48502_g1	1.035	1.19	1.475	1.655	3.25	3.595	0.355	0.91
c48570_g1	3.11	2.185	1.695	3.17	0.995	2.555	0.185	3.29
c48606_g1	62.11	37.435	29.9	85.53	0	4.6	286.2	127.625
c48720_g1	0	0	0	179.585	254.05	530.955	0.29	0
c48745_g1	0	0	0	3.47	120.58	332.275	0.225	0.64
c48875_g1	0.35	2.75	0.365	5.245	33.435	102.215	1.64	2.015
c48885_g1	0.305	0.265	0.32	49.91	40.62	89.875	5.465	2.25
c48974_g1	0	0	0	6.335	39.185	40.995	0	0
c48977_g1	1.3	0	0.315	2.88	1.05	0.435	9.445	2.575
c49042_g1	3.84	10.375	10.195	11.43	2.55	11.315	0.89	10.595
c49063_g1	0	0	0	5.76	15.42	14.51	0.71	0.375
c4914_g1	34.855	48.665	71.325	17.765	8.5	23.02	1.29	45.795
c49206_g1	63.18	107.995	67.21	30.595	22.48	25.995	4.85	92.36
c49232_g1	0.195	0	0	5.735	118.52	364.39	0.15	0.16
c49274_g1	14.38	10.17	11.625	29.02	18.995	13.89	55.415	24.475
c49279_g1	0	0	0	144.685	353.03	247.075	0.635	0
c49301_g1	43.36	32.37	31.375	74.09	1.92	1.945	243.52	119.165
c49306_g1	10.015	9.79	10.155	8.05	4.04	8.43	1.745	11.335
c49436_g1	1.84	1	0.505	1.325	1.04	0.795	0	3.345
c49532_g1	8.59	11.505	14.865	8.455	2.41	8.215	0	9.65
c49535_g1	48.365	57.25	52.24	92.405	22.335	46.775	4.19	56.63
c49556_g1	0	0	0	2.04	11.33	4.165	0	0
c49560_g1	74.61	79.1	62.315	7.485	0	1.31	3.105	32.755
c49581_g1	106.185	141.85	134.05	2.075	0.22	0.175	10.815	35.13
c49643_g1	18.525	16.635	3.925	55.27	18.565	26.68	158.57	83.655
c49675_g1	0	0	0	1.05	7.165	5.31	0	0
c49691_g1	0	0	0	0.185	0.465	1.995	0	0
c49710_g1	14.075	17.58	27.85	13.475	8.485	17.46	2.845	16.815
c49715_g1	2.19	14.54	19.88	7.675	1.83	9.575	0.685	18.72
c49726_g1	48.875	46.125	51.125	35.325	60.815	64.865	35.655	21.25
c49744_g1	0.495	1.16	0.875	17.03	24.21	23.605	7.465	1.055
c49761_g1	0	0	0	0.85	19.785	29.495	0	0
c49787_g1	0	0	0	22.63	19.755	13.655	0.15	0.48
c49856_g1	61.795	69.735	66.52	16.42	10.57	22.265	8.41	98.715
c49945_g1	0	0	0	2.595	15.895	66.535	0.185	0
c49961_g1	2.775	3.485	1.725	15.925	15.57	16.41	22.625	15.43
c49989_g1	241.065	255.49	318.425	197.67	67.375	124.76	17.325	264.865
c50011_g1	0.2	0	0	0.155	0	0	3.875	2.13
c50057_g1	4.8	8.5	16.34	18.535	39.225	27.255	7.525	6.37
c50087_g1	35.945	23.285	3.085	85.205	24.46	10.725	232.21	122.245
c50109_g1	0	0	0	2.63	21.295	36.815	0	0
c50152_g1	713.055	1015.28	246.675	212.39	117.33	253	753.39	822.815
c50208_g1	0.3	0.165	0	184.465	899.145	2502.96	1.93	3.14
c50288_g1	0	0	0	0.91	17.895	32.315	0	0
c50288_g2	0	0	0	0.665	15.76	21.69	0.105	0
c5036_g1	0.635	0.85	0	0.25	2.525	10.935	5.485	2.09
c50414_g1	28.575	28.865	32.375	23.635	10.065	16.4	1.695	30.62
c50492_g1	57.985	41.41	48.295	30.555	23.065	52.11	4.51	49.5
c50605_g1	380.445	622.915	485.265	184.265	219.59	420.335	11.96	303.63
c50629_g1	0	0	0	0	3.36	26.055	0	0
c50703_g1	9.36	12.655	14.28	10.655	4.295	12.52	1.275	9.425
c50730_g1	174.15	197.655	139.685	237.335	151.91	186.07	22.055	162.765
c50736_g1	4.68	3.96	6.145	6.185	4.485	2.035	16.665	6.41
c50774_g1	0	0	0	0.515	0	0	32.82	4.685
c50779_g1	7.16	6.93	12.15	5.515	0.18	4.13	0.275	3.59
c50792_g1	2.155	1.795	0.405	2.15	6.595	8.27	51.63	14.84
c50817_g1	0	0	0	0	17.825	77.685	0	0
c50847_g1	1.335	0.99	1.05	0.665	0.375	0.23	2.19	2.8
c50930_g1	2.05	0.855	0.21	18.055	1.095	2.455	90.205	18.29
c50956_g1	303.8	433.175	74.97	2.31	0.78	0.635	171.805	136.63
c50969_g1	0.07	0.065	0	1.625	5.36	13.265	0	0
c50977_g1	0	0	0	1.25	15.67	50.515	0	0
c50984_g1	18.375	21.69	29.905	14.06	9.945	18.395	3.98	17.145
c51004_g1	0.2	0	0	0	0	0.06	24.645	3.23
c51041_g1	1.36	2.43	2.81	0.22	0.41	0	3.7	6.255
c51089_g1	0.68	1.65	1.2	0.09	0	0	1.78	0.845
c51092_g1	0	0	0	0	0	0	11.915	1.495
c51124_g1	168.05	232.72	182.855	58.395	21.035	49.1	6.445	101.46
c51146_g1	111.41	116.985	131.705	33.665	21.375	39.205	22.175	149.43
c51167_g1	15.01	21.155	24.005	13	11.1	18.225	5.415	19.705
c51178_g1	0	0	0	1.305	10.22	10.65	0	0
c51227_g1	1.435	1.475	1.48	2.605	5.93	7.09	2.23	2.95
c51234_g1	32.62	47.49	31.185	26.005	18.41	21.455	3.815	17.775
c51252_g1	5.47	1.98	0.18	49.955	36.33	68.59	86.65	22.88
c51287_g1	0	0	0	0.45	11.475	68.81	0.055	0.05
c51300_g1	0	0.375	0	2.22	4.17	8.71	0.325	1.64
c51336_g1	39.465	50.84	53.23	49.215	23.745	41.615	7.535	50.94
c51346_g1	0.245	0	0.15	0	0	0	3.795	1.62
c51401_g1	0	0	0	1.495	5.895	7.21	0.445	0.445
c51407_g1	0.3	0.565	0	5.455	11.93	14.39	3.9	0.745
c51433_g1	85.875	147.785	15.945	18.665	0	0.95	189.995	294.34
c51441_g1	0	0	0	0	0	0	10.11	3.205
c51492_g1	0.745	0.285	0	0.25	0	0.18	14.115	10.39
c51501_g1	0	8.24	10.14	0.8	1.3	3.465	0.76	14.585
c51548_g1	9.98	13.775	26.78	19	7.535	20.855	1.845	31.575
c51563_g1	0	0.28	0	2.65	3.6	15.655	0.275	0
c51574_g1	0.875	1.455	1.065	3.945	2.38	6.66	0.69	1.2
c51602_g1	0	0	0	0.195	1.29	4.725	0	0
c51621_g1	2.425	1.76	1.495	1.705	2.585	2.715	0	3.9
c51627_g1	81.03	76.725	78.35	39.315	19.28	51.77	4.735	66.03
c51648_g1	1.785	2.195	2.185	0.625	0.405	1.73	0.315	3.255
c51667_g1	14.62	18.025	20.335	11.13	9.905	14.005	3.95	12.9
c51689_g1	138.42	186.2	105.91	793.57	896.31	525.345	2842.34	692.445
c51717_g1	6.95	9.215	10.04	8.76	3.575	6.205	1.34	11.065
c51770_g1	56.91	68.755	76.065	103.93	133.87	137.99	25.48	54.195
c51778_g1	162.68	152.53	70.7	95.11	7.83	11.425	253.23	308.17
c51784_g1	0.18	0.485	0	40.355	1363.35	1302.69	1.06	1.345
c51790_g1	56.62	68.875	90.22	34	43.04	67.94	12.315	61.985
c51802_g1	151.87	232.305	371.355	92.29	136.185	178.26	4.135	127.845
c51807_g1	2.335	0.935	2.435	0.205	0	0.215	6.285	4.475
c51827_g1	2.805	2.18	2.19	3.08	1.595	2.615	0.1	1.885
c51870_g1	4.275	3.335	1.075	3.45	4.905	17.43	1.4	4.325
c51900_g1	0.24	0.265	0.29	1.645	88.17	116.46	0.235	0.505
c51940_g1	235.38	229.685	225.65	391.415	142.905	178.325	826.875	420.96
c52009_g1	0	0	0	2.075	1.655	32.39	0	0
c52014_g1	6.025	10.695	5.345	3.63	1.625	2.18	12.955	13.56
c52018_g1	13.05	17.08	25.585	11.405	3.315	8.24	0.345	16.45
c5205_g1	31.855	46.72	28.165	37.33	0.395	37.66	65.78	55.455
c52070_g1	0	0	0	11.955	91.555	85.43	0	0
c52121_g1	0.42	0.18	0.46	1.545	1.19	3.255	0.255	0.325
c52123_g1	1.845	1.195	1.04	0.725	0	0	9.91	4.545
c52144_g1	7.3	5.52	5.965	4.225	0.965	3.67	0.5	5.18
c52155_g1	0	0	0	0.11	1.32	3.135	0	0
c52179_g1	2.12	1.685	0.47	117.24	813.24	1054.94	15.85	7.765
c52188_g1	2.72	3.775	1.28	0.63	0	2	32.305	7.65
c52202_g1	1.595	1.485	1.72	4.24	1.295	3.68	0.15	1.02
c52207_g1	0	0	0	0.105	5.605	8.935	0	0.22
c52226_g1	2.19	4.215	3.62	11.03	2.285	6.395	0.43	3.155
c52243_g1	0	0.23	0.325	54.565	170.365	114.7	0	0
c52298_g1	0	0	0	3.235	52.855	94.605	0.19	0.395
c52306_g1	2.34	2.09	1.13	0.865	0.195	0.065	2.505	6.07
c52346_g1	1.39	2.5	1.71	3.425	2.575	3.01	14.435	8.925
c52348_g1	22.83	17.165	1.39	28.035	0.715	2.505	761.755	175.46
c52378_g1	0	2.87	0	0.35	5.89	17.64	0.17	0.715
c52381_g1	33.915	35.83	54.54	15.515	7.13	29.975	0.825	17.575
c52444_g1	7.86	13.81	9.74	18.145	22.285	24.655	4.17	63.465
c52453_g1	1.87	1.895	3.125	2.24	1.37	1.445	0	6.12
c52456_g1	0.71	0.93	1.015	2.225	6.41	12.06	4.13	1.885
c52464_g1	1.56	0.895	0.185	0.45	0.055	0.135	1.795	1.875
c52467_g1	0.585	0.53	0.375	2.595	9.69	15.565	0.265	0.35
c52480_g1	156.665	102.24	83.61	58.63	7.13	6.305	164.135	155.935
c52529_g1	3.82	4.935	2.76	2.685	0.7	0.37	7.7	5.425
c52546_g1	0	0	0	0.455	3.43	12.465	0	0
c52648_g2	76.265	105.76	96.955	511.035	827.565	699.61	66.125	65.615
c52658_g1	2.62	1.19	3.005	4.795	0.275	1.375	13.515	5.22
c52665_g1	4.92	2.325	2.13	1.98	1.6	1.785	43.715	9.12
c52718_g1	12.195	2.82	3.055	0	0	0	19.02	39.805
c52723_g1	0	0	0	2.75	41.895	179.18	0	0.565
c52765_g1	4.225	2.205	0.355	0.115	0	0.04	21.86	13.59
c528_g1	101.185	163.94	94.27	123.675	76.245	112.065	32.61	143.3
c52815_g3	3.345	5.38	9.085	3.89	2.615	4.19	0.595	5.025
c52872_g1	0.8	1.09	2.365	5.55	3.785	10	0.17	0.245
c52904_g1	0	0	0	3.7	17.045	25.835	0	0.225
c52962_g1	0	0.465	0.175	8.435	10.745	16.2	3.27	1.255
c53001_g1	7.955	11.755	9.545	2.99	1.18	2.715	0.755	8.515
c53059_g1	110.69	102.48	126.105	163.01	39.705	82.86	10.095	112.315
c53080_g1	0.31	0.165	0.5	0.515	0.195	0	1.27	1.67
c53090_g1	0	0	0	8.98	128.41	79.84	0	0
c53124_g1	20.57	26.91	31.34	24.42	12.125	17.2	2.73	27.735
c53138_g1	6.755	9	4.305	6.035	5.325	9.225	0.345	7.065
c53161_g1	29.94	45.365	65.68	18.755	23.565	22.415	2.31	30.395
c53197_g1	75.62	38.59	74.23	17.465	19.01	20.77	37.28	5.965
c53212_g1	291.46	282.21	229.67	141.105	86.275	126.995	34.725	451.545
c53213_g1	3.505	2.46	0.53	1413.71	3136	2218.53	17.73	5.785
c53216_g1	3.185	5.23	5.6	3.325	0.425	1.49	5.865	4.795
c53255_g1	63.56	66.475	82.54	29.55	13.95	31.995	5.22	57.595
c53269_g1	0.445	0.12	0.445	1.76	6.535	11.47	1.275	0.785
c53380_g1	4.84	3.625	4.315	3.76	2.59	4.13	0.11	2.38
c53386_g1	19.71	21.585	22.55	5.615	5.43	16.605	1.515	15.895
c53411_g1	0.38	0.685	0.925	471.75	1506.21	1290.01	1.21	1.25
c53416_g1	0	0.64	0.445	2.7	5.855	7.58	0.235	0.93
c53450_g1	40.835	47.4	61.005	27.36	16.025	27.07	11.165	48.07
c53531_g1	12.855	15.44	16.86	11.09	7.595	12.51	2.975	14.225
c53565_g1	260.345	258.185	263.8	294.315	193.755	345.29	75.655	244.615
c53565_g3	260.715	260.675	326.435	294.37	196.805	346.71	53.775	239.75
c53588_g1	0.225	0	0.235	4.575	1.805	7.85	0	0.185
c53650_g1	0	0	0	0.175	1.765	7.57	0	0
c53660_g1	10	4.375	10.715	91.96	0.35	0	11.735	6.03
c53700_g1	332.48	399.63	125.885	29.89	0.85	1.39	145.96	296.17
c53700_g2	236.215	291.42	160.72	22.21	0.58	0.865	105.23	203.345
c53770_g1	1.45	2.215	2.875	3.24	10.64	5.65	1.085	1.975
c53801_g1	0.14	0.375	0	0.47	3.91	9.105	0.355	0.35
c53807_g1	972.25	725.625	758.055	34.16	0.87	1.14	26.465	137.35
c53840_g1	5.82	0.505	0	73.89	16.06	42.385	242.04	94.315
c53890_g1	23.41	24.105	7.09	6.27	6.605	7.37	66.475	39.235
c53895_g1	0.61	1.345	1.655	42.75	73	103.775	4.14	0.755
c53908_g1	0.47	0.775	0.055	7.185	10.48	11.88	5.15	2.805
c53909_g1	48.645	35.35	35.565	18.31	0.68	0.57	100.58	59.335
c53957_g1	98.1	131.36	89	13.88	18.605	38.315	5.84	77.345
c53957_g2	99.395	129.13	82.095	10.945	22.64	33.235	5.075	70.9
c53957_g3	60.475	80.75	58.35	9.985	10.6	23.72	3.34	49.035
c53994_g1	0.57	1.515	0	1180.87	946.835	596.38	1.085	0.7
c54071_g1	0	0	0.125	0.5	2.08	6.455	0	0
c5408_g1	1.645	4.105	3.965	5.17	2.68	4.005	0.275	3.905
c54105_g1	10.3	7.53	19.27	30.585	16.195	24.415	3.795	17.05
c54128_g1	49.52	96.785	49.655	46.185	28.895	88.235	3.35	31.8
c54148_g1	0.78	1.235	0.475	4.105	6.15	5.675	0.61	0.16
c54156_g1	7.67	1.92	0	0.645	0	0	57.75	20.47
c54166_g1	6.645	10.34	3.925	0.86	1.7	3.565	0	5.595
c54190_g1	7.7	6.695	12.015	17.675	24.855	35.04	2.505	6.155
c54324_g1	0	0	0	2.84	7.875	22.455	0	0
c54328_g1	0	2.085	0.25	1.33	13.275	35.78	0.19	0.99
c54335_g1	0	0	0	1.545	5.505	14.96	0	0.26
c54402_g1	0.39	0.79	0	9.765	3.635	6.045	0	0.53
c54427_g1	15.93	20.28	17.875	13.49	10.655	20.3	1.04	17.69
c54432_g1	2.82	2.495	3.175	1.51	1.61	1.67	7.7	3.995
c54455_g1	11.735	24.965	22.38	24.235	0	14.725	22.81	29.905
c54507_g1	102.47	98.46	18.84	0.17	0	0	3.395	33.53
c54528_g1	39.04	49.24	98.095	106.68	0.31	39.485	94.83	123.23
c54567_g2	0.19	0.595	0.4	0.235	0.195	0.245	3.89	0.395
c54608_g1	1.31	1.375	0.68	2.56	9.5	9.26	1.625	2.065
c54610_g1	1.595	1.015	0.985	2.72	1.87	0.38	7.22	2.245
c54618_g1	6.29	6.49	5.185	7.805	4.87	7.125	74.55	15.72
c5463_g1	1.88	3.795	4.24	2.465	0.785	3.6	0	8.385
c54634_g1	26.525	39.74	24.71	28.665	14.315	25.825	3.22	32.975
c54658_g1	103.14	65.99	127.99	28.385	2.67	8.96	60.69	86.16
c54666_g1	0.53	0.73	0.325	0.225	0	0	6.985	1.53
c54691_g1	0	0	0	2.97	2.13	8.265	0.09	0.28
c54726_g1	0.16	0.14	0.34	2.69	6.36	14.515	0.67	0.135
c54741_g1	6.225	12.3	9.29	11.525	4.71	8.425	0.22	7.29
c54762_g1	375.485	264.51	234.76	133.18	8.21	23.7	688.27	234.77
c54797_g1	1.79	1.34	1.67	2.515	2.96	0.855	8.835	4.695
c54814_g1	0.745	0.32	1.26	0.755	1.54	5.105	0.3	0.46
c54828_g1	20.25	20.64	30.115	16.1	7.935	14.905	4.26	29.46
c54840_g1	358.83	390.405	129.42	1.37	0.535	0.22	165.43	293.29
c54888_g1	0	0	0	7.065	14.87	38.65	0.085	0.1
c54894_g1	4.275	1.705	0.345	2.585	0.345	0.275	26.91	14.59
c54903_g1	52.515	45.45	7.14	79.505	14.46	20.735	696.035	288.765
c54927_g1	117.985	170.235	125.19	30.745	18.59	7.47	79.49	56.72
c54937_g1	7.705	3.53	0	0	0	0	2.29	11.01
c54958_g1	0.405	0.545	0.085	1.25	0.385	0.425	3.76	3.255
c55000_g1	0.37	0	0	117.065	62.32	71.95	0.31	0.3
c55074_g1	0	0	0	0.325	12.215	19.09	0.35	0
c55094_g2	1.465	6.61	5.775	0.24	0.54	1.91	0.13	3.365
c55107_g1	10.46	11.74	7.78	19.165	2.775	3.89	15.135	8.125
c55162_g1	18.84	26.54	28.335	12.34	8.03	15.675	1.3	23.98
c55254_g1	4.43	3.98	9.28	4.725	3.715	5.14	0.445	5.46
c55286_g1	0	0	0	15.97	4.83	3.615	0	0
c55356_g1	307.305	434.39	602.72	385.9	162.01	381.58	22.59	392.125
c55358_g1	0	0	0.22	0.96	4.355	5.535	0	0
c55367_g1	0.315	0.185	0	230.26	163.69	305.91	1.8	0
c55406_g1	8.815	19.25	15.775	8.25	5.05	8.93	2.865	14.355
c55419_g1	1665.83	1010.94	1740.78	1011.48	448.355	918.585	87.13	1434.49
c55421_g1	334.67	339.195	111.27	0.495	0	0.29	158.57	257.065
c55429_g1	99.01	99.515	140.175	244.635	252.675	313.525	154.745	93.415
c55477_g1	5.605	4.305	3.555	8.05	24.415	33.04	25.205	9.33
c55488_g1	8.69	8.505	8.72	8.72	6.045	6.72	2.22	10.185
c55513_g1	8.175	0.775	15.96	1.425	0	2.41	0.44	0
c55533_g1	0.7	2.635	1.94	0.97	1.665	3.975	0	3.515
c55644_g1	0.405	0	0	46.265	7.36	7.22	73.26	20.18
c55692_g1	3.34	3.28	3.655	1.775	0	0	7.2	4.915
c55716_g1	0	0	0	0	3.565	4.55	0	0
c55731_g1	18.815	32.025	29.455	34.1	7.33	17.265	2.23	16.43
c55757_g1	134.45	167.78	362.54	15.115	0	0.79	108.465	74.98
c55758_g1	10.055	11.4	8.005	6.88	3.95	6.49	0.85	12.69
c55775_g2	1.1	0.915	0.81	3.765	3.16	6.155	0.675	2.35
c55777_g1	3.385	3.09	2.06	12.085	9.5	17.1	5.725	4.97
c55810_g1	0	0	0	11.215	14.1	23.41	0	0
c55811_g1	5.205	2.61	3.155	2.935	3.025	2.585	9.67	6.195
c55866_g1	22.83	16.18	22.27	0.725	0.93	0.375	8.645	9.62
c55906_g1	3.69	3.19	2.805	3.625	4.27	8.27	0	8.33
c5592_g1	0	0	0	0.29	2.685	5.43	0	0
c55936_g1	0	0	0	0.6	5.59	35.36	0.105	0.05
c55969_g1	0.385	0.315	0.1	0.505	1.215	2.085	0	0.245
c56012_g1	0	0	0	1.07	19.17	51.895	0.375	0
c56038_g1	0	0	0	10.525	1.6	18.305	0.055	0.07
c56092_g1	0	0.18	0	7.455	4.635	5.085	0	0
c56095_g1	3.435	5.085	7.07	4.53	2.925	4.865	1.065	4.69
c56104_g1	86.195	35.175	1.495	14.935	4.31	3.495	149.48	151.465
c56151_g1	8.875	14.505	18.07	5.17	6.39	10.49	1.78	8.565
c56193_g1	0	0	0	28.035	27.57	36.685	0.275	0
c56219_g1	353.68	497.68	612.155	365.695	499.51	751.005	180.15	351.925
c56251_g1	0.09	0.165	0	12.32	35.605	68.825	0	0.075
c56255_g2	5.005	8.37	11.53	3.825	2.98	6.755	0.76	8.025
c5649_g1	0.865	0.345	0.45	0.31	0.26	0.215	3.075	1.725
c56534_g1	3.13	9.02	8.265	2.28	0.96	5.875	0.525	4.945
c56612_g1	24.14	28.35	27.425	25.19	2.44	17.92	0.355	8.77
c56623_g1	97.075	94.555	83.795	61.27	17.785	28.245	10.54	107.49
c56652_g1	2.575	4.565	3.57	4.115	1.23	3.66	2.38	10.63
c56676_g1	0.08	0	0	0.605	1.635	6.185	0.065	0
c56704_g1	0	0	0	0.225	1.45	2.035	0	0.115
c56749_g1	2.135	3.085	2.475	0.295	0	0	8.195	6.59
c56868_g1	10.8	11.02	17.34	4.14	2.745	5.125	1.33	10.925
c56881_g1	87.4	80.13	25.045	251.81	557.785	750.67	821.81	398.235
c56881_g2	60.9	52.43	25.19	222.195	426.735	570.85	609.19	350.125
c56892_g1	0	0	0	0	4.775	5.755	0	0
c56927_g1	0	0	0	1.2	106.335	482.54	0	0
c56978_g1	62.355	57.14	10.505	16.235	8.455	9.295	748.965	364.345
c57001_g1	2.42	1.08	2.7	1.165	0.615	1.03	26.355	4.635
c57038_g1	8.37	12.76	15.94	9.405	3.685	11.505	1.69	11.21
c57092_g1	0	0	0	0.71	5.205	13.79	0	0
c57096_g1	363.39	640.995	193.145	191.98	251.82	409.185	12.2	341.025
c57096_g2	959.925	1503.49	694.55	473.24	621.305	1025.45	37.765	767.04
c57096_g3	511.485	744.08	481.525	257.505	356.42	558.765	18.87	442.77
c57104_g1	114.35	102.465	29.305	18.03	2.525	6.605	471.335	295.05
c57109_g1	1670.52	1222.41	2185.01	56.74	5.985	10.37	0.815	56.71
c57134_g1	0	0.105	0	8.62	22.86	35.965	0.1	0.195
c57182_g1	1.01	5.57	6.74	6.76	2.885	3.485	0.18	4.17
c57187_g1	17.225	22.41	25.3	21.035	12.805	18.235	2.05	24.945
c57201_g1	0	0.87	0	248.44	229.075	240.05	0	0.275
c57213_g1	5.1	7.475	7.505	3.84	2.22	4.735	1.2	6.505
c57220_g1	0	0	0	8.33	7.21	5.93	0.55	0.14
c57232_g1	22.565	33.695	32.47	13.045	9.1	22.235	4.055	22.715
c57234_g1	0.04	0.2	0.045	0.035	0.04	0.095	0.61	0.015
c57282_g1	6.17	9.23	16.415	11.925	10.415	15.575	2.615	9.04
c57299_g1	1.795	1.125	1.335	1.995	3.345	5.405	1.11	2.455
c57313_g1	0	0	0	2.16	5.605	35.48	0.19	0
c57313_g2	0.215	0.19	0	31.925	18.615	66	6.93	4.1
c57314_g1	12.18	1.785	6.685	5.215	2.125	0.68	1.02	4
c57335_g1	0	0	0	0.085	2.265	2.29	0	0.085
c57353_g1	2.165	1.04	0	0	0	0	83.675	65.38
c57366_g1	17.495	18.305	17.55	3.35	0.54	0	29.63	25.055
c57388_g1	0.195	0.09	0	2.67	3.435	3.74	0.55	0.88
c57398_g1	88.495	114.145	110.455	23.91	12.995	38.96	12.325	130.29
c57401_g1	1.4	1.245	0.52	1.755	1.07	0.65	4.46	2.295
c57429_g1	28.23	36.635	33.94	32.575	0	47.74	68.285	49.26
c57445_g1	0	0	0	1.285	12.77	15.39	0	0
c57459_g1	0	0	0	10.31	4.095	15.545	0.24	0
c57464_g1	12.765	10.335	18.335	9.45	5.04	5.015	17.89	13.205
c57475_g1	0.535	0.95	0.745	1.155	0.31	0.93	0.145	2.3
c57506_g1	2.365	2.575	1.465	1.18	1.2	1.11	5.225	7.86
c57545_g1	3.805	3.835	2.07	3.615	2.3	3.165	19.375	12.045
c57589_g1	24.795	23.08	34.035	13.665	9.255	24.945	4.155	28.985
c57597_g1	3.965	2.69	4.365	8.16	4.585	4.34	12.795	3.065
c57706_g1	0	0.725	0	165.74	397.46	642.815	15.44	15.5
c57715_g1	3.35	3.865	7.62	4.25	1.865	5.14	0	5.51
c57720_g1	0	0	0	7.19	15.38	13.345	0	0
c57753_g1	13.88	18.72	21.875	14.285	2.98	8.215	1.335	19.2
c57763_g1	0	0	0	0.755	0.975	6.88	0	0
c57763_g2	0	0	0.045	0.32	0.74	4.58	0.04	0.035
c57768_g1	102.295	153.87	174.595	36.825	24.475	63.66	13.3	99.035
c57779_g1	0.405	0	0	0	0	0	5.25	0.335
c57783_g1	0	0.125	0	1.145	83.355	387.105	0.12	0.415
c57785_g1	0	0	0	0.25	0	6.525	0	0
c57808_g1	5.25	4.94	7.295	2.26	1.43	0.295	12.96	11.78
c57809_g1	1.22	0.45	0.18	3.63	0.35	0.46	1056.55	106.805
c57813_g1	0	0	0	0.29	1.095	3.68	0	0.295
c57858_g1	0.145	0.125	0	9.42	18.95	11.335	0	0.36
c57867_g1	4.975	4.86	3.315	28.225	0	25.7	31.885	21.335
c57881_g1	259.89	548.14	212.255	3.13	0.455	0.3	2.63	62.175
c57881_g2	291.515	667.01	270.42	4.73	0.295	0.755	3.09	84.22
c57904_g1	0	0	0	0	2.655	7.77	0	0
c57907_g1	6.625	5.945	2.24	0	0	0	17.985	17.785
c57924_g1	0	0	0	0.15	5.79	36.5	0	0
c57940_g1	11.21	20.9	6.9	168.605	1039.38	1305.34	10.73	14.415
c57973_g1	17.17	17.05	23.605	30.425	9.565	17.885	3.185	22.99
c57975_g1	24.96	21.92	12.635	68.02	56.5	147.73	12.44	13.58
c57975_g2	42.305	34.06	22.645	90.885	79.64	221.68	16.405	18.585
c57978_g1	1.67	2.295	2.565	2.745	1.135	1.74	8.09	3.88
c57990_g1	0	0	0	0	3.205	9.5	0	0
c58054_g1	13.38	10.925	12.64	27.39	19.81	10.545	38.125	17.375
c58112_g1	0.495	0.325	0	32.78	172.51	451.28	0.055	0.29
c58138_g1	5.1	4.59	4.24	1.555	0.525	0.61	7.88	8.01
c58145_g1	4.64	3.24	0.565	4.695	8.505	0.82	12.635	8.75
c58195_g1	0	0.135	0.15	20.995	14.07	13.215	0.12	0.12
c58215_g1	1.685	2.845	4.065	6.395	3.48	5.385	53.225	15.05
c58258_g1	32.34	44.12	38.43	19.96	11.875	28.225	2.205	19.215
c58277_g1	0	0	0	2.68	4.795	21.445	0.535	0
c58279_g1	18.58	23.395	28.355	17.29	4.935	12.03	2.68	22.155
c58310_g1	6.17	7.21	10.11	5.075	1.97	3.42	0.57	7.555
c58316_g1	0	0	0.445	192.485	109.855	141.195	0	0.35
c58321_g1	0.915	1.225	0.605	0	0	0	1.23	1.06
c58323_g1	5.23	12.91	5.15	3.265	2.27	4.555	0.34	13.615
c58326_g1	308.295	242.375	284.225	341.815	191.215	336.66	25.88	280.535
c58386_g1	5.12	5.46	6.705	4.115	2.645	4.1	0.8	5.415
c58392_g1	0	0	0	65.29	81.04	81.045	0.415	0
c58398_g1	0.915	6.045	1.235	2.79	2.63	6.45	0.18	0.38
c58408_g1	0.555	0.24	0.335	0.45	0.845	0	7.56	2.95
c58420_g1	13.785	26.275	22.64	10.205	0.615	6.795	0	24.21
c58430_g1	0.3	0	0	0.71	0	0	2.185	0.61
c58464_g1	1.375	0.24	2.2	0.88	0.55	0.475	6.445	1.805
c58490_g1	32.235	44.255	57.68	25.845	18.81	47.08	3.44	45.385
c58500_g1	0	0.675	0	67.335	67.495	149.62	8.83	1.685
c58504_g1	0.335	0.29	0.41	105.685	498.53	631.49	0.785	0.555
c58505_g1	0	0	0	0.315	3.31	14.17	0	0
c58507_g1	0	0	0.19	70.465	92.74	44.605	0.145	0.91
c58559_g1	0.425	0.37	0	26.745	15.645	36.875	7.325	3.325
c58567_g1	0	0	0	9.205	14.735	32.735	1.31	1.31
c58594_g1	11.765	14.515	15.82	0	0	0	0.595	3.575
c58598_g1	2.105	2.175	3.125	1.46	1.145	0.285	5.245	3.83
c58609_g1	149.545	143.28	101.05	3.85	0.965	0.96	6.045	34.795
c58626_g1	0	0.215	0	3.915	18.315	27.325	0	0
c58655_g1	145.575	149.545	185.96	174.48	114.955	213.015	40.495	129.885
c58695_g1	0	0.38	0	2.85	13.785	30.92	0	0.17
c58734_g2	8.55	12.88	17.675	4.715	1.87	4.88	1.65	17.16
c58741_g1	8.015	5.68	5.77	4.59	1.345	2.495	0.675	5.37
c58750_g1	0.92	2.27	2.755	7.225	1.89	0.655	6.52	1.605
c58757_g1	8.265	10.255	21.45	8.44	2.74	9.51	1.195	15.13
c58759_g1	3.47	1.535	2.255	3.51	0	0.495	16.225	4.565
c58780_g1	11.1	15.725	15.425	12.015	0.105	7.155	17.245	18.58
c58790_g1	4.735	5.475	3.895	27.48	0.735	28.86	25.545	23.64
c58797_g1	12.49	20.985	17.55	4.185	2.1	0.625	16.625	18.005
c58797_g2	16.635	21.405	19.645	3.24	1.655	0.43	18.205	20.34
c58801_g1	0	0.115	0	5.485	1.59	2.51	4.655	1.265
c58817_g1	9.055	6.96	8.98	4.83	0.32	1.045	10.48	7.66
c58833_g1	2.78	3.735	3.125	1.04	0.23	1.135	2.615	5.975
c58838_g1	2.66	0.34	0.665	0.56	0	0.065	16.94	10.235
c58847_g1	4.57	5.88	7.035	5.02	2.93	4.56	19.12	9.55
c58854_g1	61.765	67.16	34.79	9.73	2.325	0.92	101.815	91.54
c58885_g1	2.815	2.055	3.995	6.51	5.07	6.02	36.985	10.795
c58897_g1	2.91	1.39	0.33	668.81	2071.99	510.81	2.555	1.82
c58936_g1	1.2	1.82	1.465	1.01	0.5	0.995	5.315	2.24
c58941_g1	0.155	0.145	0.32	1.11	1.73	3.175	0	0.125
c58946_g1	9.6	11.47	14.245	9.54	6.475	10.875	1.52	11.215
c58956_g1	3460.61	2747.07	717.645	52.065	1.145	2.49	234.32	1416.6
c58986_g1	0	0.77	0	5.475	10.115	16.21	2.65	0.735
c58987_g1	4.37	7.335	5.155	9.745	4.2	7.275	32.765	11.945
c58993_g1	99.485	77.85	9.23	258.455	167.3	156.62	977.235	469.48
c59002_g1	1.35	0.28	0	2.255	0.325	0.475	32.12	6.18
c59003_g1	1.805	1.11	0.68	61.895	117.395	194.705	4.025	1.815
c59005_g1	15.395	13.345	11.605	5.905	1.715	1.715	80.81	31.935
c59025_g1	179.05	207.895	197.51	111.535	34.87	129.325	57.175	236.965
c59026_g1	7.275	2.46	1.04	56.23	0	100.3	37.835	25.21
c59027_g1	1.03	1.16	2.375	16.095	19.61	31.495	0.57	0.595
c59037_g1	94.745	197.835	148.36	195.26	0.175	106.12	220.325	196.985
c59044_g1	45.35	50.79	62.31	71.67	45.54	72.565	21.375	49.16
c59068_g1	0.905	0.45	2.145	0.04	0.945	2.755	1.24	0.205
c59099_g1	18.225	19.895	20.57	4.86	4.145	3.86	14.965	15.7
c59107_g1	2.385	1.005	1.68	77.1	140.085	154.13	3.3	5.22
c59107_g2	2.085	1.1	0.34	121.84	243.44	284.475	1.69	9.13
c59119_g3	14.36	4.965	0.24	483.015	72.58	153.15	822.005	224.4
c59138_g1	1	1.07	2.19	2.385	3.05	2.125	0.29	1.79
c59143_g1	48.485	29.33	24.36	48.905	84.275	34.96	100.41	28.395
c59156_g1	22.62	41.66	58.39	22.395	5.19	28.285	1.115	20.86
c59172_g1	36.93	66.195	66.57	31.805	117.81	23.705	86.275	40.005
c59188_g1	78.63	43.585	96.18	18.46	28.225	25.61	35.05	9.445
c59190_g1	0	0	0	1.135	5.895	7.39	0	0
c59212_g1	0	0	0	25.14	213.27	252.29	0	0.43
c59237_g1	30.26	32.615	43.45	24.62	16.86	32.935	3.55	27.79
c59304_g1	104.935	103.07	73.295	20.74	9.54	24.115	8.46	94.05
c59326_g1	148.66	174.09	205.33	217.24	88.465	204.925	15.29	222.125
c59350_g1	0	0	0	0.475	3.25	9.135	0.13	0.125
c59355_g1	0.675	0.295	0.705	10.32	17.265	22.35	19.74	8.89
c59359_g1	4.345	3.3	1.14	11.55	0.35	0.52	9.385	2.105
c59363_g1	0.185	0	0	0	0	0	26.585	3.765
c59371_g1	0	0	0	0.135	5.41	5.635	0	0
c59432_g1	0	0	0	2	8.115	9.96	0	0.08
c59432_g2	0	0	0	6.22	7.545	3.375	0	0
c59434_g1	0.18	0	0	3.165	5.74	9.245	2.705	0.585
c59439_g1	0.42	0	1.025	2.975	3.475	32.145	2.115	0.345
c59463_g1	3.885	1.695	0.47	0	0	0	3.125	9.93
c59464_g1	5.38	8.105	9.085	8.19	3.915	7.81	1.045	8.19
c59500_g1	15.045	27.285	22.08	18.295	13.425	20.41	5.32	27.52
c59501_g1	9.66	11.16	12.805	7.965	3.48	7.89	0.705	7.415
c59511_g1	9.595	9.97	8.595	93.875	10.08	14.91	45.47	18.77
c59539_g1	0	0	0	0.18	0.44	3.685	0	0.13
c59550_g1	94.04	192.795	202.945	9.33	0	0	17.49	54.725
c59566_g1	0.12	0.115	0.135	0.87	2.285	6.59	0.675	0.28
c59567_g1	63.205	99.835	126.195	105.81	26.2	61.005	4.205	62.82
c59576_g1	8.09	9.615	13.535	2.625	1.875	4.695	0.235	9.775
c59589_g1	0	0	0	1.18	12.195	24.845	0	0
c59609_g1	0	0	0	0.125	29.675	97.89	0	0
c59653_g1	1.55	3.095	2.74	0	0	0.13	6.18	4.59
c59660_g1	752.855	849.08	1240.45	712.685	386.89	729.74	96.05	830.31
c59676_g1	3.41	7.175	2.8	2.28	1.28	0.545	8.23	8.915
c59690_g1	98.87	146.525	119.88	31.91	26.35	70.59	13.5	176.575
c59729_g1	0.68	0.6	0.165	1.305	5.4	3.425	19.97	9.83
c59732_g1	1.51	3.085	3.09	2.315	0.35	4.49	0.27	2.065
c59772_g1	1.8	1.545	2.25	1.545	0.855	1.875	7.885	4.915
c59781_g1	21.75	28.42	13.635	1.12	0	0.335	16.765	13.785
c59794_g1	0	0.25	0	208.54	92.895	189.59	2.775	0
c59799_g1	313.645	401.455	255.59	110.565	80.98	198.995	57.275	390.925
c59807_g1	108.995	71.455	8.75	468.725	1114.59	1057.38	463.235	295.52
c59826_g1	6.385	1.675	1.4	18.725	0.44	15.81	85.91	25.195
c59835_g1	10.16	17.225	16.405	6.2	7.2	14.295	0.745	18.41
c59869_g1	0	0	0	6.265	0	0.305	45.85	13.09
c59873_g1	0	0	0	2.58	16.31	28.57	0.22	0
c59885_g1	5.695	10.465	8.42	9.045	4.42	7.935	1.925	11.71
c59886_g1	12.405	17.67	13.66	6.235	5	7.655	0.785	11.13
c59889_g1	3.61	7.21	6.62	1.84	2.975	4.215	0.235	3.925
c59907_g1	26.785	28.76	35.995	24.355	12.965	24.105	4.76	34.57
c59930_g1	0.19	0	0	11.775	10.305	39.685	2.675	0.84
c59935_g1	3.21	3.43	3.5	2.375	2.995	3.4	13.93	5.585
c59960_g1	0	0	0	0.45	4.915	5.89	0	0
c59977_g1	28.29	31.69	31.095	18.435	12.2	19.035	92.32	49.29
c59985_g1	2.29	1.76	0.62	10.56	93.885	101.19	5.56	4.6
c59985_g2	1.105	3.21	0	5.825	88.47	83.485	4.44	4.84
c59989_g1	0	0	0	2.21	1.12	3.71	0	0
c59998_g1	0.085	0.035	0.095	2.64	1.9	2.825	0.995	0.035
c60017_g1	10.375	14.04	14.09	13.995	7.07	12.635	1.725	14.405
c60042_g1	2.72	1.935	2.3	0.875	0.19	0.47	5.675	3.28
c60082_g1	0	0	0	34.26	662.14	819.075	1.16	0.23
c60085_g1	90.9	105.625	134.12	85.125	38.495	80.58	6.605	101.41
c60093_g2	4.07	7.055	8.665	3.705	2.09	1.17	8.385	7.275
c60100_g1	0	0	0	0.535	4.815	5.985	0	0
c60105_g1	14.54	9.76	5	5.845	1.41	2.065	0.59	1.375
c60128_g1	41.61	53.645	52.315	80.72	21.96	36.93	2.04	49.01
c60181_g1	6.25	10.79	13.33	10.035	0	5.99	6.955	8.71
c6021_g1	0	0	0	3.93	9.35	9.315	8.175	2.99
c60225_g1	10.53	9.19	1.595	7.715	7.135	11.445	85.035	60.335
c60231_g1	35.21	71.305	35.62	68.535	28.465	37.965	12.68	74.295
c60256_g1	10.455	11.03	8.035	12.4	9.52	11.655	2.675	10.865
c60266_g1	0.855	0.245	0	1.955	0.285	0	24.805	6.535
c60270_g1	0.075	0.065	0	7.535	23.905	31.685	1.345	0.49
c60301_g1	4.55	4.5	7.11	5.73	6.515	19.055	1.07	5.44
c60301_g2	2.97	3.175	3.535	2.445	3.855	15.69	0.355	3.935
c60336_g3	5	7.325	5.115	6.525	7.94	28.66	0.17	9.825
c60336_g5	4.485	6.8	6.545	5.875	6.12	20.715	0.155	7.905
c60341_g1	0.385	1.025	0	557.905	552	426.38	2.835	0.95
c60390_g1	15.115	9.925	2.62	2.48	5.13	4.125	119.095	39.385
c60390_g2	10.415	8.175	3.62	2.805	4.065	3.055	74.39	27.605
c60393_g1	0.095	0.085	0	0.77	11.885	32.1	0.075	0.08
c60405_g1	7.215	15.405	19.47	8.42	3.325	7.52	0	8.645
c60415_g1	231.24	474.25	415.59	55.91	86.875	391.555	8.16	43.555
c60423_g1	5.015	5.98	7.095	5.49	2.615	4.92	0.65	5.91
c60425_g1	12.26	11.86	16.37	17.55	16.36	18.255	2.39	18.575
c60428_g1	6.99	8.185	8.445	5.24	0.975	2.84	0.24	11.9
c60437_g2	2.32	1.045	1.635	0.48	0.085	0.29	2.79	3.405
c60510_g1	42.335	35.99	44.965	100.145	11.76	2.425	7.3	13.025
c60549_g1	6.345	7.375	9.875	5.765	2.99	7.7	0.81	5.045
c60595_g2	1.68	2.655	3.335	4.315	2.585	6.245	1	2.415
c60606_g1	1.82	1.07	2.61	1.435	0.575	1.225	0	0.585
c60617_g1	196.25	433.21	150.35	146.3	101.02	205.19	8.305	199.1
c60617_g2	43.945	103.775	72.23	37.41	26.31	59.595	0.995	54.765
c60654_g1	0	0	0	1.035	1.33	9.915	0	0
c60681_g1	5.97	6.955	8.125	5.62	2.075	4.1	0.155	5.56
c60703_g1	22.79	67.585	11.4	20.185	7.13	43.635	1.18	53.44
c60708_g1	13.29	19.445	16.225	23.39	0	10.435	22.805	25.12
c60719_g1	0	0.72	0	276.82	202.2	144.69	0	0.34
c60764_g1	2.9	4.255	6.47	4.44	1.395	4.18	0	1.655
c60770_g1	3	2.76	2.745	0.715	0.11	0.14	3.135	1.895
c60771_g1	9.76	12.645	15.73	22.885	9.14	13.505	2.575	17.82
c60847_g1	195.35	286.415	219.8	124.56	13.98	25.255	17.095	248.06
c60871_g1	0	0.465	0	37.18	444.275	517.18	0.21	0.205
c60879_g1	43.295	34.865	37.18	82.19	15.42	17.425	59.66	42.28
c60880_g1	29.03	17.01	1.565	13.295	16.24	22.1	62.52	34.55
c60888_g1	85.86	81.49	43.84	59.71	80.36	121.965	3.18	82.92
c60894_g1	0	0.5	0.57	0.205	0	0.345	3.395	1.1
c60904_g1	1.265	0.82	0.88	5.375	17.045	6.59	0.375	1.685
c60943_g1	19.25	12.53	12.52	7.03	1.235	3.855	40.95	12.97
c60964_g1	7.77	8.77	10.465	6.11	3.78	7.75	1.66	7.625
c60970_g1	0.085	0.08	0.145	1.41	2.95	5.075	0.315	0.255
c60971_g1	26.34	46.65	75.57	3.65	0.21	0.325	34.225	20.975
c60999_g1	0	0	0	0.71	5.195	18.545	0.695	0
c61003_g1	9.505	5.235	0	0	0	0	76.58	50.915
c61017_g1	1.75	4.345	3.7	1.9	1.635	5.195	0.66	1.605
c61023_g1	3.57	0.475	0.4	1.29	0.745	3.69	0	0.145
c61032_g1	3.745	2.655	1.685	0.11	0	0.115	1.955	4.985
c61044_g1	2.77	1.3	4.465	129.95	260.86	223.115	7.045	1.635
c61048_g1	1.32	2.22	0.53	2.285	0.585	0.735	5.63	2.995
c61048_g2	1.88	2.27	0.285	0.385	0	0.61	6.805	2.32
c61053_g1	14.675	15.69	24.23	14.555	8.32	6.405	24.74	15.095
c61082_g1	967.485	1187.54	353.565	2.4	0.715	0.37	68.905	454.43
c61087_g1	4156.89	6628.78	11756.9	3603.33	2837.28	5163	154.53	4443.67
c61113_g1	21.28	16.515	21.07	7.2	4.555	7.225	30.88	31.65
c61149_g1	0	0	0	0	0	0.145	398.94	36.41
c61152_g1	0	0.68	0	60.845	704.345	848.31	0.26	0.63
c61174_g1	53.18	119.73	233.215	82.95	93.935	83.98	6.085	86.05
c61183_g1	415.675	567.47	625.62	516.13	267.9	568.58	22.865	378.74
c61184_g1	0	0.085	0	2.055	4.39	12.175	0.145	0.075
c61186_g1	10.38	13.97	11.995	4.03	3.375	8.43	1.3	11.085
c61194_g1	1.545	1.745	2.59	1.21	0.71	1.745	0.305	1.435
c61195_g1	45.21	43.975	32.04	7.755	1.28	2.9	53.245	66.45
c61196_g1	0.45	0.87	0.455	0.205	0.065	0.2	2.205	0.395
c61196_g2	0.335	0.695	0.185	0.135	0	0.37	2.45	0.205
c61199_g1	0.92	0.785	2.575	516.08	659.44	527.705	1.07	0.715
c61203_g1	229.01	338.17	335.82	164.57	124.905	228.73	21.245	269.18
c61230_g1	4.295	2.79	1.135	11.04	3.675	2.66	9.46	7.175
c61231_g1	13.01	12.9	18.515	6.01	1.36	4.345	1.795	13.91
c61250_g1	0	0	0	18.195	31.275	61.575	2.815	1.855
c61258_g1	0.495	0.07	0	3.45	6.385	8.11	1.965	0.815
c61268_g1	287.07	292.555	45.155	8.56	0	0	424.05	863.56
c61287_g1	8.95	4.985	1.795	17.885	12.595	22.415	145.685	39.97
c61287_g2	9.81	6.67	2.17	18.64	13.72	19.945	126.985	39.575
c61288_g1	0	0	0	4.365	35.98	100.905	0	0
c61288_g2	0	0	0	31.935	798.09	726.8	0.85	0.45
c6131_g1	0.56	0.97	0	18.295	10.195	14.265	30.58	17.685
c61349_g1	5.305	5.095	5.905	34.69	47.51	77.525	3.81	4.03
c61351_g1	0	0	0	2.13	3.815	11.14	0.6	1.005
c61361_g1	7.39	8.92	10.47	6.97	2.44	4.405	0.805	6.59
c61377_g1	10.23	9.37	7.37	6	2.385	4.135	19.565	13.06
c61412_g2	0	0	0	0	0.735	8.175	0	0
c61413_g1	2.695	2.095	0.485	31.64	23.22	28.69	28.105	12.635
c61413_g2	126.99	145.345	142.625	11.92	4.115	3.075	30.43	32.325
c61416_g1	0.545	0.155	0.22	15.615	27.91	40.6	0.14	0.15
c61428_g1	7.725	5.145	1.975	3.005	1.07	1.175	27.06	7.09
c61428_g2	5.71	5.425	2.45	3.495	1.065	1.07	27.89	7.78
c61432_g1	1.07	1.095	4.805	0.33	0.09	0	1.13	0.57
c61434_g1	26.39	56.58	6.05	30.13	11.36	59.36	1.91	39.01
c61490_g1	11.79	16.045	18.805	13.255	11.395	26.73	6.595	11.27
c61495_g1	0.31	0.29	0.535	12.225	13.425	9.22	5.935	0.885
c61500_g1	0	0	0	1.01	4.1	2.84	0	0
c61515_g1	112.365	152.465	42.04	14.54	0.74	0.81	85.465	151.18
c61515_g2	285.57	331.995	79.33	41.94	1.32	2.095	224.76	344.54
c61519_g1	578.48	488.875	567.59	534.78	192.01	427.625	55.26	661.54
c61521_g1	1.005	1.415	2.69	2.365	1.265	1.63	0	1.1
c61524_g1	7.095	1.42	0	0.345	0	0	246.6	126.04
c61533_g1	0.81	0.455	1.18	0.09	0.355	0.095	1.55	1.015
c61541_g1	0.55	0.6	0	6.59	0.52	0.345	17.08	3.375
c61559_g1	0	0.675	0.195	1.035	3.04	4.455	1.07	0.155
c61560_g1	23.205	23.945	25.785	15.935	12.565	22.275	3.775	19.31
c61573_g1	8.855	8.75	10.21	6.14	4.125	12.98	1	8.75
c61576_g2	219.805	249.38	318.46	903.245	1496.99	1486.39	228.33	211.055
c61586_g1	22.205	28	32.03	10.78	5.345	8.075	10.235	42.22
c61627_g1	0	0	0	35.6	91.26	148.47	0.745	0.36
c61651_g1	16.72	3.71	0.535	11.62	8.725	4.365	356.415	117.87
c61653_g1	6.945	12.965	10.67	13.455	8.075	21.64	0.445	15.14
c61655_g1	38.08	34.59	39.115	25.565	74.605	45.835	10.785	125.865
c61658_g1	3.66	3.525	2.25	1.425	1.83	1.565	8.635	14.865
c61668_g1	590.52	571.495	647.105	500.4	162.97	425.56	45.605	628.915
c61674_g1	3.44	11.605	0.35	6992.72	10401.5	5755.5	28.655	7.46
c61675_g1	32.15	33.12	44.905	16.775	21.625	7.39	33.435	29.085
c61683_g1	0.545	1.31	0.64	1.74	0.705	0.695	4.935	1.91
c61693_g1	0.17	0.31	0.21	12.665	22.27	12.035	0.265	0.57
c61694_g1	290.575	456.785	549.74	377.615	0	415.695	486.05	651.725
c61698_g1	95.455	104.685	125.17	71.7	53.51	80.73	25.595	81.21
c61722_g1	10.595	36.41	66.485	40.39	23.915	32.77	0.29	11.68
c61734_g1	997.675	1507.94	1486.19	1116.85	1.665	873.33	1489.48	1616.21
c61738_g1	2.87	2.3	3.3	8.215	1.245	1.915	12.75	4.59
c61739_g1	1.225	1.295	1.67	4.885	7.165	10.945	2.235	0.665
c61744_g1	393.835	537.845	131.065	20.225	9.395	27.19	716.815	363.77
c61785_g1	7.755	8.56	2.895	68.08	13.96	5.645	6.77	1.18
c61788_g1	28.915	30.055	29.05	26.465	13.33	28.77	4.56	26
c61789_g1	0.24	0	0	16.78	13.315	31.555	0	0
c61791_g1	1.135	3.005	1.865	3.845	2.46	2.595	0.065	0.875
c61804_g1	61.04	70.185	108.14	13.04	7.335	55.3	9.69	135.13
c61807_g1	25.085	33.925	46.545	19.725	6.755	12.245	10.56	43.605
c61816_g1	53.5	48.57	26.01	54.44	168.305	230.95	197.3	84.68
c61840_g1	0.065	0.17	0	1.525	1.53	3.315	0.41	0.21
c61842_g1	0.285	1.12	1.175	1.2	1.71	3.66	0.095	1.45
c61861_g1	55.025	63.93	68.915	39.825	29.92	49.05	13.72	60.655
c61866_g1	17.895	21.525	10.5	0.225	0.295	0.495	44.57	41.015
c61867_g1	0	0.15	0	2.455	49.91	31.68	0	0
c61867_g2	0	0	0	1.445	38.6	26.78	0.235	0.25
c61867_g3	0.365	0.34	0.445	2.005	40.015	29.24	0	0.3
c61890_g1	19.695	13.645	16.135	23.95	9.475	6.625	60.305	24.19
c61891_g1	0.2	0.045	0.06	1.125	1.655	1.565	0.12	0.085
c61891_g2	0.65	0.525	0.57	3.87	9.08	9.285	2.35	0.845
c61912_g1	4403.36	4453.81	1195.96	8.835	1.1	3.19	4400.4	5715.78
c61924_g1	0.11	0.27	0	177.38	186.795	265.15	0.29	0.09
c61925_g1	1.935	2.185	3.125	5.895	9.33	7.305	3.545	3.36
c61928_g1	12.84	14.145	8.705	15.97	7.02	9.045	1.66	13.49
c61931_g1	0	0	0	0.675	0	0.11	1150.36	88.235
c61938_g1	866.405	1329.31	1058.2	352.385	234.955	646.57	36.995	649
c61945_g1	0.48	0.98	0.845	12.555	2.265	2.56	7.58	0.895
c61946_g2	0	0	0	0.22	2.235	9.535	0	0
c61963_g1	8.15	5.625	2.115	1.71	1.395	0.935	77.865	35.43
c61992_g1	22.14	17.595	20.155	35.94	11.16	9.33	78.1	30.01
c62014_g1	92.195	149.81	173.68	101.325	28.79	76.015	8.795	107.8
c62014_g2	107.33	301.655	311.69	183.53	55.94	136.195	15.56	162.585
c62016_g1	8.62	1.275	0.4	154.475	84.32	134.05	433.5	205.335
c62024_g1	1550.78	1551.91	389.965	268.25	79.205	55.765	5473.98	3001.49
c62034_g1	4.135	3.59	4.365	2.99	2.32	3.14	0.99	6.25
c62042_g1	166.46	169.015	219.035	242.38	149.565	268.54	72.41	170.425
c62044_g1	0.77	0.68	0.835	0.16	0	0	5.13	1.74
c62129_g1	7.69	2.04	5.03	10.77	2.785	1.77	9.93	4.46
c62131_g1	1.645	1.125	1.15	11.605	4.6	3.3	13.025	6.215
c62140_g1	2.2	2.675	2.895	1.87	1.755	2.16	8.295	2.885
c62140_g2	2.475	1.75	1.995	0.9	1.67	1.49	7.58	2.335
c62155_g1	1.21	0.625	1.17	0.415	0.515	0.17	2.355	3.14
c62156_g1	2.63	3.38	3.25	13.17	6.22	8.135	1.81	3.855
c62156_g2	2.635	3.305	2.32	9.19	5.02	6.95	1.45	2.69
c62157_g1	128.53	149.755	61.975	16.05	3.105	1.585	52.725	94.105
c62173_g1	17.995	15.92	7.54	25.99	1.57	3.435	49.675	28.49
c62186_g1	3.465	0.965	0.765	10.57	29.955	3.095	29.98	10.39
c62187_g1	19.4	2.505	1.695	1.175	0	0	100.47	49.6
c62202_g1	0	0	0	0	1.905	12.635	0	0.06
c62212_g1	0.145	0.26	0.41	1.04	15.915	21.63	0.425	0.43
c62228_g1	0	0	0	1.165	1.235	7.56	0	0
c62234_g1	53.92	65.715	68.405	39.815	27.7	22.965	136.24	77.295
c62254_g1	0.385	0.23	0.135	0.61	2.185	5.685	2.89	1.57
c62279_g1	0.73	0.48	0.79	0.21	0.415	0.8	22.7	2.625
c62283_g1	99.885	102.575	89.645	41.62	51.81	57.06	185.175	158.23
c62291_g1	1278.99	1477.66	1178.41	688.93	367.445	715.32	102.705	1199.88
c62349_g1	10.585	16.065	15.135	4.72	0.37	2.82	43.995	26.755
c62353_g1	1.705	1.165	2.695	1.56	2.18	2.295	0.26	2.13
c62407_g1	0.635	0.41	0.385	1.745	0	0	16.335	4.66
c62409_g1	88.88	143.705	94.435	26.11	0.235	0.07	27.665	51.17
c62427_g1	10.825	34.755	24.96	9.485	7.995	14.97	0.405	5.855
c62430_g1	14.75	16.455	24.29	7.185	4.56	9.06	0.985	17.015
c62437_g1	19.605	17.125	28.305	9.22	10.97	13.74	73.655	24.55
c62445_g1	5.49	4.09	4.4	4.325	4.245	3.105	11.445	5.83
c62447_g1	12.26	13.505	11.535	1.375	1.765	8.35	0.33	4.86
c62449_g2	1.57	0.565	0.345	0.42	0.11	0.265	5.525	5.065
c62475_g1	97.415	93.26	132.365	73.115	212.785	274.78	6.565	112.19
c62475_g2	98.565	112.19	113.72	80.7	49.47	94.435	7.13	102.07
c62480_g1	0	0	0	15.035	66.085	137.56	2.815	2.275
c62482_g1	28.61	33.615	43.445	22.79	18.28	27.31	2.39	28.995
c62500_g1	5.275	3.58	3.01	2.535	1.505	1.73	13.905	9.45
c62501_g1	0	0	0	0.96	1.285	4.865	0.13	0
c62515_g1	1.32	0.705	1.12	3.425	1.495	2.755	0.205	0.76
c62528_g1	0.16	0	0	4.36	3.89	2.575	2.835	1.82
c62538_g1	10.68	13	14.3	8.535	2.73	5.545	9.855	22.245
c62540_g2	28.815	30.54	5.6	43.465	15.575	16.62	207.845	120.62
c62547_g1	0	1.235	0	0.885	13.415	37.465	0.22	0.695
c62547_g2	0.445	0.415	0	11.205	23.09	67.765	1.065	0.365
c62547_g3	0	0	0	1.12	0.85	3.975	0	0
c62561_g1	0.12	0	0.295	10.885	20.465	10.465	0.585	0.205
c62569_g1	62.16	17.945	10.405	11.895	0.42	0.36	1503.6	213.67
c62573_g1	1.155	0.715	0.2	7.61	58.71	46.5	2.305	2.04
c62590_g1	39.47	71.305	32.245	5.165	2.395	0.2	23.39	40.325
c62616_g1	0	0	0.25	14.58	6.835	6.385	0	0
c62629_g1	6.065	5.275	1.97	15.765	8.29	9.835	0	3.21
c62631_g1	0	0	0	15.23	44.165	12.42	1.465	0
c62640_g1	385.125	297.1	124.965	278.94	63.11	93.46	743.84	307.27
c62649_g1	0.03	0	0.035	0.94	0.18	0.67	0.025	0.025
c62652_g1	39.035	15.145	9.685	41.47	24.5	21.35	24.28	9.995
c62661_g1	1.6	6.21	0.39	1.075	0.665	5.235	0	9.425
c62680_g1	0	0	0.17	1.23	10.645	1.465	0.23	0.23
c62685_g1	24.645	28.23	39.59	23.14	125.985	45.635	7.45	28.395
c62694_g1	0.245	0.395	0.325	1.62	4.81	7.185	0.235	0.725
c62711_g1	0	0	0	2.455	17.475	41.115	0	0
c62712_g1	4.31	4.94	6.49	0.99	1.725	0.49	3.32	1.065
c62723_g1	1.96	2.04	1.76	3.85	1.165	1.115	8.14	4.09
c62742_g1	0	0	0	0.71	8.265	10.27	0	0
c62754_g1	0	0	0	0	1.1	18.565	0.175	0
c62762_g1	58.79	37.61	5.64	0	0	0.13	123.815	145.255
c62770_g1	5.465	11.565	8.305	8.625	4.395	7.675	1.445	11.665
c62783_g1	1.46	1.55	0.83	10.705	1.73	0.325	2.505	0.76
c62816_g1	0.935	0.845	0	9.1	9.41	13.155	18.995	7.805
c62817_g1	11.145	13.175	1.6	2.99	2.03	10.045	1.005	5.96
c62830_g1	0	0	0	1.125	35.12	170.965	0.185	0.26
c62835_g1	1.24	0.635	0.74	0.405	1.815	0.51	3.705	0.49
c62842_g1	499.25	257.055	0.72	0.23	0.135	0.64	347.95	1163.5
c62845_g1	3.685	1.295	0	0	0	0	46.515	53.73
c62851_g1	30.93	14.305	4.675	91.92	39.675	48.86	194.665	74.505
c62851_g2	27.82	12.555	2.985	79.96	36.165	47.285	175.845	67.735
c62854_g1	4.93	24.42	7.85	0.355	0.11	0.275	3.32	2.815
c62860_g1	26.6	27.215	23.78	10.535	0	1.085	29.84	22.94
c62861_g1	0.21	0	0.215	41.55	23.73	68.39	5.825	2.38
c62873_g1	3.435	6.235	4.56	3.745	0.93	2.565	13.55	6.925
c62907_g1	0	0.115	0	3.53	139.66	584.37	0.4	0.3
c62910_g1	1.56	1.125	2.22	15.03	20.865	15.675	3.255	1.535
c62912_g1	12.885	19.025	15.48	3.905	6.535	21.205	0.27	10.295
c62917_g1	8.365	5.48	0.21	17.94	12.77	18.105	89.225	74.065
c62930_g1	25.69	30.55	0.145	0.195	0.18	1.955	54.4	114.57
c62936_g1	5.71	10.335	8.065	4.425	1.68	5.67	1.345	8.22
c62938_g1	24.745	21.38	38.3	20.27	12.975	21.015	0.925	24.555
c62947_g1	24.74	24.095	33.355	15.875	10.115	15.955	2.295	28.705
c62959_g1	0	0.205	0.235	0.6	1.77	2.77	0.415	0.26
c62980_g1	1.22	1.71	0.955	0.16	0.135	0.22	3.335	3.03
c62988_g2	0.835	1.2	1.4	0.605	1	0.51	4.145	1.495
c62995_g1	0.14	0	0.17	0.44	2.825	4.81	2.225	0.79
c63037_g1	0.43	0.37	0	219.43	132.695	198.735	0.335	0
c63045_g1	1.185	0.74	0.3	2.73	0.065	0.09	6.98	2.745
c63055_g1	0	0	0	0	0.46	4.16	0	0
c63056_g1	10.475	12.72	11.995	14.325	6.825	12.61	1.095	7.255
c63076_g1	9.8	7.96	7.69	0.94	2.355	5.385	0	8.06
c63111_g1	40.58	87.4	82.505	9.2	0.05	2.5	41.145	47.585
c63124_g1	408.825	397.59	1112.38	174.085	261.12	346.465	20.685	472.14
c63125_g1	42.97	20.47	19.545	47.01	0	0.805	10.98	28.055
c63126_g1	55.81	43.725	42.42	29.82	24.18	54.31	3.9	48.145
c63139_g1	23.615	42.06	55.485	59.57	29.595	72.585	47.68	16.97
c63181_g1	0.68	1.68	0.855	2.515	1.25	2.085	0.065	2.055
c63204_g1	1.46	3.485	2.13	0.245	0.305	9.55	0	4.325
c63205_g1	49.78	81.66	54.88	15.39	10.87	23.6	6.675	70.95
c63206_g1	0.885	0.92	0.395	5.385	2.365	17.115	24.495	6.695
c63206_g2	1.14	0.33	0	9.02	3.17	16.64	16.04	6.55
c63211_g1	0.585	0.51	0	388.35	143.57	163.225	1.635	0.38
c63217_g1	7.645	9.735	14.015	8.615	1.64	5.785	0.915	10.335
c63221_g1	31.305	30.85	34.745	8.785	0	1.215	48.65	62.475
c63223_g1	0	0.05	0.055	0.44	0.72	1.595	0.665	0
c63237_g1	0	1.125	0	468.905	27.365	19.47	59.2	1.285
c63244_g2	2862.76	2693.45	3011.64	1659.97	1153.99	2996.26	135.54	2133.78
c63261_g1	0	0.3	0.36	0.54	39.665	28.545	0	0.285
c63287_g1	1.725	3.01	3.455	2.76	1.265	1.64	0.06	2.57
c63291_g1	0.21	0	0	7.075	9.74	22.495	0.66	0.76
c63291_g2	1.315	2.76	1.91	13.035	15.49	32.875	1.74	2.33
c63303_g1	0.84	2.21	2.18	5.54	6.835	4.995	2.06	1.96
c63305_g1	27.78	28.845	30.205	15.725	5.625	16.75	1.855	23.755
c63332_g1	4.475	7.225	8.95	0.305	1.975	4.175	0.69	9.99
c63337_g1	8.92	9.55	10.245	8.235	11.66	11.865	2.93	5.02
c63381_g1	2.715	2.735	4.435	1.85	0.785	0.37	4.17	3.75
c63394_g1	20.735	24.645	19.53	6.64	3.145	10.645	2.47	25.655
c63397_g1	0.92	0.65	1.31	0.8	0.52	0.98	0.095	0.88
c63399_g1	0.235	0.205	0	192.195	82.27	50.875	2.11	0.195
c63407_g1	2.645	4.26	4.485	4.445	1.775	3.69	0.51	4.93
c63415_g1	971.94	384.14	587.15	453.005	87.825	284.425	19.93	977.43
c63418_g1	0.56	1.47	0.68	2.935	2.845	6.25	37.46	9.635
c63452_g1	1.885	2.21	1.37	0.075	0.035	1.06	1.325	3.71
c63509_g1	0.13	1.14	0.96	0.945	1.335	3.56	0.515	1.48
c63518_g1	0	0	0	12.7	100.695	199.32	0	0
c63524_g1	42.92	36.665	16.52	95.1	0.675	122.895	153.2	137.71
c63524_g2	39.38	39.97	15.34	86.025	0.225	116.97	167.62	131.1
c63528_g1	0.345	0.3	1.085	4.92	8.455	16.855	0.29	0.285
c63541_g1	0.535	0.29	0.135	9.535	6.6	8.25	1.715	0.67
c63549_g1	12.105	11.945	17.695	7.1	5.555	12.12	1.325	13.035
c63559_g1	28.185	30.045	37.57	30.81	16.065	28.155	3.915	32.58
c63570_g1	1.63	1.285	0.595	0.77	0.17	0.82	18.05	12.715
c63583_g1	0	0	0	25.49	91.28	244.645	3.17	2.015
c63583_g2	0	0	0	4.685	9.575	46.095	0.445	0
c63603_g1	0.97	0.56	1.07	0	0	0	2.645	2.535
c63614_g1	2.155	3.665	1.755	1.12	1.895	7.43	0.445	2.065
c63618_g1	0	0.06	0	1.695	0.34	1.875	0.055	0
c63624_g1	2.72	1.725	1.795	2.9	11.06	8.56	33.535	7.145
c63630_g1	860.49	790.485	1109.32	669.48	408.99	716.495	121.995	672.91
c63634_g1	0	0.975	0	528.025	259.19	242.615	1.32	0.26
c63636_g1	6.94	1.405	0.11	0	0.425	0.7	254.615	183.47
c63649_g1	98.215	118.485	122.255	258.645	46.84	97.52	9.87	136.62
c63671_g1	0.795	1.11	0.97	25.78	32.655	60.345	12.12	2.67
c63676_g1	1397.23	1461.02	1587.32	12.21	1.775	1.135	160.96	218.385
c63682_g1	2.585	3.105	3.02	0.935	0.05	0.25	1.77	1.79
c63683_g1	22.32	24.615	52.155	50.62	80.455	107.87	138.975	62.835
c63691_g1	3.17	1.565	6.665	2.375	0.52	2.705	0	0.82
c63697_g1	67.425	62.325	72.93	37.98	47.355	44.17	13.925	81.775
c63698_g1	3.065	3.16	2.775	1.215	0.27	0.23	7.07	4.385
c63712_g1	112.165	175.44	156.09	62.45	45.875	100.345	20.09	80.685
c63714_g1	164.735	115.2	90.165	46.645	8.77	21.73	739.165	281.685
c63718_g1	6.165	14.61	5.925	1.37	0.815	1.85	0.965	11.85
c63728_g1	0.18	0	0	0.46	4.935	3.46	0	0
c63731_g1	0	0.235	0	0.79	3.665	13.69	0.21	0
c63732_g1	0	1.175	0	22.785	31.36	72.46	4.795	2.23
c63740_g1	0	0	0	1.94	1.11	3.885	4.305	0.285
c63744_g1	3.92	4.9	1.93	4.045	0	3.405	7.08	7.155
c63745_g1	246.1	283.055	274.45	248.65	122.225	312.495	17.75	317.21
c63756_g1	0.31	0.07	0	0	0	0.685	8.935	1.685
c63759_g1	2.995	0.4	0.52	40.855	69.665	138.14	51.385	14.385
c63775_g1	17.73	26.97	30.385	29.15	27.93	36.49	8.08	23.185
c63781_g1	2.045	1.585	2.485	3.255	1.585	2.485	0.175	2.49
c63788_g1	338.715	415.29	456.51	191.955	144.43	249.2	58.455	308.155
c63795_g1	0	0.86	0	4.345	16.455	4.25	11.59	2.46
c63810_g1	31.49	40.655	41.48	4.69	2.27	3.09	2.775	25.76
c63821_g1	0.6	0.555	1.82	1.07	0.375	2.715	0.095	0.99
c63827_g1	11.205	12.64	15.975	13.38	6.12	10.475	4.595	22.38
c63839_g1	2.43	1.08	0.225	0.515	0	0	57.135	9.135
c63839_g2	0.79	1.055	0	0.31	0	0	54.33	9.725
c63857_g1	63.48	85.135	60.515	35.205	18.23	47.105	5.755	68.62
c63859_g1	284.33	370.79	150.325	212.695	159.36	280.285	18.665	249.94
c63862_g1	13.775	13.715	19.23	10.555	4.49	10.31	0.205	17.595
c63865_g1	0	0	0	20.22	20.555	59.11	0.83	0
c63870_g1	0.28	0	0	69.49	65.865	142.97	0.44	0.23
c63870_g2	0	0.185	0	55.51	60.64	153.21	0.53	0
c63883_g1	77.35	149.895	131.715	56.92	34.145	108.095	3.88	69.455
c63895_g1	12.62	4.155	6.515	0.605	0	0.32	17.195	5.93
c63897_g1	131.485	195.17	88.2	56.01	36.66	119.315	21.27	122.32
c63900_g1	1.735	1.43	1.45	1.245	1.08	2.785	0	1.065
c63906_g1	6.605	6.185	15.945	8.34	0.74	12.885	0.645	1.265
c63919_g1	5.245	6.86	7.795	4.765	1.975	4.88	0.985	5.32
c63933_g1	27.73	18.505	5.9	36.31	81.74	161.59	89.63	78.01
c63936_g1	4.095	2.855	7.04	1.1	0	0	19.915	7.85
c63953_g1	0	0.14	0	38.045	18.765	109.775	1.665	0.13
c63972_g1	5.855	7.15	3.27	17.91	11.145	5.355	35.65	21.955
c63975_g1	0	0	0	0.175	5.48	9.065	0	0
c63976_g1	0	0.17	0	12.655	40.845	64.37	3.55	3.44
c63978_g1	3.715	5.33	6.68	7.555	5.4	3.125	10.265	8.305
c63996_g1	19.495	12.99	0.79	50.61	13.325	20.855	149.93	72.69
c64019_g1	170.12	290.78	236.215	54.27	50.575	109.415	11.15	279.765
c64019_g2	53.965	99.94	88.155	11.33	13.13	32.375	1.425	89.695
c64025_g1	0.225	0.195	0	0.56	40.07	92.12	0	0.185
c64045_g1	120.37	161.775	135.41	73.275	42.1	106.705	9.875	125.25
c64058_g1	107.225	145.745	118.455	68.295	38.78	87.49	3.395	94.27
c64069_g1	5.1	6.635	8.075	7.5	2.975	8.205	0.765	5.88
c64070_g1	0	0	0	2.275	1.665	8.495	1.075	0
c64075_g1	450.1	581.235	425.485	170.82	92.96	257.235	45.945	417.68
c64083_g1	0.325	0.84	0	5.865	9.855	11.625	1.875	0.54
c64122_g1	3.52	3	3.635	2.245	1.255	1.83	0.685	3.62
c64124_g1	0.525	0.985	1.04	4	39.285	58.94	1.135	0.985
c64133_g1	6.455	2.09	2.42	0.9	0.755	1.15	8.48	7.965
c64136_g1	0.26	0	0	0.205	3.98	4.37	0	0.365
c64148_g1	0	0	0	153.225	136.84	290.635	0.96	0.25
c64160_g1	129.86	140.24	51.375	21.71	1.07	1.335	84.44	139.435
c64182_g1	0.135	0.18	0.375	1.955	1.59	9.9	0.21	0
c64210_g2	10.505	6.88	10.46	8.39	5.785	8.105	1.005	12.305
c64272_g1	0.93	2.215	1.15	1.07	0.235	0.2	1.54	1.235
c64275_g1	0	0.72	0	102.725	55.59	68.63	7.195	2.725
c64285_g1	50.94	37.95	41.835	17.165	0	0.14	6.18	11.705
c64312_g1	9.615	1.85	1.015	0	0	0	5.555	21.59
c64330_g1	27.73	55.815	23.025	6.13	7.475	14.6	0	30.92
c64341_g1	21.475	29.665	43.125	23.47	7.51	9.5	38.845	29.02
c64351_g1	0.26	0	0	4.835	7.095	39.3	4.09	0.215
c64356_g1	3.115	7.625	3.36	0.805	3.415	6.335	0.195	5.645
c64373_g1	11.62	15.42	23.555	7.84	6.635	14.785	0.16	12.555
c64378_g2	0	0.06	0	1.01	2.75	2.145	0.055	0
c64389_g1	13.735	6.98	3.89	9.945	5.115	5.32	0.355	7.695
c64417_g1	5.4	3.705	2.245	9.98	3.28	3.31	20.975	10.04
c64449_g1	0.53	0.05	0.395	9.69	7.25	11.41	0.39	0.305
c64454_g1	0	0	0	4.5	4.62	2.685	0.06	0
c64456_g1	21.32	18.11	13.57	13.125	6.26	9	2.425	23.835
c64482_g1	43.92	51.365	50.815	17.925	11.67	24.41	11.835	52.175
c64488_g1	15.725	12.85	16.22	15.91	7.74	11.455	1.6	10.92
c64502_g1	0	0	0.06	0.91	2.49	13.715	0.105	0
c64526_g1	112.05	108.52	162.38	62.07	21.315	35.82	11.335	114.575
c64544_g1	0.91	1.82	1.175	1.79	0.725	1.935	0.27	1.65
c64547_g1	3.63	2.81	2.63	12.98	41.84	49.61	22.225	7.52
c64564_g1	118.67	156.775	215.865	80.495	36.26	82.57	10.09	125.715
c64595_g1	6.545	9.255	8.15	5.525	3.055	8.53	0.93	7.985
c64602_g1	31.73	2.645	1.38	1.25	0	0	685.84	95.28
c64602_g2	1.48	0.885	0.4	1.08	0.17	0.42	79.325	15.39
c64625_g1	12.56	16	18.2	14.21	0.125	14.54	25.77	25.475
c64661_g1	4.495	3.92	5.16	21.985	0	18.305	24.36	20.3
c64679_g1	0.57	0	0	43.455	116.3	262.95	9.975	6.435
c64686_g1	11.395	18.98	23.325	17.395	15.465	23.955	5.555	12.355
c64690_g1	1.885	1.5	2.405	1.455	0.98	2.335	21.65	6.115
c64691_g1	0	0	0	1.3	2.19	3.835	0	0
c64701_g1	35.82	26.805	16.225	7.3	0.225	0.595	74.56	85.53
c64707_g1	1.775	0.395	0.155	7.22	1.675	3.395	17.225	9.61
c64727_g1	0.315	0.06	0	35.145	18.875	43.975	1.86	0.615
c64727_g2	0	0	0	22.13	17.65	36.905	1.5	0.54
c64728_g1	0.305	0.795	0.695	0.26	0	0	41.355	11.855
c64730_g1	31.365	51.825	46.86	40.685	19	41.7	2.34	42.895
c64733_g1	0	0	0	0.305	0.87	0.91	3419.23	134.085
c64734_g1	2.59	1.145	2.6	4.915	0.38	0.8	10.125	5.465
c64735_g2	3.745	4.32	5.265	4.325	2.33	4.495	1.105	4.245
c64739_g1	2.84	2.745	3.915	1.83	1.435	1.22	7.1	1.66
c64758_g1	0	0	0	0	0.3	0	617.315	16.79
c64760_g1	147.97	188.42	195.82	113.405	0.375	88.43	268.115	247.2
c64760_g2	105.56	141.92	165.295	85.15	0	57.6	176.575	173.28
c64763_g1	562.665	738.1	952.68	85.02	5.525	4.735	25.575	63.53
c64774_g1	1.13	2.74	1.17	1.405	1.905	0.675	4.71	2.385
c64777_g1	28.415	31.26	41.435	16.295	21.095	29.12	5.44	28.82
c64784_g1	61.995	61.455	3.16	1	1.185	2.85	864.64	374.5
c64790_g1	1.785	2.28	1.36	0.905	2.115	1.525	0.07	2.68
c64797_g1	0	0	0	21.86	574.98	294.6	0.315	0
c64803_g1	15.975	9.835	49.78	36.28	118.41	197.86	22.085	11.245
c64810_g1	4.59	5.265	6.47	9.705	5.495	4.99	23.845	8.815
c64813_g1	0	0.465	0	1.89	5.17	8.905	0	0
c64823_g1	1.21	1.48	2.105	0.985	0.925	0.99	4.455	1.755
c64839_g1	0	0	0	22.27	20.505	73.7	1.825	0
c64839_g2	0	0.27	0	41.6	39.9	136.44	5.995	1.425
c64839_g3	0	0	0.475	50.225	41.66	181.04	6.86	2.255
c64841_g1	35.545	32.985	25.845	4.085	0.63	0.815	54.81	19.245
c64858_g1	2.51	2.695	1.485	1.835	1.23	0.815	8.86	3.3
c64860_g1	198.415	220.92	116.18	19.95	3.2	6.525	283.925	366.55
c64862_g1	1.995	1.41	1.195	1.065	0.17	0.29	6.495	5.45
c64878_g1	47.09	69.315	108.95	23.21	11.465	41.11	5.53	38.455
c64879_g1	662.015	375.735	106.965	60.56	26.26	11.735	1982.71	1405.39
c64893_g1	0	0	0	8.345	53.205	57.845	0	0.2
c64899_g1	16.545	10.315	42.78	36.185	159.625	56.355	22.33	4.995
c64942_g1	1.02	1.09	1.995	2.74	0.475	0.555	5.275	4.645
c64980_g1	615.63	1100.96	1247.63	709.14	338.7	720.89	42.19	859.69
c65001_g1	0	0.175	0	20.285	97.285	138.42	0.32	0
c65011_g1	1.22	1.495	0	498.75	1695.9	372.16	1.27	1.19
c65052_g1	226.89	261.13	129.095	36.355	8.525	1.4	346.69	296.82
c65082_g1	21.37	23.43	35.385	28.05	15.48	24.225	1.87	13.925
c65103_g1	0.38	0	0	75.51	34.86	26.015	0.295	0
c65116_g1	0	0	0	0.235	0	9.545	0	0
c65120_g1	34.22	11.015	1.38	5.745	0.255	0.94	668.8	296.835
c65135_g1	1.01	1.435	1.75	13.505	16.09	16.345	0.695	0.99
c65152_g1	186.065	72.07	79.36	94.07	16.57	67.085	3.63	180.305
c65179_g1	16.925	24.58	27.525	0.89	5.205	6.79	1.3	15.085
c65194_g1	610.16	1044.13	845.405	327.09	203.975	462.205	41.045	615.68
c65201_g1	5.985	3.69	12.765	22.26	6.025	2.08	48.895	15.06
c65222_g1	9.47	7.68	11.105	3.455	1.395	2.825	2.77	11.745
c65241_g1	3.36	2.525	2.135	25.465	8.425	14.33	5.31	2.975
c65264_g1	4.84	5.82	0	0.35	0.67	1.075	15.33	9.63
c65268_g1	2.55	1.575	0.155	118.63	124.825	277.245	177.46	52.025
c65276_g1	1.225	1.77	2.085	6.26	7.985	3.925	0.62	2.23
c65284_g1	0.11	0.095	0	5.02	17.715	27.96	0	0
c65304_g1	6.46	5.1	2.25	20.82	107.325	111.725	7.81	13.065
c65311_g1	0	0.1	0	5.78	3.87	66.29	0.09	0
c65317_g1	2.04	0.53	2.255	1.67	0	0	3.29	3.04
c65318_g1	0	0	0	6.44	9.5	19.795	0.165	0.16
c65319_g1	35.455	39.645	29.655	40.23	26.49	44.675	13.065	45.76
c65332_g1	5.17	6.795	7.515	0.23	0	0	5.73	7.605
c65338_g1	0	0	0	157.575	115.77	291.45	1.195	0.85
c65344_g1	1163.83	1044.23	474.07	246.485	70.6	49.405	4773.3	2666.88
c65345_g1	24.785	12.825	25.54	12.125	2.925	3.41	49.84	16.175
c65382_g1	4.61	7.025	5.45	0.24	0	2.065	0.48	9.605
c65393_g1	0.215	0.095	0	1.955	0	0.09	23.585	6.125
c65394_g2	0.18	0	0.095	1.335	3.505	5.645	0	0.22
c65397_g1	9.77	14.205	12.125	9.67	6.35	11	2.115	14.02
c65400_g2	0.38	0.355	3.54	9.5	5.12	13.585	0	0
c65402_g1	8.73	9.665	10.33	16.46	25.855	17.085	3.525	10.12
c65417_g1	0	0	0	0.96	3.55	13.79	0.145	0
c65426_g1	1.56	3.855	0.77	0.56	0	0.38	8.035	20.445
c65426_g2	1.475	4.615	0.86	0.6	0	0.315	13.99	24.445
c65437_g2	3	3.09	2.645	1.57	2.515	1.2	5.665	10.66
c65443_g1	1.99	3.43	2.115	5.08	29.355	14.345	0.545	1.815
c65446_g1	92.605	99.585	110.9	138.225	154.39	199.045	41.115	72.345
c65451_g1	0	0	0	0.69	3.545	12.98	0.295	0
c65452_g1	8.93	13.005	18.03	9.525	6.65	12.315	1.05	12.94
c65464_g1	9.62	17.66	24.15	4.105	5.935	8.32	0.6	8.855
c65466_g1	44.555	80.875	71.315	1.76	0	0	7.55	23.01
c65473_g1	27.755	30.135	5.815	10.93	10.795	10.49	162.75	84.715
c65484_g1	0	0	0	0	2.37	6.665	0	0
c65528_g1	0	0	0	3.26	1.67	3.02	0	0
c65538_g1	0.385	0.13	0.05	2.005	1.17	2.145	0.04	0.12
c65542_g1	0.23	0.025	0	0.195	0	0	11.97	6.095
c65546_g1	2.22	1.565	2.39	92.52	121.14	192.905	34.16	6.19
c65559_g1	1.305	5.515	1.21	3.385	4.09	9.31	0.17	1.97
c65561_g1	24.005	24.765	34.39	22.47	5.675	14.855	0.58	26.055
c65576_g1	4.335	0.445	0.125	0.72	0.105	0.175	16.48	9.62
c65607_g1	0.39	1.075	0.24	5.71	9.16	14.035	0.79	1.125
c65612_g1	3.78	6.09	6.34	1.28	1.27	0.54	3.89	1.875
c65612_g2	19.975	27.16	17.63	5.1	4.88	1.735	13.275	8.105
c65615_g2	1.545	1.725	1.375	1.645	9.005	10.485	2.27	1.59
c65621_g1	0.405	0	0	15.88	81.885	231.315	0.855	0
c65636_g1	17.34	23.74	27.09	14.6	8.415	18.835	3	22.09
c65636_g2	17.965	21.53	32.015	13.365	7.805	15.63	2.225	21.32
c65647_g1	5.33	5.645	7.67	3.195	2.445	1.19	13.53	7.055
c65652_g1	2.465	3.895	3.365	2.825	1.42	2.38	0.81	5
c65653_g1	0.38	1.755	0.155	680.42	2355.36	2417.78	1.24	1.455
c65653_g2	0.155	0.28	0	40	657.785	473.28	0.065	0.19
c65673_g1	21.465	29.795	35.79	32.845	13.395	18.785	0.98	21.175
c65678_g1	0.56	0.55	1.085	1.62	0.52	0.525	2.725	0.875
c65687_g1	0	0.365	0	6	43.84	58.465	0.355	0.345
c65695_g2	3.415	2.64	3.745	2.335	1.78	3.015	0.31	3.44
c65702_g1	27.28	30.78	13.495	1.91	0	0.085	65.44	51.46
c65719_g1	0	0.17	0	3.61	2.135	3.79	0.77	0
c65727_g1	56.83	78.23	128.435	15.08	18.28	39.335	5.825	80.98
c65731_g1	11.34	24.925	18.065	17.57	5.715	27.19	1.695	11.605
c65732_g1	112.69	91.06	62.11	211.555	547.56	623.285	306.74	215.75
c65749_g1	129.54	102.325	105.78	739.85	275.6	832.92	206.5	165.175
c65751_g1	31.875	27.705	13.76	22.12	109.78	151.6	238.315	111.735
c65757_g1	1.23	1.85	6.25	2.02	0	0	7.18	4.17
c65770_g1	0	0.365	0	20.83	24.565	57.975	2.415	0.695
c65780_g1	3.2	3.67	6.895	4.03	3.275	3.685	0.135	4.875
c65790_g1	0	0	0	8.055	20.985	30.79	0.24	0
c65793_g1	0.345	0.3	0.315	0.62	1.245	2.14	0.07	0.355
c65817_g1	0	0.08	0	0.265	3.08	23.48	0	0
c65820_g1	0.85	5.015	0	3650.74	5879.19	6400.37	8.32	2.615
c65820_g2	5.585	20.66	0.305	6848.48	24664.5	14884.2	17.965	11.31
c65821_g1	0	0	0	40.18	23.51	86.155	2.05	1.095
c65824_g1	12.715	18.675	22.155	14.57	5.42	7.71	0.73	9.355
c65827_g1	3.16	2.1	2.705	0.325	0.745	1.23	0	2.93
c65830_g1	6.945	3.53	7.63	4.95	2.52	2.02	14.145	7.445
c65832_g1	72.565	81.19	88.975	29.06	30.23	104.8	19.025	132.865
c65835_g1	0.14	0.13	0	16.41	151.925	260.155	0.385	0.26
c65839_g1	0.46	1.98	0.475	637.46	1354.21	626.1	198.715	46.175
c65843_g1	32.77	37.05	38.675	42.68	21.065	33.065	5.32	37.51
c65845_g1	8.7	14.555	18.575	0	2.12	5.965	0.285	11.04
c65853_g1	0	0	0	17.145	36.62	67.885	0	0
c65866_g1	3.695	2.05	0	49.075	31.465	59.825	88.595	26.345
c65889_g1	0	0	0	1.61	1.14	5.38	0	0
c65929_g1	227.27	61.205	0.235	372.515	54.67	59.075	2126.59	1335.42
c65944_g1	36.73	11.505	9.69	4.14	2.745	0.975	243.92	137.33
c65983_g1	36.61	4.225	0.705	0.655	1.01	0	6.835	12.915
c65998_g1	59.63	71.13	75.715	143.805	31.215	54.69	5.89	74.885
c66021_g1	0.79	0.965	1.48	0.5	0.15	0.965	4.035	1.56
c66032_g1	0	0.79	0	425.125	469.97	643.36	0.685	0.96
c66039_g1	2.65	25.32	25.14	5.93	2.655	7.15	1.085	18.205
c66045_g1	0	0	0	19.9	99.38	177.505	0	0.225
c66061_g1	0.09	0.155	0	121.17	82.07	250.755	0.235	0
c66069_g1	0.1	1.18	0.1	12.395	9.585	5.2	2.52	2.195
c66071_g1	3.615	3.6	2.37	0.95	0	0	0.155	3.735
c66076_g1	34.405	33.85	16.87	39.38	6.03	4.445	37.79	22.94
c66076_g2	29.075	28.045	11.585	31.56	5.29	3.61	33.31	18.345
c66092_g1	0	0.06	0	19.76	27.5	39.01	0.055	0
c6610_g1	0	0	0	0.22	1.58	3.015	0	0
c6610_g2	0	0	0	0	1.215	6.175	0	0
c66105_g1	89.36	77.475	63.74	6.345	0.11	0.1	32.38	36.93
c66117_g1	36.215	66.02	75.41	26.84	17.07	31.465	2.845	42.2
c66149_g1	0	0	0	10.265	8.085	25.44	1.69	0.335
c66159_g1	1.505	0	4.44	1.275	16.19	8.36	1.995	0.52
c66185_g1	0.3	0.26	0.18	1.245	2.76	5.19	0.71	1.23
c66191_g1	14.69	15.49	21.44	6.51	4.275	7.235	0.865	15.5
c66194_g1	1.24	0	0	211.57	119.62	214.35	0.99	0
c662_g1	0	0	0	0	7.97	14.7	0	0
c66202_g1	8.765	7.9	2.135	1.835	1.17	0	34.96	40.555
c66209_g1	1.11	0.65	1.64	1.345	1.46	0	2.375	2.555
c66211_g1	0	0	0	110.135	72.885	91.75	0.235	0
c66215_g1	0	0.255	0	40.27	13.83	13.155	31.045	9.34
c66222_g1	38.725	34.095	26.955	18.245	6.77	22.005	2.43	32.91
c66222_g2	29.23	30.22	13.43	14.315	6.07	17.61	2.995	30.745
c66241_g1	0.05	0.03	0	1.485	4.49	5.835	0.045	0
c66242_g1	0.85	0	0	19.71	6.87	26.87	37.585	4.67
c66244_g1	17.225	15.25	20.52	13.12	34.35	23.315	4.215	64.955
c66273_g1	0	0	0	0.17	2.725	9.795	0	0
c66289_g1	0.15	0	0	165.975	145.54	303.795	5.91	1.56
c66297_g1	1.07	0.735	0.16	0.49	0.16	0.4	4.11	2.995
c66298_g1	25.97	40.4	36.555	33.275	0.15	23.3	40.62	42.165
c66320_g1	148.07	125.5	253.815	63.325	62.795	81.85	8.26	165.49
c66330_g1	0.225	0.215	0.495	1.42	19.655	43.77	0.09	0.185
c66341_g1	2.105	2.015	3.285	1.825	1.845	1.71	0.24	2.935
c66354_g1	1.135	1.415	1.475	6.92	9.345	11.275	1.195	1.6
c66356_g1	0.25	0	0	2.02	40.5	140.495	0.195	0.205
c66376_g1	0	0	0	0	0.37	5.205	0	0
c66377_g1	1.365	1.325	9.61	27.845	124.055	115.4	0.39	0
c66384_g1	7.61	12.15	17.005	4.98	1.135	9.375	0.565	6.86
c66401_g1	7.435	5.33	6.42	3.16	1.145	1.725	7.295	8.2
c66443_g1	10.095	18.585	15.165	13.275	7.185	15.7	2.43	13.24
c66443_g2	1.565	2.98	3.94	1.07	1.03	2.555	0.215	2.37
c66447_g1	7.8	24.95	9.39	0.18	0	0.18	6.8	14.75
c66456_g1	549.67	585.79	750.125	260.73	151.985	451.39	113.115	639.815
c66465_g1	18.075	26.53	14.4	0.135	0	0	1.525	10.195
c66469_g1	0.62	0.665	0.865	1.285	0.625	0.215	2.82	1.02
c66499_g1	1.345	0.605	1.145	1.29	0.565	0	4.36	1.93
c66510_g1	16.825	8.825	2.915	3.655	1.84	2.245	138.495	67.11
c66511_g1	0.78	0.845	1.275	0.695	0	0.045	1.53	1.45
c66524_g1	105.415	117.5	123.145	99.56	57.51	112.875	6.045	108.95
c66524_g2	0.195	0.68	0.685	17.975	10.88	11.12	0.975	0.32
c66540_g1	0.065	0.355	0.435	1.72	10.13	18.82	0.215	0.265
c66540_g2	0.095	0	0.1	0.74	7.9	13.375	0	0
c66546_g1	0.25	0	0	2.06	9.64	26.26	0	0
c66548_g1	0	0	0	0	3.185	48.84	0	0.105
c66554_g1	0	0	0	49.015	18.225	26.15	0.19	0
c66555_g1	0.465	1.14	1.155	0.915	0.02	0.455	0.205	2.025
c66574_g1	0.625	0.31	0.77	455.29	458.905	914.89	185.115	56.04
c66586_g1	1.61	5.475	7.995	0.055	0.11	1.225	3.865	2.485
c66589_g1	1.53	0.72	0	76.43	117.355	214.775	157.695	34.025
c66592_g1	42.105	46.62	55.2	29.36	19.695	37.47	11.375	42.16
c66613_g1	254.295	209.52	442.55	122.86	59.85	126.045	14.745	234.81
c66636_g1	1.06	1.405	1.455	1.935	0.565	0.885	7.105	5.155
c66640_g1	3.705	2.375	3.72	3.165	1.635	1.8	17.295	5.93
c66644_g1	4.225	3.775	2.7	1.835	1.695	1.22	5.1	4.405
c66652_g1	1.745	1.53	2.085	1.535	0.75	2.095	0.155	3.28
c66664_g1	49.52	58.28	35.08	23.885	14.755	13.625	94.575	63.78
c66668_g1	5.81	6.225	5.615	0.59	0.73	0.535	0.59	1.195
c66685_g1	23.875	47	68.49	106.13	0.29	35.08	44.975	38.25
c66694_g1	35.74	23.885	20.915	28.97	7.52	20.095	7.615	54.96
c66694_g2	10.935	14.615	17.64	15.725	6.535	14.73	1.395	14.775
c66711_g1	43.66	36.82	64.17	23.97	53.815	75.71	8.76	8.475
c66711_g2	8.635	9.225	9.07	5.48	7.455	17.135	2.99	3.125
c66714_g1	23.57	14.25	6.12	0.475	0	2.15	44.875	17.495
c66716_g1	83.875	96.03	65.795	133.005	539.775	840.195	397.735	106.735
c66720_g1	2.115	0.365	0.515	28.16	29.285	75.615	15.405	7.97
c66724_g1	17.59	15.19	18.505	16.65	7.09	18.045	2.925	17.625
c66726_g1	21.46	28.815	22.38	14.96	10.82	16.38	0.865	18.985
c66734_g1	43.805	28.29	7.705	106.585	734.79	1312.96	675.33	248.745
c66735_g1	202.445	161.675	41.81	0.265	0.475	0.14	825.535	431.85
c66736_g1	0	1.395	0	0	0	0.225	26.135	18.515
c66764_g1	33.365	23.125	41.665	19.13	1.9	1.39	24.935	18.365
c66775_g1	1.635	0.945	0.57	6.7	20.505	34.525	28.055	8.29
c66777_g2	0.545	0.96	0.755	19.035	0.45	0.385	18.925	4.115
c66805_g1	57.605	123.585	186.645	54.605	38.67	105.81	6.895	58.405
c66807_g1	78.645	130.025	60.81	42.82	26.12	64.33	13.26	70.565
c66810_g1	23.65	30.51	44.16	53.05	39.915	53.67	17.61	15.33
c66816_g1	0.14	0	0	0	1.755	9.785	0	0
c66822_g1	0.41	0.355	0	68.02	164.27	320.87	12.685	10.61
c66846_g1	63.645	7.855	0	1.8	0.755	1.955	1443.77	1025.21
c66867_g1	0.125	0.32	0	28.765	0.13	0.525	21.94	10.315
c66872_g1	10.025	6.595	4.5	24.995	19.56	14.21	55.265	31.58
c66887_g2	10.09	8.71	15.145	7.1	4.855	7.93	1.605	8.4
c66894_g1	10.835	9.46	19.96	30.88	62.185	56.88	5.63	9.07
c66899_g2	2.055	3.16	2.63	2.37	1.19	2.08	0.63	4.085
c66906_g1	0.355	0.31	0.225	0.89	1.98	2.42	0.32	0.4
c66910_g1	8.73	19.625	2.64	7.6	6.26	12.82	1.245	11.64
c66933_g1	41.53	39.505	68.445	39.685	9.945	27.475	2.445	37.72
c66940_g1	30.11	31.205	37.405	9.16	7.795	16.465	5.775	29.62
c66957_g1	0	0	0	11.715	111.24	80.335	1.82	0.235
c66963_g1	5.575	7.64	5.24	5.06	0.61	1.42	16.955	12.87
c66970_g1	3.495	2.8	1.15	154.705	122.155	108.975	58.8	19.325
c66975_g1	0.53	0.075	0	1.65	52.285	74.03	0.335	0.145
c67027_g1	83.21	14.27	25.665	591.725	197.175	18.045	2.475	2.89
c67048_g1	0.67	1.545	0.235	0	0	0	5.17	4.41
c67049_g1	75.35	73.725	15.03	1.305	0.555	0.225	43.04	97.405
c67061_g1	41.57	59.245	81.905	20.985	10.005	30.27	4.095	56.845
c67061_g2	24.425	15.49	28.42	25.195	22.37	21.945	1.25	46.975
c67070_g1	16.26	17.18	21.365	17.295	6.64	15.2	2.155	22.92
c67073_g1	0	0	0	10.84	89.535	106.935	0	0
c67074_g3	424.435	654.495	641.395	209.215	223.855	310.12	13.4	364.09
c67074_g4	239.06	328.23	271.645	62.915	42.93	102.88	19.695	276.235
c67074_g5	1015.79	1326.91	1730.76	376.375	516.555	641.53	59.485	760.315
c67074_g6	2332.05	2882.57	3266.59	946.625	616.845	1401.69	113.98	1928.39
c67080_g1	140.545	104.74	92.74	61.795	6.69	11.485	194.975	140.055
c67100_g1	96.495	58.615	43.2	4.675	0.16	0.405	344.3	183.345
c67106_g1	727.855	954.225	870.38	425.955	297.585	790.605	36.88	608.045
c67118_g1	29.58	40.905	48.405	52.6	9.525	40.925	2.365	45.115
c67138_g2	13.81	15.78	16.14	17.975	7.465	10.875	2.955	9.755
c67142_g1	0.575	0.75	0.345	230.125	2347.98	2811.78	0.935	1.865
c67156_g1	12.35	17.005	25.47	16.25	11.25	14.56	2.355	19.225
c67159_g1	7.75	4.815	11.915	3.52	1.865	5.995	0.155	3.92
c67167_g1	0	0	0	18.495	7.8	41.015	0	0
c67168_g2	11.59	4.745	8.02	18.375	4.34	4.64	17.43	8.97
c67169_g2	0	0	0	0.22	0.585	5.82	0	0
c67169_g3	0	0	0	0.185	0.48	4.09	0.2	0
c67174_g1	39.225	38.325	34.64	40.34	23.285	27.105	6.395	50.485
c67189_g1	14.78	5.115	6.265	2.91	1.035	0.535	4.4	4.995
c67196_g1	2.785	4.835	1.515	1.325	1.815	3.445	0.035	2.99
c67199_g2	3.275	5.93	4.44	0.26	0	1	2.865	2.12
c67202_g1	1.66	0.24	0	67.48	26.59	71.765	811.735	93.65
c67210_g1	0	0.12	0	4.53	52.92	112.695	0.285	0.055
c67214_g1	101.97	107.685	127.415	118.985	79.865	134.055	31.975	96.205
c67218_g1	0	0	0	9.895	6.82	59.375	0.525	0.695
c67238_g1	276	319.36	296.46	123.465	66.415	145.58	23.91	225.955
c67241_g1	6.11	9.79	2.29	1.21	0.19	0	15.58	12.39
c67261_g1	0.615	0.675	0	0.12	0	0.13	3.1	1.265
c67265_g1	7.365	7.605	12.85	2.71	0	3.435	13.73	11.67
c67276_g1	30.795	15.575	14.03	9.365	12.555	15.035	70.91	47.69
c67288_g1	4.3	15.435	14.965	5.355	7.22	12.185	0.56	8.85
c67293_g1	413.03	239.78	332.935	110.61	60.945	173.42	57.585	225.39
c67296_g1	0.66	0.26	0.355	3.705	0.145	1.97	15.625	4.88
c67300_g1	4.445	10.2	11.785	9.035	4.79	8.605	0.335	6.685
c67306_g1	248.545	433.62	303.565	157.06	84.645	248.585	11.95	295.605
c67313_g1	2.055	5.13	0	2011.44	7933.14	7651.35	4.92	5.475
c67313_g2	0	0.53	0.225	363.6	741.825	769.325	0.35	0.2
c67328_g1	1.595	2.66	2.94	0.77	0.415	1.25	0.045	1.4
c67346_g1	4.435	5.735	3.69	2.905	2.42	4.975	0	4.765
c67350_g1	875.745	842.3	754.365	1697.79	645.27	1608.72	63.64	1266.57
c67357_g1	0	0.295	0	16.615	299.26	1137.3	0.265	1.28
c67357_g2	0	0	0	2.085	28.895	108.035	0	0
c67358_g1	0	0	0	0.575	9.125	16.85	0	0.16
c67361_g2	0.795	0.17	0.24	0	0	0	7.66	5.89
c67364_g1	6.24	8.06	7.415	6.685	4.04	5.18	0.535	8.28
c67408_g1	9.3	31.06	9.035	0.355	0	0	2.34	7.98
c67408_g2	11.635	28.325	3.96	0.69	0	0	2.5	9.04
c67418_g1	0	0.055	0	3.505	63.725	34.485	0.05	0
c67428_g1	0	0.07	0	0.44	40.39	25.69	0	0
c67436_g1	0.675	0.255	0.14	12.995	7.675	26.85	31.195	7.71
c67439_g1	174.68	241.49	163.99	268.21	56.795	155.105	24.935	328.585
c67440_g1	0	0	0.535	3.575	209.27	218.36	2.255	0
c67441_g1	0	0.365	0	0	4.5	4.19	0.805	0.115
c67443_g2	5.625	7.18	5.31	2.27	0.21	2.34	2.35	8.195
c67449_g1	0.545	1.595	0.48	2.39	1.555	5.76	2.09	1.35
c67456_g1	5.52	7	4.185	5.515	6.76	15.475	1.3	8.21
c67457_g1	0	0.27	0	10.325	3.835	8.505	6.9	0
c67459_g6	99	77.535	29.515	131.605	413.815	472.435	294.01	218.765
c67459_g8	47.625	39.135	16.6	69.95	204.435	222.825	128.45	105.525
c67461_g1	737.95	313.4	49.075	0.07	0.24	0.835	1158.38	1487.29
c67461_g2	41.385	14.54	4.675	0.125	0	0.135	68.495	83.78
c67488_g1	39.11	55.3	48.005	45.54	16.25	23.94	4.83	46.69
c67498_g1	58.21	73.28	65.8	45.29	31.52	56.105	6.99	64.145
c67522_g2	76.82	205.275	305.05	77.23	66.215	160.475	1.995	128.565
c67544_g1	1.72	2.14	2.7	38.415	48.435	87.015	16.78	5.8
c67559_g1	22.155	12.32	20.29	0	0	0	61.085	63.98
c67559_g2	36.25	16.255	17.955	0.305	0	0.335	97.18	92.305
c67570_g1	9.885	14.32	20.01	13.33	7.29	11.43	1.41	15.715
c67572_g1	1.315	1.435	3.225	1.41	0.61	3.485	0.235	1.805
c67573_g1	141.815	124.545	157.43	64.93	44.035	76.14	15.64	109.53
c67589_g1	32.955	38.87	28.56	19.125	13.095	16.205	8.375	51.235
c67589_g2	17.97	23.455	31.715	12.51	5.28	10.495	4.985	27.89
c67596_g1	0.535	0.64	1.575	3.835	1.83	0.305	1.15	8.62
c67610_g1	144.16	145.055	112.42	3.035	1.99	3.03	40.83	142.86
c67610_g2	106.66	124.89	128.535	2.385	0.97	1.455	23.09	103.24
c67618_g1	24.8	32.97	50.625	24.29	15.75	26.19	0.41	8.975
c67632_g2	8.315	11.14	10.765	6.615	3.15	5.23	0.59	15.52
c67642_g1	117.815	83.08	11.735	1.21	0.46	3.17	1086.32	401.115
c67647_g1	16.985	1.805	1.09	1.705	6.49	0.83	8.625	2.09
c67659_g1	11.22	8.575	1.83	0.11	0	0.125	11.28	18.685
c67662_g1	9.845	6.715	11.795	0.64	0.395	0.165	4.24	3.22
c67665_g1	816.245	766.12	491.845	94.72	9.555	7.12	2070.16	1122.62
c67688_g1	3.12	4.98	7.65	0.775	3.255	3.85	0.1	6.7
c67714_g1	98.955	217.305	213.32	58.875	58.32	137.27	8.775	117.825
c67718_g2	4.415	4.915	6.44	1.755	1.22	2.885	0.45	4.965
c67720_g1	101.945	106.23	6.585	0.365	0	0	77.13	166.97
c67720_g2	15.785	17.595	18.59	6.13	0.6	4.17	15.65	26.16
c67724_g1	542.97	554.87	376.305	7.845	0.34	0.555	726.805	482.44
c67724_g2	1130.79	1202.01	861.085	19.16	1.47	0.75	1590.97	1008.49
c67724_g3	384.75	411.71	279.675	6.745	0.14	0.38	576.825	349.535
c67729_g1	0.1	0.095	0	1.34	5.345	9.155	0.715	0.08
c67746_g1	0	0	0	70.915	119.155	110.315	0.53	0
c67751_g1	4.425	5.525	5.31	4.39	2.87	2.92	0.19	3.08
c67763_g1	6.375	6.72	11.835	7.87	4.13	7.005	0.945	8.175
c67766_g1	2.44	1.76	0.81	1.295	0	0	3.41	1.275
c67768_g1	140.235	160.395	204.19	163.315	41.73	107.54	15.45	254.935
c67769_g1	4.3	3.005	5.06	4.24	3.57	5.34	0.685	7.845
c67776_g1	5.26	14.7	11.84	2.75	2.39	3.97	0.475	4.485
c67800_g2	1.425	1.765	0.85	198.945	288.605	196.275	75.25	7.385
c67805_g1	4.33	3.95	3.625	1.845	1.18	1.475	16.23	11.655
c67824_g1	1.53	1	0.87	1.075	1.04	0.5	5.84	1.795
c67831_g1	14.95	11.515	15.73	9.82	5.065	9.155	2.195	10.685
c67831_g4	28.015	25.27	33.02	17.49	9.71	21.81	2.665	18.08
c67834_g1	0	0	0	4.39	5.995	27.65	0	0
c67846_g1	0	0.19	0.27	1.095	7	5.435	1.82	1.635
c67871_g1	11.87	9.635	2.385	33.675	72.565	86.22	43.535	28.08
c67872_g1	19.775	8.805	0.81	11.905	6.305	20.69	503.31	106.955
c67873_g1	2.09	0.66	0	0.15	0	0.41	75.485	19.59
c67875_g1	18.9	36.33	29.615	19.2	13.25	23.1	1.855	46.525
c67877_g1	13.055	12.805	23.835	8.56	5.49	9.11	0.76	7.83
c67881_g1	0.995	0.685	1.025	1.16	4.385	5.855	3.065	1.26
c67887_g1	0	0.21	0	0.465	9.34	55.7	0	0.565
c67891_g1	10.555	10.14	10.975	14.15	4.22	11.345	1.61	11.25
c67898_g1	9.245	11.84	11.205	7.74	2.35	5.355	0.75	18.325
c67904_g1	2.27	3.715	3.79	0	0.315	0.125	0.49	6.465
c67904_g2	2.13	2.82	2.265	0.395	0.205	0.465	0.685	7.485
c67911_g1	0.56	1.245	0.635	3.47	2.095	5.775	3.48	2.005
c67912_g1	278.16	333.815	212.675	97.935	72.335	161.67	19.48	243.16
c67916_g1	14.69	15.34	12.52	9.325	3.84	9.705	2.085	17.32
c67918_g1	46.77	58.53	62.61	24.505	21.095	38.61	4.79	45.905
c67930_g1	69.225	114.01	62.82	75.225	41.455	55.325	2.66	70.425
c67943_g1	0.055	0.145	0.185	2.06	3.42	5.915	0.13	0.09
c67949_g1	3.27	4.96	0	1.215	0.715	2.93	0	2.405
c67949_g2	2.53	5.43	1.1	1.21	1.835	4.135	0	2.075
c67955_g1	127.765	183.685	156.245	120.04	46.82	141.81	10.145	107.97
c67958_g1	16.63	16.485	18.595	15.095	6.72	9.955	36.935	22.48
c67965_g1	4.67	6.64	7.175	5	2.28	5.94	0.265	2.33
c67971_g1	50.86	68.82	94.725	19.25	22.94	67.49	6.355	42.115
c67974_g1	5.42	4.98	4.12	2.53	1.435	2.815	0.535	6.055
c67975_g1	22.18	33.3	45.47	9.605	6.865	19.89	2.825	36.78
c67988_g1	3.63	4.125	3.065	1.09	0.11	0.35	8.07	5.705
c68011_g1	6.97	8.48	6.405	6.365	5.915	8.825	0.285	11.59
c68016_g1	57.235	79.58	77.515	58.185	37.275	57.265	6.55	85.11
c68033_g1	15.28	21.885	11.96	10.565	11.48	12.015	1.305	12.065
c68044_g1	81.96	5.845	0	0	0.38	0.305	648.72	601.025
c68047_g1	0.48	0.54	0.66	0.45	0.275	1.17	0	0.055
c68058_g1	6.385	5.97	5.46	3.09	0.8	3.455	0.855	3.78
c68059_g1	105.305	122.225	108.475	77.275	45.955	86.745	10.7	83.215
c68074_g1	11027.4	19660.8	10935.6	9069.1	5630.26	11102.8	402.82	10197.4
c68074_g2	375.135	457.64	89.92	41.72	3.395	10.415	743.23	314.53
c68080_g1	34.745	77.04	58.42	677.855	14.42	33.58	4.47	37.355
c68088_g1	12.685	11.32	4.685	46.94	87.8	102.18	48.52	36.005
c68088_g3	4.49	4.415	2.525	28.69	61.09	69.495	24.51	19.075
c68090_g1	0	0	0	1.375	0.65	0.555	11.435	4.345
c68096_g1	47.66	70.775	62.835	28.375	25.5	30.29	12.055	137.62
c68097_g1	0.325	0.225	0	27.925	17.43	34.49	15.685	7.25
c68112_g1	29.595	34.755	47.415	6.72	4.525	20.115	2.245	54.625
c68116_g1	0	0	0	19.07	130.57	168.4	0	0.14
c68116_g2	0	0.785	0	37.14	1366.09	1570.58	0.42	0.56
c68133_g1	0	0.24	0.335	53.84	79.815	233.88	4.87	1.14
c68136_g1	3.49	6.305	4.96	5.44	2.08	4.9	0.815	2.695
c68141_g1	11.695	1.5	1.04	1.6	0	0	77.455	20.58
c68150_g1	0	0	0	18.015	31.43	73.53	5.08	0.815
c68150_g2	0	0	0	62.305	86.39	235.62	15.36	3.44
c68159_g1	0.96	3.195	2.745	1.135	0.8	2.635	0	3.775
c68166_g2	30.18	23.465	12.27	22.845	11.72	28.17	6.915	20.805
c68168_g1	35.52	27.89	25.2	5.94	5.295	9.435	34.935	49.615
c68173_g1	0	0	0	2.135	5.315	10.645	0	0
c68177_g1	1.25	3.44	1.445	5.535	4.675	6.525	0.305	1.335
c68181_g1	10.81	33.095	23.745	9.47	4.645	7.835	2.545	27.58
c68183_g1	0	0	0	168.08	68.1	120.85	2.125	0.7
c68188_g1	9.995	8.215	7.065	30.975	52.79	34.795	32.01	19.165
c68192_g1	93.315	88.11	100.45	55.785	19.785	64.9	5.865	81.35
c68216_g1	0.785	0.865	0.835	2.51	10.23	29.415	1.685	1.42
c68227_g1	0	0	0	8.11	163.105	212.75	0	0
c68236_g1	0.165	0.19	0.115	0.84	11.405	17.755	0.22	0.36
c68244_g1	0	0.15	0	157.75	94.995	235.39	1.44	0.4
c68246_g1	13.91	5.375	8.01	12.965	4.6	8.66	0.35	6.725
c68246_g2	9.375	3.385	7.195	9.685	2.64	5.88	0.36	5.635
c68260_g1	0	0	0	1.845	1.8	4.595	0.24	0.15
c68260_g3	0.73	1.99	0.285	169.69	168.545	232.415	9.005	1.845
c68284_g1	0.115	0.125	0.035	0.985	1.28	1.695	0.115	0.165
c68294_g1	0	0	0	0.49	2.07	8.845	0	0
c68300_g3	2682.53	2920.36	1212.73	21.57	3.815	0.7	40.05	513.58
c68317_g1	1.395	5.32	0	3790.09	7479.44	3702.51	5.63	4.2
c68317_g2	1.285	4.4	0	2271.43	4938.01	2984.47	3.935	2.175
c68317_g3	0	0	0	3.925	12.965	13.965	0	0
c68327_g1	258.87	324.13	247.165	90.185	34.91	133.47	9.74	125.92
c68331_g1	15.81	15.105	19.085	23.27	0.905	4.045	38.315	23.805
c68343_g1	0.175	0	0	9.785	14.315	40.93	5.185	4.03
c68349_g1	7.785	6.82	2.205	2.21	1.435	1.795	38.945	15.635
c68384_g1	341.82	68.33	6.345	132.025	14.78	8.28	2773.6	2306.39
c68398_g1	1.175	1.06	0.87	5.465	6.82	5.84	0.59	0.365
c68402_g1	0	0.245	0	5.11	36.77	78.42	0.68	0.465
c68402_g2	0	0	0	5.685	37.575	78.29	0.73	0.97
c68403_g1	14.12	35.92	25.46	24.51	0.065	14.235	24.03	43.485
c68410_g1	0.905	1.605	0	804.585	2367.3	1886.05	3.575	2.99
c68418_g1	3.985	5.995	4.09	4.47	0	5.98	13.11	7.64
c68435_g1	2.175	7.115	2.16	6.54	3.685	6.495	0.76	4.835
c68440_g1	120.63	115.855	15.01	447	950.19	774.055	499.995	309.435
c68440_g4	44.875	47.38	13.015	198.3	315.285	303.39	183.55	129.815
c68452_g1	9.165	6.995	4.89	3.96	4.68	5.06	29.76	20.31
c68453_g1	6.81	7.065	1.66	7.935	4.13	7.6	0.375	8.63
c68461_g1	1.55	1.58	2.585	7.76	8.335	10.435	10.32	4.22
c68467_g1	6.19	7.67	8.27	7.465	2.485	3.985	0.52	7.84
c68469_g1	0.48	1.44	2.335	6.995	2.335	7.07	1.265	0.67
c68474_g1	9.55	12.64	11.155	0.235	0	0	5.72	11.305
c68476_g1	6.63	4.045	29.97	3.305	2.735	9.245	1.44	5.69
c68486_g1	45.54	46.61	43.32	34.15	23.55	37.675	11.235	38.165
c68500_g1	2.58	1.635	2.065	12.985	14.465	16.41	5.285	5.77
c68508_g1	7.36	2.97	0.85	0	0	0.105	3.525	11.695
c68513_g1	0.1	0	0	0	9.68	16.635	0	0
c68514_g1	13.2	4.31	1.23	22.895	0	0.765	869.045	151.22
c68519_g1	0	0	0	0.305	0.4	1.89	0	0
c68534_g1	0	0	0	0	29.28	95.275	0.09	0
c68539_g1	0.145	0.695	0.175	18.745	17.13	11.275	0.575	0.12
c68541_g1	0	0	0	1.64	0.11	2.14	1.71	0.09
c68543_g1	6.625	7.89	2.49	2.125	0.625	1.125	5.48	6.515
c68548_g1	0.34	0.295	0	482.675	753.58	682.2	10.835	3.685
c68548_g2	0.435	0.375	0	279.26	282.305	140.51	3.555	0
c68553_g1	0	0.24	0	10.925	4.915	4.45	0.335	0.115
c68569_g1	0	0	0	18.65	58.465	52.3	0.75	0
c68571_g1	17.695	12.17	29.46	18.695	4.4	7.745	0.66	13.26
c68579_g1	3.86	8.41	6.75	2.395	5.205	9.705	0.365	6.55
c68598_g1	0.135	0.115	0	16.43	46.6	111.22	0.895	0.44
c68598_g2	0	0	0	6.725	28.26	61.985	0.235	0.295
c68612_g1	176.145	250.83	244.81	244.495	84.895	187.775	20.055	185.555
c68627_g2	753.705	1365.29	1118.78	964.525	3.335	799.01	904.265	1396.47
c68633_g1	5.805	5.09	1.415	0	0	0	22.81	33.5
c68634_g1	0.165	0.3	1.21	2.895	1.35	0.84	0.14	9.415
c68640_g1	1.1	2.45	2.24	2.66	0.88	4.065	0.085	2.62
c68657_g1	1.545	1.65	1.79	1.015	0.715	0.725	3.39	2.125
c68660_g1	55.01	45.815	9.04	106.54	111.995	85.335	389.405	209.9
c68676_g1	655.105	574.72	64.82	0.75	0.135	0.75	1286.63	1405.16
c68684_g1	34.91	27.175	7	12.54	0	2.495	45.715	28.285
c68688_g1	4.375	1.025	0	242.91	115.13	250.6	3029.16	309.965
c68705_g1	1.17	1.04	0.815	36.715	58.595	95.565	19.41	3.275
c68710_g1	23.195	17.77	18.51	1.925	0.59	0.41	30.88	24.61
c68717_g1	137.48	160.615	88.615	61.585	0.625	1.595	14.14	91.235
c68723_g1	0.295	1.06	1.06	0.47	0.805	2.825	0.705	0.12
c68726_g1	0	0.29	0.05	0.93	2.22	4.005	0.195	0.08
c68728_g1	48.565	53.315	76.97	37.82	9.26	27.94	4.52	76.28
c68748_g1	348.095	642.9	414.92	324.895	216.395	460.73	14.34	261.805
c68750_g1	42.445	62.14	62.985	82.36	25.06	49.37	6.495	60.285
c68755_g1	19.965	23.715	27.335	37.065	39.33	58.755	10.38	7.32
c68762_g1	7.495	2.95	0.285	335.93	201.705	467.37	393.68	118.275
c68762_g2	8.25	3.24	0.96	406.27	236.48	443.64	470.38	138.495
c68763_g1	36.855	34.48	48.995	54.03	24.365	42.545	7.44	48.03
c68780_g2	37.45	51.98	110.605	27.1	66.075	91.185	5.26	8.225
c68799_g1	7.9	7.01	6.77	8.335	5.16	7.695	0.455	8.57
c68807_g1	8	9.555	10.12	8.39	3.925	7.155	1.42	10.42
c68808_g1	12.58	21.8	31.475	3.71	3.195	3.47	0.26	19.925
c68832_g1	36.24	36.065	6.81	29.97	0.735	0.12	319.83	87.315
c68833_g1	396.36	94.34	3.2	170.515	23.05	15.665	3952.66	2753.05
c68838_g1	13.635	6.275	1.725	1.645	0.245	0.545	94.315	45.635
c68841_g1	1674.74	1617.13	2153.89	1856.88	984.3	1396.05	227.745	1511.81
c68850_g1	28.845	74.4	37.365	15.46	39.51	66.215	2.075	38.055
c68856_g1	2.645	4.13	14.55	0	0	0	24.465	20.365
c68882_g1	6.835	3.68	2.335	3.15	2.82	2.915	36.345	7.915
c68885_g1	7.405	6.535	11.72	9.205	2.265	13.605	0	12.905
c68886_g1	221.445	206.21	88.25	0.97	0.335	0.41	67.05	186.625
c68903_g1	81.02	171.975	322.97	76.405	141.37	145.4	5.325	94.45
c68903_g2	1092.17	1776.54	3094.24	758.88	1262.82	1522.16	40.885	1147.11
c68915_g1	1.32	0.285	0	42.605	39.94	97.715	30.495	8.405
c68919_g1	29.015	36.135	2.49	2.19	0.83	2.185	15.75	34.975
c68923_g1	2.16	1.45	1.77	11.97	10.945	19.995	8.08	2.595
c68928_g1	0	0	0	1.45	29.75	293.44	0.17	0
c68930_g1	0.995	0.98	0.415	34.1	0.73	0.955	17.675	11.49
c68933_g1	14.355	20.955	22.725	15.47	7.87	14.075	1.57	22.05
c68935_g1	7.195	8.63	6.48	5.59	1.26	3.545	14.355	12.52
c68944_g1	26.9	8.425	8.05	28.37	6.67	13.465	115.065	68.185
c68944_g2	30.765	10.19	8.46	32.595	6.445	8.21	169.115	92.755
c68950_g1	60.365	64.065	119.52	153.7	2.175	5.565	141.45	39.345
c68953_g1	9.775	7.34	11.36	3.415	3.305	7.245	1.99	7.635
c68968_g1	1006.66	1146.31	1613.61	854.915	567.75	990.61	140.06	1036.85
c68973_g1	2.29	2.835	2.725	3.145	1.58	2.255	8.9	2.605
c68973_g3	113.45	173.335	137.735	103.365	49.965	128.13	7.72	131.7
c68973_g4	21.105	32.78	38.41	22.78	7.845	15.12	2.205	24.195
c68977_g1	46.55	59.26	66.05	39.37	28.805	42.885	11.49	46.795
c68978_g2	27.27	5.78	42.755	96.365	100.15	23.52	8.77	5.895
c69017_g1	22.075	23.5	33.625	9.225	8.21	14.405	3.55	19.055
c69020_g1	26.735	29.27	21.88	6.43	4.07	1.76	32.62	25.395
c69020_g2	5.655	6.095	6.11	1.485	0.22	0.245	13.255	11.45
c69025_g1	4.815	5.795	3.39	6.56	31.165	42.93	22.9	7.94
c69029_g1	1.415	6.945	0	4957.09	6159.41	3441.36	16.96	3.23
c69042_g1	0.04	0.11	0.095	0.515	0.43	1.155	0.205	0.175
c69050_g1	2.4	2.27	9.875	0.595	0.44	1.45	0.355	1.685
c69053_g1	2.17	1.575	1.415	0	0.36	0.09	3.075	0.84
c69058_g1	0.045	0	0.055	0.035	1.965	6.185	0	0
c69101_g1	53.325	75.36	66.21	39.46	27.185	48.055	4.965	62.51
c69112_g1	0.41	0.275	0.285	0.815	1.34	2.505	0.415	0.56
c69122_g1	197.84	262.515	171.045	52.96	31.52	61.615	5.375	126.325
c69128_g1	13390.2	23234.8	21767.8	10987.5	6939.6	13080.9	494.04	11900.7
c69130_g1	22.83	20.815	15.21	17.455	10.1	18.89	1.625	16.56
c69134_g1	32.415	33.35	12.92	7.315	2.94	2.465	14.195	16.33
c69137_g1	0	0	0	14.19	21.895	62.345	0.295	0
c69137_g2	0	0	0	12.91	12.97	54.2	0.28	0.295
c69151_g1	5.52	7.93	9.465	9.345	0	6.375	15.425	8.01
c69166_g1	2.99	1.575	1.775	3.45	1.04	1.055	0	5.4
c69167_g1	0	0	0	1.795	1.485	4.61	0	0
c69168_g1	16.35	17.055	15.32	70.875	13.595	32.75	150.985	63.795
c69169_g1	1.08	1.18	0.475	2.415	0.305	0.255	3.185	1.53
c69176_g1	28.685	19.885	12.44	122.25	3.395	5.205	61.98	23.89
c69203_g1	0.2	0	0	13.425	17.155	72.71	5.655	1.735
c69204_g1	1.945	1.98	3.4	2.585	7.525	8.69	1.235	1.725
c69205_g2	2.475	2.05	2.07	0.43	0.725	0	5.17	2.185
c69211_g1	539.38	944.71	1252.24	1289.85	1.915	521.165	867.87	1065.59
c69211_g2	463.625	463.25	827.77	439.41	0.485	277.885	865.09	472.565
c69234_g1	9.95	8.875	13.92	12.28	12.49	13.17	59.255	17.825
c69236_g1	1.485	1.66	1.45	4.39	1.335	10.01	3.765	5.64
c69240_g1	124.785	70.7	74.96	109.48	96.01	95.34	0.78	176.065
c69251_g1	22.63	19.235	23.64	29.055	14.12	19.61	2.88	24.83
c69258_g1	3.555	4.965	4.28	20.365	1.185	2.185	0.47	6.315
c69280_g1	0.625	1.025	1.58	5.85	0	0.08	1.755	1.61
c69282_g1	12.115	11.555	15.89	10.605	0.97	3.75	16.435	29.395
c69285_g1	73.33	84.155	72.735	77.815	27.41	53.365	8.775	91.735
c69292_g1	0	0.235	0	285.725	172.375	100.71	4.03	0
c69298_g1	6.11	6.83	8.86	6.185	3.66	5.94	1.705	5.97
c69303_g1	15.69	28.75	33.33	6.22	9.23	18.765	0.375	22.4
c69308_g1	2.395	4.2	1.08	5.025	1.195	3.535	0	3.93
c69323_g1	12.12	17.44	23.525	14.95	1.23	1.62	6.305	6.495
c69328_g1	65.315	28.12	3.92	0.425	0.25	0.105	22.41	259.64
c69329_g1	0.19	0.08	0.33	2.895	48.105	90.85	0	0
c69331_g1	16.015	9.12	2.935	0.135	0	0	27.795	16.89
c69331_g2	128.63	56.75	2.88	17.64	21.44	11.195	185.25	221.005
c69332_g1	0.85	0.5	0.785	2.21	1.015	4.16	0.465	0.815
c69340_g2	58.03	35.19	16.845	16.99	9.275	11.965	68.055	118.98
c69342_g1	8.63	11.14	13.83	4.665	2.93	5.39	1.96	11.695
c69344_g3	73.6	123.385	141.53	69.115	50.55	99.88	6.35	100.36
c69344_g4	85.235	143.305	113.835	77.87	56.865	120.165	7.29	115.22
c69382_g2	4.155	9.585	13.84	6.71	2.065	6.7	0	6.535
c69388_g1	68.25	72.195	23.99	21.06	13.785	20.18	109.4	94.26
c69393_g1	9.105	6.245	7.745	20.18	4.96	6.92	35.52	27.385
c69394_g2	0	0.15	0.13	3.08	1.94	9.595	0.16	0
c69405_g1	0.575	1.045	0.63	0.79	0.34	0.855	12.905	3.075
c69405_g2	0.3	0.28	0.885	0.36	0.465	0.135	10.78	1.605
c69414_g1	0.54	0.325	0.56	1.15	3.35	4.07	0	0.15
c69416_g1	0	0.41	0	617.335	470.01	206.85	1.35	0.195
c69422_g1	6.685	11.75	5.58	11.02	5.565	7.425	1.42	10.31
c69423_g1	18.665	20.995	25.955	31.845	8.94	15.74	2.45	21.75
c69431_g1	2.81	4.72	6.83	7.05	5.755	7.57	0.315	4.285
c69443_g1	22.925	28.575	16.03	17.655	12.59	14.505	62	28.9
c69452_g2	157.805	51.9	36.07	138.345	233.51	115.795	231.945	109.675
c69453_g1	0	0	0	0.115	1.085	2.575	0	0
c69469_g1	29.31	40.055	20.31	61.305	16.69	17.255	6.54	40.485
c69478_g1	16.33	21.02	15.62	0.265	0	0	9.545	13.94
c69480_g2	111.775	154.355	92.31	33.365	8.36	25.235	5.17	82.86
c69504_g1	1.565	2.23	2.405	1.775	0.51	1.13	4.085	1.755
c69504_g3	8.705	7.535	10.7	18.475	6.66	10.985	0.29	6.41
c69504_g4	1.95	2.18	2.24	1.89	0.32	1.285	4.51	1.925
c69507_g2	2486.72	3678.15	4291.88	1333.63	1495.88	2648.84	128.83	2564.74
c69509_g1	0	0.63	0	51.515	1.11	20.395	0	0.3
c69511_g1	0.46	0	0	8.395	29.345	21.275	15.07	3.21
c69513_g1	3.575	2.625	1.63	1.3	0.46	0.56	10.33	3.665
c69520_g1	0.57	0	0.46	2.175	8.21	10.325	0.16	0.47
c69520_g2	0	0.085	0	1.035	4.965	10.24	0.215	0.15
c69536_g3	0.66	0.595	1.715	24.98	30.675	29.715	0.79	1.355
c69544_g1	0.08	0	0	1.73	6.605	10.875	0	0
c69547_g1	21.08	24.42	2.525	0.145	0	0.15	5.315	9.235
c69559_g1	10.67	9.8	7.58	5.305	4.11	4.57	17.855	11.495
c69559_g2	15.365	11.94	9.855	7.445	5.22	5.81	22.675	16.28
c69561_g1	0.835	5.495	0.82	0.445	0	0	6.085	4.105
c69563_g1	0	0	0	0.51	1.16	3.33	0	0
c69563_g2	0	0	0	0.89	1.44	5.82	0	0
c69568_g1	28.595	29.59	34.565	15.935	1.67	3.32	10.705	15.815
c69591_g1	1.065	0.975	0.8	2.115	3.24	7.605	6.015	0.725
c69594_g2	4.505	7.165	11.285	7.245	2.565	5.59	0.575	6.135
c69603_g1	0	0	0	14.775	0.365	1.42	21.915	2.895
c69609_g1	0	0	0	0	6.41	37.23	0	0
c69611_g1	2.715	3.295	6.075	12.43	3.855	6.835	0.35	4.925
c69625_g1	0	0	0	0.195	5.725	13.585	0	0.125
c69649_g1	1.75	2.655	1.045	57.72	45.34	71.01	2.72	3.25
c69651_g1	1.77	1.365	0	18.065	87.585	258.975	48.83	28.99
c69653_g1	5.745	8.02	10.425	3.155	9.21	12.22	2.46	7.365
c69668_g1	7	8.87	10.29	1.96	1.305	6.21	0.105	7.505
c69673_g2	9.52	15.735	11.505	4.195	3.16	6.99	0.74	14.69
c69678_g1	0.6	0.305	1.62	10.385	0.495	15.395	5.615	0.99
c69679_g1	4.1	6.27	7.27	3.94	1.6	4.975	0.46	4.82
c69679_g2	1.705	2.57	3.625	1.545	0.06	1.725	0.235	1.535
c69679_g3	3.04	3.945	5.48	2.69	0.305	3.38	0.235	3.265
c69697_g1	0.285	0	0	10.985	17.6	15.01	0	0.235
c69699_g1	0	0	0	3.205	23.02	12.7	0	0
c69699_g2	0	0	0	6.715	10.545	9.415	0	0
c69700_g1	0.72	1.025	1.22	3.705	2.625	8.11	1.74	0.8
c69713_g1	1.93	4.585	3.04	5.01	1.04	2.08	0	4.76
c69715_g1	0.435	0.08	0.435	0.82	3.46	3.5	6.54	1.195
c69727_g1	72.77	78.665	90.78	60.795	38.655	63.86	20.17	70.225
c69733_g1	0.6	0.61	0.585	0.985	0.615	0.805	4.79	1.365
c69753_g1	49.74	38.635	34.88	17.02	10.475	15.405	9.485	43.585
c69756_g1	0	0	0	3.02	11.425	10.24	0.195	0.1
c69764_g1	0	0.07	0.095	18.845	141.24	167.815	1.49	0.375
c69779_g1	11.425	12.38	1.16	3.34	0.185	0.71	29.85	9.82
c69785_g1	277.91	292.92	168.645	207.435	105.99	271.92	24.93	305.66
c69786_g1	0.18	0	0	148.865	215.745	215.485	0	0.145
c69793_g1	35.955	24.74	7.8	35.6	55.36	28.56	53.65	38.23
c69797_g1	135.945	163.775	182.245	29.46	30.17	71.265	18.43	149.36
c69802_g1	2.675	1.95	1.605	0.4	0.245	0.14	13.1	7.05
c69807_g1	56.235	5.955	2.925	2.18	0.265	0.34	94.74	137.48
c69814_g1	2537.28	3343.34	4558.03	3558.11	3.4	2143.81	4159.09	4029.78
c69814_g2	2802.68	4016.06	4812.98	3687.89	3.475	2685.08	4294.05	4856.21
c69828_g1	0	0	0	2.855	11.985	13.28	0	0
c69828_g2	0	0.295	0	3.49	22.705	13.285	0	0
c69836_g1	31.16	33.46	38.955	17.31	11.085	26.42	1.47	34.095
c69841_g1	213.27	239.915	93.04	122.89	41.89	250.68	17.69	282.69
c69844_g1	1501.1	1248.14	574.835	1738.15	340.3	298.465	2452.51	2199.05
c69853_g1	2	1.335	1.55	2.005	1.46	0.875	4.265	1.55
c69858_g2	0.165	0.04	0.045	7.035	8.855	74.61	0.035	0.105
c69861_g1	0.15	0.21	0.17	3.195	2.32	8.485	0.065	0.09
c69865_g1	0	0	0.245	12.125	18.6	33.84	0.72	0.345
c69865_g2	4.14	1.97	1.365	338.02	203.16	329.955	120.395	48.955
c6987_g1	0.24	0	0	0.385	4.835	7.96	4.115	1.17
c69871_g1	6.855	6.995	7.8	15.655	6.815	9.32	34.57	11.39
c69872_g1	167.8	165.285	7.165	0	0.275	1.015	857.845	827.04
c69873_g1	191.64	184.83	112.03	6.005	0	0	251.375	392.94
c69878_g1	193.715	241.415	271.08	105.15	86.97	189.88	17.325	187.3
c69886_g1	0.105	0.1	0	2.32	0.21	0.895	8.325	1.815
c69902_g1	68.03	76.675	111.485	29.14	18.4	50.08	12.255	87.6
c69919_g1	257.705	177.07	201.665	62.925	9.22	23.21	25.785	167.04
c69920_g1	498.35	467.495	177.835	1.685	0	0.155	13.465	154.71
c69928_g1	0	0	0	3.085	4.91	19.485	0.985	0
c69928_g2	0	0	0.22	4.03	11.11	37.98	2.625	0.53
c69928_g3	0	0	0	12.03	26.385	81.825	4.385	1.045
c69930_g1	212.94	246.38	317.66	392.875	341.02	447.03	136.255	170.62
c69930_g2	384.605	439.025	512.79	653.875	543.61	825.4	240.785	296.66
c69945_g1	3.015	5.045	5.45	0.885	1.295	6.07	0	4.94
c69946_g1	13.97	13.695	21.36	9.085	7.58	11.265	3.47	21.19
c69947_g1	5.96	11.505	6.615	29.095	51.84	99.905	8.915	15.795
c69950_g1	73.01	121.865	113.27	115.245	0.205	84.77	159.56	146.355
c69955_g2	6.65	6.275	6.55	7.57	3	5.65	0.55	7.59
c69956_g1	3.025	3.075	2.405	26.3	8.34	17.075	4.245	3.345
c69972_g2	2.225	2.35	2.64	1.22	1.695	2.07	10.29	3.01
c69980_g1	122.8	115.69	90.73	121.605	47.185	79.745	5.015	117.425
c69980_g2	136.175	141.53	135.7	115.13	43.865	84.25	5.3	112.765
c69980_g3	94.515	92.35	71.485	99.72	39.28	65.875	6.09	88.76
c69981_g1	0	0.11	0.04	0.295	4.16	17.235	0.06	0.065
c69989_g1	33.265	39.415	48.14	38.365	16.66	28.27	4.64	41.565
c70020_g1	0	0.19	0	58.66	14.025	8.245	10.275	2.485
c70031_g1	0.615	0.85	0	33.28	88.595	134.77	23.03	4.77
c70035_g3	3.585	4.45	2.235	2.19	1.03	3.295	0.31	4.27
c70036_g1	5.07	1.89	0.09	50.335	11.555	18.145	142.415	43.015
c70038_g1	16.25	13.05	13.63	34.375	19.945	15.67	69.43	27.48
c70046_g1	717.42	818.195	1029.84	235.015	202.955	343.5	45.875	529.05
c70057_g1	5.445	3.1	8.19	3.755	2.58	2.665	12.215	4.795
c70061_g1	3.725	2.135	2.495	5	2.75	3.9	0.375	6.155
c70064_g1	123	209.135	121.915	37.51	0.265	0.915	86.545	201.215
c70065_g1	1.4	1.59	1.915	0.935	0	0.235	1.925	1.14
c70076_g1	0.6	1.09	0.355	305.325	669.045	351.445	119.755	28.82
c70090_g1	0	0.385	0	15.695	39.335	33.865	0.435	0.07
c70105_g1	22.455	6.85	11.705	4.725	1.26	0.605	4.675	5.89
c70118_g1	74.155	105.25	103.75	74.415	0.075	59.67	87.09	98.735
c70118_g3	46.37	73.56	71.305	50.205	0	41.51	62.545	76.215
c70125_g1	15.36	8.29	5.195	64.255	23.37	19.965	23.83	5.53
c70132_g1	3.27	2.3	3.735	4.56	0.085	0.215	0.455	1.28
c70141_g1	0.21	0.915	0.13	843.775	43.705	15.535	3.2	0.69
c70143_g1	4.72	7.105	3.455	30.685	1.46	0.895	2.215	10.515
c70146_g1	15.315	15.965	21.425	8.41	7.785	14.66	2.585	16.3
c70153_g1	0	0	0	5.165	18.93	30.93	0.185	0.195
c70160_g1	786.235	1181.47	498.7	22.035	6.135	13.89	258.51	249.555
c70160_g2	196.405	317.285	28.755	20.235	4.255	10.405	198.565	140.09
c70161_g1	0.17	0.2	0	1.995	60.125	274.325	0.165	0.37
c70161_g2	0	0.07	0	1.37	52.8	187.395	0.12	0.26
c70163_g1	39.9	64.76	45.14	12.055	6.835	20.9	2.355	64.195
c70168_g1	13.175	9.125	7	5.92	0.12	2.705	28.725	13.99
[truncated: 3,119 more rows]
