# Supplementary material for: Whole Transcriptome Analysis Provides Insights into Molecular Mechanisms for Molting in Litopenaeus vannamei
Source: PLoS One. 2015 Dec 9;10(12):e0144350. doi: 10.1371/journal.pone.0144350 (PMC4674093; doi:10.1371/journal.pone.0144350)
Supplement: S4 Table — The name of the pathway, its hierarchy, and the number of members plus their gene IDs are provided. (XLSX) [file pone.0144350.s006.xlsx]

## Sheet: All KEGG pathways
KEGG Pathway	Pathway ID	Pathway Hierarchy_1	Pathway Hierarchy_2	Gene Number	Gene IDs
Adherens junction	ko04520	Cellular Processes	Cell communication	82	c78047_g2,c83783_g1,c113648_g1,c62218_g1,c39049_g1,c59235_g2,c64352_g2,c1146_g1,c81666_g1,c67471_g1,c71348_g2,c12809_g1,c68568_g1,c80941_g2,c79997_g1,c55232_g1,c52538_g1,c80525_g1,c68632_g1,c75849_g2,c61225_g1,c68846_g1,c59235_g1,c42102_g1,c59640_g1,c78558_g3,c59517_g2,c68807_g1,c62189_g1,c72299_g1,c93011_g1,c109961_g1,c45455_g1,c109809_g1,c122162_g1,c72300_g1,c46649_g1,c82047_g2,c120665_g1,c7369…
Focal adhesion	ko04510	Cellular Processes	Cell communication	152	c80119_g5,c59517_g1,c72794_g1,c60061_g1,c78670_g1,c94099_g1,c68174_g1,c64352_g1,c71687_g1,c75463_g1,c79909_g1,c16937_g1,c69495_g1,c103328_g1,c83674_g1,c77157_g1,c25523_g1,c70779_g1,c74341_g3,c83713_g1,c78152_g2,c130693_g1,c60521_g1,c65841_g1,c78447_g4,c82434_g1,c68456_g1,c78912_g2,c49724_g2,c33649_g1,c82659_g3,c47759_g1,c59415_g1,c72300_g1,c80472_g2,c45455_g1,c67674_g1,c74763_g1,c83680_g4,c81939_…
Gap junction	ko04540	Cellular Processes	Cell communication	116	c83159_g2,c76861_g1,c55944_g2,c75593_g1,c75593_g2,c66614_g1,c83354_g1,c95289_g1,c85561_g1,c67083_g1,c80996_g2,c131446_g1,c59281_g2,c94775_g1,c69843_g1,c73856_g1,c53887_g2,c37703_g1,c94734_g1,c56620_g1,c66213_g1,c53151_g1,c83354_g3,c87571_g1,c65532_g2,c54246_g1,c11242_g1,c19317_g1,c52165_g1,c103147_g1,c62370_g1,c68297_g1,c111255_g1,c83444_g1,c75778_g7,c71714_g6,c21229_g1,c82434_g1,c62370_g2,c65841…
Tight junction	ko04530	Cellular Processes	Cell communication	213	c73679_g5,c72756_g2,c109961_g1,c81295_g1,c93011_g1,c19830_g1,c56337_g5,c57097_g6,c73388_g1,c62189_g1,c78558_g3,c59517_g2,c73679_g3,c73679_g8,c78921_g1,c56242_g1,c65216_g2,c57097_g2,c47759_g1,c121081_g1,c46649_g1,c72300_g1,c45455_g1,c44674_g2,c80636_g6,c75308_g2,c65265_g1,c69391_g1,c1146_g1,c58044_g1,c72756_g1,c81666_g1,c83095_g2,c78921_g9,c78921_g8,c39260_g2,c58044_g5,c64352_g2,c113648_g1,c78047_…
Apoptosis	ko04210	Cellular Processes	Cell growth and death	32	c78901_g1,c70034_g1,c75166_g2,c63877_g1,c73864_g1,c73384_g1,c73441_g1,c129139_g1,c71640_g1,c132859_g1,c79400_g1,c7217_g1,c79621_g1,c81297_g2,c69495_g1,c8966_g1,c919_g1,c60041_g1,c41843_g1,c44378_g1,c79707_g4,c19619_g1,c76963_g1,c78343_g1,c84895_g1,c78093_g3,c79478_g1,c71252_g2,c79480_g1,c80864_g2,c75166_g1,c67385_g1
Cell cycle	ko04110	Cellular Processes	Cell growth and death	98	c78277_g1,c67373_g1,c61732_g1,c80518_g1,c71378_g1,c55371_g1,c41128_g1,c81408_g3,c75911_g1,c73306_g1,c27959_g2,c85235_g1,c3942_g1,c65086_g1,c77487_g3,c53960_g1,c79241_g1,c27959_g1,c73415_g1,c83455_g1,c81408_g2,c80525_g1,c81151_g1,c69869_g1,c79367_g1,c64662_g1,c80795_g2,c67556_g1,c80294_g1,c26992_g1,c68846_g1,c70200_g1,c70040_g1,c76727_g2,c46905_g1,c130049_g1,c131541_g1,c88399_g1,c37432_g1,c75345_g…
Cell cycle - Caulobacter	ko04112	Cellular Processes	Cell growth and death	3	c101477_g1,c83579_g1,c79582_g1
Cell cycle - yeast	ko04111	Cellular Processes	Cell growth and death	69	c68682_g1,c77732_g1,c121363_g1,c77487_g1,c75379_g1,c68744_g1,c63913_g1,c42597_g1,c75306_g1,c80329_g1,c82767_g1,c67054_g1,c1718_g1,c42736_g2,c73381_g1,c77496_g1,c64593_g1,c79241_g2,c46740_g1,c83383_g1,c92765_g1,c81138_g1,c75837_g1,c74612_g1,c77955_g2,c62857_g1,c76727_g2,c70040_g1,c37432_g1,c69435_g1,c131541_g1,c68682_g2,c65823_g1,c75345_g1,c90731_g1,c39682_g1,c82732_g1,c76818_g1,c66859_g1,c52676_g…
Meiosis - yeast	ko04113	Cellular Processes	Cell growth and death	48	c81693_g1,c76727_g2,c70040_g1,c131541_g1,c77732_g1,c65823_g1,c75345_g1,c75379_g1,c77487_g1,c90731_g1,c82732_g1,c82767_g1,c80329_g1,c58722_g1,c34675_g1,c67054_g1,c71378_g1,c80518_g1,c67373_g1,c42736_g2,c60198_g1,c82123_g1,c73381_g1,c81408_g3,c77487_g3,c26471_g1,c71894_g1,c77496_g1,c64593_g1,c66709_g2,c59935_g1,c83455_g1,c79241_g2,c53960_g1,c79241_g1,c46740_g1,c76245_g3,c83383_g1,c71640_g1,c126276_…
Oocyte meiosis	ko04114	Cellular Processes	Cell growth and death	99	c43931_g1,c69626_g1,c67525_g1,c62954_g1,c82732_g1,c80461_g1,c136148_g1,c81020_g2,c88399_g1,c130049_g1,c131541_g1,c72851_g1,c37432_g1,c60041_g1,c75859_g1,c80996_g1,c81020_g4,c76717_g1,c76727_g2,c46905_g1,c57898_g1,c78212_g5,c57716_g1,c79621_g1,c126276_g1,c69869_g1,c80294_g1,c67556_g1,c72467_g1,c75748_g2,c41128_g1,c73729_g2,c80168_g1,c60198_g1,c75748_g1,c71378_g1,c80518_g1,c27959_g1,c79241_g1,c5396…
p53 signaling pathway	ko04115	Cellular Processes	Cell growth and death	43	c44233_g1,c83223_g1,c80848_g1,c41843_g1,c32387_g1,c77196_g3,c79219_g2,c83741_g1,c62373_g1,c78212_g5,c19619_g1,c69518_g1,c77849_g2,c84895_g1,c47759_g1,c79480_g1,c81122_g1,c71550_g2,c67658_g2,c79516_g1,c40894_g1,c77462_g1,c38476_g1,c67152_g1,c66213_g1,c75166_g1,c67373_g1,c81279_g1,c75166_g2,c83551_g1,c73306_g1,c78128_g1,c129139_g1,c73415_g1,c81151_g1,c9075_g1,c48618_g1,c83631_g1,c8966_g1,c919_g1,c6…
Regulation of actin cytoskeleton	ko04810	Cellular Processes	Cell motility	146	c1146_g1,c113648_g1,c60198_g1,c70737_g1,c78047_g2,c82471_g1,c64352_g2,c81416_g1,c42102_g1,c28687_g1,c18700_g1,c77787_g3,c55232_g1,c62460_g1,c109961_g1,c93011_g1,c128215_g1,c131699_g1,c19830_g1,c108156_g1,c83680_g4,c81939_g1,c83048_g3,c59517_g2,c78558_g3,c75859_g1,c104656_g1,c59640_g1,c74760_g1,c62189_g1,c115940_g1,c72300_g1,c45455_g1,c110984_g1,c60521_g1,c82434_g1,c64638_g1,c72968_g2,c65841_g1,c1…
Endocytosis	ko04144	Cellular Processes	Transport and catabolism	158	c130886_g1,c13477_g1,c82444_g1,c72454_g1,c70533_g1,c66761_g1,c86024_g1,c81893_g1,c116059_g1,c77463_g1,c71375_g1,c119408_g1,c59009_g1,c82120_g2,c55782_g1,c79431_g1,c83783_g1,c129565_g1,c135641_g1,c78712_g2,c76012_g5,c82017_g1,c71375_g2,c81256_g1,c83384_g2,c77981_g2,c120665_g1,c67550_g1,c93061_g1,c65812_g1,c78588_g1,c79021_g1,c76144_g1,c124940_g1,c81682_g3,c74503_g1,c72642_g1,c18722_g1,c65632_g1,c7…
Lysosome	ko04142	Cellular Processes	Transport and catabolism	194	c77703_g1,c74630_g1,c128916_g1,c81059_g1,c82520_g1,c83319_g2,c135953_g1,c51326_g2,c119614_g1,c67426_g1,c123045_g1,c29302_g1,c80063_g1,c54898_g1,c75925_g1,c76901_g1,c61873_g1,c70723_g1,c46664_g1,c79693_g4,c69290_g1,c60631_g1,c111557_g1,c79830_g1,c2644_g1,c76928_g1,c75551_g2,c24419_g1,c112220_g1,c81093_g1,c81459_g2,c83173_g1,c96373_g1,c79600_g1,c110287_g1,c76041_g4,c74188_g2,c18004_g1,c38317_g2,c11…
Peroxisome	ko04146	Cellular Processes	Transport and catabolism	115	c82140_g1,c83425_g1,c59552_g2,c83528_g1,c81522_g1,c95884_g1,c75459_g1,c65074_g1,c43896_g1,c79995_g1,c76463_g2,c81234_g1,c103099_g1,c76041_g2,c84574_g1,c1749_g1,c108972_g1,c50403_g2,c71639_g3,c82018_g1,c81351_g1,c69245_g1,c64044_g1,c83309_g2,c79576_g1,c82069_g1,c77413_g1,c51167_g1,c80012_g1,c76931_g1,c82412_g1,c73424_g1,c78331_g1,c68082_g1,c50403_g1,c82107_g1,c83400_g1,c76041_g3,c53486_g1,c76040_g…
Phagosome	ko04145	Cellular Processes	Transport and catabolism	211	c71263_g2,c15480_g1,c83251_g1,c58086_g1,c59235_g2,c92468_g1,c75593_g5,c67471_g1,c2104_g1,c59281_g1,c78961_g2,c70087_g1,c66614_g2,c76427_g1,c82471_g2,c51751_g1,c52538_g1,c68632_g1,c75955_g4,c127486_g1,c83251_g2,c59857_g1,c62042_g1,c59235_g1,c310_g1,c109245_g1,c57518_g2,c102579_g1,c80664_g4,c114633_g1,c127711_g1,c83767_g1,c38463_g1,c50059_g2,c109809_g1,c70881_g2,c25857_g1,c110927_g1,c95073_g1,c5854…
Regulation of autophagy	ko04140	Cellular Processes	Transport and catabolism	16	c83477_g1,c81754_g1,c77657_g2,c75641_g2,c36629_g1,c15124_g2,c69465_g1,c82486_g1,c79233_g1,c73667_g1,c54991_g2,c20584_g1,c80486_g1,c15124_g1,c61242_g1,c81598_g1
ABC transporters	ko02010	Environmental Information Processing	Membrane transport	31	c65222_g1,c78284_g1,c56434_g1,c76452_g1,c72614_g1,c81801_g1,c82951_g2,c75350_g3,c78173_g1,c81461_g7,c79971_g1,c82540_g1,c77163_g3,c82999_g1,c65995_g1,c81801_g2,c82456_g2,c83816_g1,c76272_g1,c82951_g1,c78941_g1,c82101_g1,c79370_g1,c116689_g1,c82724_g1,c81801_g3,c83804_g1,c82018_g1,c75721_g1,c78120_g1,c79686_g2
Bacterial secretion system	ko03070	Environmental Information Processing	Membrane transport	4	c121798_g1,c68470_g1,c105561_g1,c75494_g1
Calcium signaling pathway	ko04020	Environmental Information Processing	Signal transduction	139	c84055_g1,c52255_g3,c25485_g1,c87495_g1,c57796_g1,c80953_g1,c73729_g2,c42435_g1,c80168_g1,c79826_g1,c79890_g2,c69882_g1,c79621_g1,c96562_g1,c62460_g1,c45988_g2,c51089_g1,c55363_g3,c80996_g1,c76717_g1,c25126_g1,c81020_g2,c1142_g1,c83074_g1,c83801_g1,c12812_g1,c93335_g1,c82038_g1,c106546_g1,c2557_g1,c79393_g2,c40216_g1,c76095_g2,c82434_g1,c54540_g1,c82111_g1,c80122_g1,c102801_g1,c63877_g1,c76198_g1…
ErbB signaling pathway	ko04012	Environmental Information Processing	Signal transduction	40	c81939_g1,c69931_g2,c83661_g1,c79906_g2,c72674_g1,c62902_g1,c80041_g1,c63401_g2,c75859_g1,c81094_g1,c60420_g1,c83195_g1,c67385_g1,c83600_g1,c62047_g1,c111255_g1,c99679_g1,c67281_g1,c64604_g1,c62833_g1,c65841_g1,c80122_g1,c82434_g1,c64238_g1,c70034_g1,c56137_g3,c83783_g1,c78912_g2,c27275_g1,c49724_g2,c77645_g1,c69495_g1,c80906_g2,c26992_g1,c71350_g1,c83661_g3,c83661_g2,c69468_g1,c74333_g1,c64829_g2
FoxO signaling pathway	ko04068	Environmental Information Processing	Signal transduction	80	c78127_g2,c68846_g1,c70740_g1,c69465_g1,c134223_g1,c42876_g1,c80525_g1,c60848_g1,c73415_g1,c12809_g1,c46151_g2,c52863_g1,c73306_g1,c27275_g1,c83783_g1,c62218_g1,c39049_g1,c41684_g1,c70034_g1,c120665_g1,c95884_g1,c77462_g1,c73629_g1,c67281_g1,c80532_g1,c69626_g1,c122162_g1,c72348_g1,c62047_g1,c47759_g1,c50457_g1,c82081_g1,c61242_g1,c79707_g4,c20584_g1,c75859_g1,c51464_g1,c59453_g1,c108972_g1,c7969…
HIF-1 signaling pathway	ko04066	Environmental Information Processing	Signal transduction	93	c10014_g1,c67385_g1,c44136_g2,c17729_g2,c28622_g2,c20118_g1,c99679_g1,c33301_g1,c111255_g1,c71252_g2,c46758_g1,c129292_g1,c42592_g1,c70391_g1,c53255_g1,c12700_g1,c130266_g1,c80668_g2,c68673_g1,c63401_g2,c65027_g1,c82688_g3,c54624_g1,c69193_g1,c68021_g1,c61070_g1,c81409_g1,c69495_g1,c42592_g2,c92765_g1,c49446_g1,c69468_g1,c65841_g1,c80122_g1,c82434_g1,c70056_g1,c74251_g1,c129242_g1,c78215_g4,c7891…
Hedgehog signaling pathway	ko04340	Environmental Information Processing	Signal transduction	51	c77401_g2,c63706_g3,c71501_g2,c53073_g1,c64344_g2,c76538_g1,c51211_g1,c61520_g1,c75761_g1,c74528_g1,c74295_g1,c118165_g1,c80605_g1,c23762_g1,c74924_g1,c63838_g1,c64941_g5,c46975_g1,c81200_g2,c79990_g1,c79031_g1,c63706_g2,c77323_g1,c82682_g3,c47916_g1,c77816_g4,c73925_g1,c77576_g1,c72367_g1,c53073_g2,c73619_g1,c70867_g1,c64941_g2,c71640_g1,c83556_g3,c74445_g1,c82932_g1,c77505_g2,c72349_g1,c64344_g…
Hippo signaling pathway	ko04390	Environmental Information Processing	Signal transduction	118	c41128_g1,c62474_g1,c113648_g1,c78047_g2,c60198_g1,c64352_g2,c59235_g2,c69391_g1,c27959_g1,c77576_g1,c67471_g1,c73925_g1,c59935_g1,c81666_g1,c85235_g1,c71894_g1,c27959_g2,c57716_g1,c76428_g1,c68568_g1,c80941_g2,c70867_g1,c126276_g1,c52538_g1,c80525_g1,c68632_g1,c69869_g1,c82932_g1,c26992_g1,c68846_g1,c74500_g1,c76075_g1,c59235_g1,c130049_g1,c59517_g2,c88399_g1,c78558_g3,c63706_g3,c46905_g1,c62189…
Hippo signaling pathway -fly	ko04391	Environmental Information Processing	Signal transduction	74	c41128_g1,c62474_g1,c113648_g1,c78047_g2,c64352_g2,c59235_g2,c69391_g1,c27959_g1,c67471_g1,c73925_g1,c81666_g1,c71894_g1,c85235_g1,c27959_g2,c57716_g1,c126276_g1,c69869_g1,c52538_g1,c68632_g1,c76075_g1,c59235_g1,c130049_g1,c59517_g2,c88399_g1,c78558_g3,c46905_g1,c62189_g1,c93011_g1,c109961_g1,c74503_g1,c78212_g5,c82982_g2,c52676_g1,c109809_g1,c45455_g1,c82047_g2,c80592_g1,c83195_g1,c33649_g1,c427…
Jak-STAT signaling pathway	ko04630	Environmental Information Processing	Signal transduction	26	c68123_g3,c78060_g5,c81567_g1,c67109_g1,c62047_g1,c52149_g1,c83195_g1,c67385_g1,c77462_g1,c72827_g1,c69495_g1,c71550_g2,c73864_g1,c49724_g2,c70034_g1,c71058_g1,c80737_g1,c68123_g2,c79906_g2,c75920_g2,c64719_g1,c76781_g1,c65812_g1,c53930_g1,c64604_g1,c68673_g1
MAPK signaling pathway	ko04010	Environmental Information Processing	Signal transduction	159	c81024_g1,c83783_g1,c79431_g1,c27275_g1,c135641_g1,c129565_g1,c73348_g1,c77463_g1,c116059_g1,c71375_g1,c76306_g1,c70533_g1,c68690_g1,c104522_g1,c81563_g1,c64831_g1,c130886_g1,c13477_g1,c71350_g1,c77981_g1,c80041_g1,c62750_g2,c60041_g1,c79707_g4,c124940_g1,c83177_g1,c72566_g3,c62047_g1,c60651_g1,c67281_g1,c93061_g1,c76012_g5,c83195_g1,c50447_g1,c81256_g1,c71375_g2,c77981_g2,c56137_g3,c62619_g1,c62…
MAPK signaling pathway - fly	ko04013	Environmental Information Processing	Signal transduction	17	c72937_g1,c74292_g2,c79073_g2,c65841_g1,c82434_g1,c74101_g1,c74101_g2,c83783_g1,c27275_g1,c49724_g2,c75859_g1,c83692_g1,c62047_g1,c71992_g1,c59689_g1,c111255_g1,c81567_g1
MAPK signaling pathway - yeast	ko04011	Environmental Information Processing	Signal transduction	14	c73417_g2,c125773_g1,c103328_g1,c71350_g1,c60578_g1,c81349_g1,c25523_g1,c70779_g1,c80432_g1,c78912_g2,c80532_g1,c62474_g1,c72300_g1,c80041_g1
NF-kappa B signaling pathway	ko04064	Environmental Information Processing	Signal transduction	13	c80122_g1,c80887_g1,c79387_g1,c79707_g4,c60603_g1,c71252_g2,c73864_g1,c77848_g1,c46649_g1,c54666_g1,c79400_g1,c97887_g1,c75849_g2
Notch signaling pathway	ko04330	Environmental Information Processing	Signal transduction	32	c64662_g1,c70712_g1,c77865_g1,c77289_g1,c74708_g1,c80240_g1,c80146_g2,c76097_g1,c83158_g1,c76672_g1,c79440_g1,c71237_g1,c75191_g1,c71821_g1,c75092_g1,c71860_g2,c70712_g2,c76686_g1,c70630_g1,c71632_g4,c68356_g1,c76755_g2,c77444_g3,c70316_g1,c76686_g2,c83670_g1,c50214_g1,c79970_g1,c68673_g1,c78048_g1,c74660_g1,c78048_g2
PI3K-Akt signaling pathway	ko04151	Environmental Information Processing	Signal transduction	195	c70034_g1,c118381_g1,c73864_g1,c83783_g1,c41128_g1,c62218_g1,c27275_g1,c15480_g1,c71894_g1,c62833_g1,c27959_g1,c129972_g1,c74704_g1,c60848_g1,c126276_g1,c105450_g1,c104522_g1,c68597_g1,c76794_g4,c69467_g1,c57716_g1,c97044_g1,c64831_g1,c81893_g1,c76427_g1,c82471_g2,c39732_g1,c77046_g2,c83661_g3,c82444_g1,c83264_g1,c80664_g4,c59453_g1,c88399_g1,c59091_g1,c8617_g1,c12333_g1,c79274_g1,c79707_g4,c6993…
Phosphatidylinositol signaling system	ko04070	Environmental Information Processing	Signal transduction	58	c76861_g1,c60248_g1,c68318_g1,c67706_g1,c83708_g1,c57898_g1,c80486_g1,c114749_g1,c82858_g1,c74491_g1,c74760_g1,c80300_g2,c76717_g1,c81020_g4,c67996_g1,c67385_g1,c82586_g1,c83074_g1,c129698_g1,c81020_g2,c92970_g1,c74491_g2,c136148_g1,c120110_g1,c69022_g1,c73711_g1,c81095_g2,c69694_g2,c63519_g2,c80913_g1,c81232_g1,c47759_g1,c82038_g1,c123870_g1,c80122_g1,c80914_g1,c79393_g2,c2557_g1,c71613_g1,c7609…
Rap1 signaling pathway	ko04015	Environmental Information Processing	Signal transduction	169	c68295_g4,c126238_g1,c42592_g1,c60578_g1,c111255_g1,c67420_g2,c52165_g1,c20118_g1,c71348_g3,c67385_g1,c124090_g1,c62902_g1,c78937_g2,c80996_g2,c79849_g1,c65027_g1,c132616_g1,c80668_g2,c55797_g4,c58378_g1,c55944_g2,c85561_g1,c42592_g2,c12456_g1,c63384_g1,c82316_g1,c72676_g1,c76147_g2,c62619_g1,c62619_g2,c51792_g1,c68295_g7,c78215_g4,c68295_g3,c78558_g1,c74251_g1,c44501_g1,c60194_g1,c82047_g2,c6752…
Ras signaling pathway	ko04014	Environmental Information Processing	Signal transduction	139	c45589_g2,c76428_g1,c79621_g1,c79770_g1,c42102_g1,c77939_g1,c82017_g2,c77881_g2,c78808_g2,c68295_g1,c70640_g2,c70916_g1,c64540_g1,c39049_g1,c77645_g1,c68295_g2,c73729_g2,c12809_g1,c55797_g2,c122162_g1,c72300_g1,c81016_g1,c67674_g1,c81567_g1,c81020_g2,c83074_g1,c55929_g1,c68295_g6,c76717_g1,c75859_g1,c59640_g1,c81115_g4,c81939_g1,c131699_g1,c25523_g1,c70779_g1,c71640_g1,c59728_g1,c29366_g1,c81020_…
TGF-beta signaling pathway	ko04350	Environmental Information Processing	Signal transduction	46	c82543_g2,c1718_g1,c42736_g2,c3942_g1,c71894_g1,c68212_g1,c80328_g1,c62833_g1,c65841_g1,c126276_g1,c70779_g1,c80525_g1,c62440_g1,c8270_g1,c57716_g1,c92765_g1,c77408_g2,c103328_g1,c68846_g1,c65133_g1,c54125_g2,c66058_g1,c81381_g2,c70644_g1,c77321_g1,c37432_g1,c63401_g2,c68673_g1,c82488_g1,c121363_g1,c72653_g1,c57651_g2,c68744_g1,c74746_g2,c68205_g1,c63913_g1,c75761_g1,c111255_g1,c72300_g1,c73359_g…
TNF signaling pathway	ko04668	Environmental Information Processing	Signal transduction	29	c75859_g1,c42071_g1,c81024_g1,c78901_g1,c70034_g1,c77746_g1,c65841_g1,c60194_g1,c79730_g5,c79387_g1,c39241_g2,c71273_g1,c79707_g4,c74333_g1,c80532_g1,c64829_g2,c111255_g1,c59747_g1,c71252_g2,c79480_g1,c77848_g1,c73361_g3,c60979_g1,c67385_g1,c60420_g1,c80887_g1,c69495_g1,c80906_g2,c66713_g3
Two-component system	ko02020	Environmental Information Processing	Signal transduction	41	c53633_g1,c76952_g1,c69899_g1,c78832_g2,c43830_g1,c80313_g1,c35826_g1,c41843_g1,c41804_g1,c19619_g1,c65234_g1,c84895_g1,c80946_g1,c104968_g1,c110770_g1,c82204_g1,c82956_g2,c51627_g1,c75166_g1,c82956_g1,c94595_g1,c126778_g1,c75166_g2,c129139_g1,c70200_g2,c80129_g2,c91915_g1,c91040_g1,c74074_g1,c84150_g1,c45716_g1,c76080_g1,c919_g1,c8966_g1,c77786_g1,c76924_g3,c79346_g1,c82043_g1,c78832_g1,c119978_…
VEGF signaling pathway	ko04370	Environmental Information Processing	Signal transduction	28	c67385_g1,c16937_g1,c42102_g1,c77939_g1,c17729_g2,c69495_g1,c111255_g1,c74341_g3,c80532_g1,c25523_g1,c60578_g1,c81673_g1,c76963_g1,c65841_g1,c80122_g1,c69931_g2,c79387_g1,c63877_g1,c75859_g1,c80953_g1,c60041_g1,c27275_g1,c59640_g1,c78912_g2,c62619_g1,c51089_g1,c70034_g1,c62619_g2
Wnt signaling pathway	ko04310	Environmental Information Processing	Signal transduction	87	c46975_g1,c79385_g1,c60420_g1,c71550_g2,c70712_g2,c69144_g1,c63913_g1,c68356_g1,c76861_g1,c76963_g1,c68744_g1,c51211_g1,c121363_g1,c68673_g1,c65728_g1,c71574_g1,c63308_g2,c44233_g1,c103328_g1,c61520_g2,c79255_g1,c78320_g2,c67374_g2,c75964_g1,c68157_g2,c16937_g1,c80887_g1,c80906_g2,c80777_g4,c92765_g1,c72349_g2,c69468_g1,c70779_g1,c71640_g1,c73619_g1,c76464_g1,c68212_g1,c115320_g1,c82709_g1,c63877…
mTOR signaling pathway	ko04150	Environmental Information Processing	Signal transduction	51	c34155_g1,c62833_g1,c65841_g1,c134769_g1,c76731_g2,c13749_g1,c81279_g1,c118381_g1,c70034_g1,c49185_g1,c41684_g1,c78334_g1,c78912_g2,c61936_g1,c71848_g1,c69495_g1,c83661_g3,c83661_g2,c79511_g4,c60848_g1,c105450_g1,c97044_g1,c76162_g1,c83661_g1,c77610_g1,c58766_g1,c61242_g1,c12700_g1,c59277_g1,c124545_g1,c73458_g2,c59091_g1,c12333_g1,c61993_g1,c73667_g1,c63401_g2,c59277_g2,c67385_g1,c73468_g2,c8206…
Cell adhesion molecules (CAMs)	ko04514	Environmental Information Processing	Signaling molecules and interaction	26	c60521_g1,c70789_g1,c108156_g1,c83357_g2,c102916_g1,c51751_g2,c70190_g1,c79849_g1,c72140_g2,c75994_g2,c51789_g1,c26906_g1,c82471_g1,c61480_g1,c80664_g4,c77157_g1,c81416_g1,c130080_g1,c53415_g1,c81613_g3,c51751_g1,c82471_g2,c25857_g1,c84919_g1,c60588_g2,c82971_g3
Cytokine-cytokine receptor interaction	ko04060	Environmental Information Processing	Signaling molecules and interaction	19	c82444_g1,c63536_g1,c73000_g1,c8581_g2,c77408_g2,c81893_g1,c42592_g2,c75761_g1,c8270_g1,c42592_g1,c82434_g1,c85561_g1,c72653_g1,c78588_g1,c65027_g1,c83783_g1,c65133_g1,c66058_g1,c83264_g1
ECM-receptor interaction	ko04512	Environmental Information Processing	Signaling molecules and interaction	56	c74763_g1,c82659_g2,c25857_g1,c71859_g1,c79239_g1,c82659_g3,c18770_g1,c57096_g3,c80119_g5,c79239_g2,c79909_g1,c76753_g1,c79849_g1,c44065_g1,c77700_g1,c80664_g4,c68174_g1,c66111_g1,c108156_g1,c67291_g1,c83471_g1,c77543_g1,c72070_g1,c76427_g1,c82471_g2,c77309_g1,c83713_g1,c78215_g2,c68597_g1,c63350_g1,c81416_g1,c83839_g1,c77157_g1,c82275_g2,c83674_g1,c83667_g2,c80795_g3,c86377_g1,c71693_g1,c61287_g…
Neuroactive ligand-receptor interaction	ko04080	Environmental Information Processing	Signaling molecules and interaction	173	c44845_g2,c53433_g2,c61552_g1,c80349_g1,c68295_g4,c71714_g6,c80265_g4,c78701_g1,c87571_g1,c74117_g1,c39454_g2,c64941_g1,c44114_g1,c111185_g1,c74666_g1,c83011_g1,c78937_g2,c49701_g2,c65993_g2,c48186_g1,c14032_g1,c120901_g1,c27170_g1,c55797_g4,c44386_g1,c58162_g1,c39454_g1,c67669_g2,c113130_g1,c42887_g1,c59687_g1,c55242_g1,c58265_g3,c53014_g2,c97436_g1,c68295_g3,c98702_g1,c68295_g7,c51875_g1,c59440…
Proteasome	ko03050	Genetic Information Processing	Folding, sorting and degradation	48	c74316_g1,c92674_g2,c80411_g1,c73376_g1,c68492_g1,c131886_g1,c63709_g1,c67621_g1,c65195_g1,c59625_g1,c42050_g1,c79504_g1,c58802_g1,c3702_g2,c35602_g1,c79424_g3,c74341_g2,c67257_g1,c103910_g1,c88780_g1,c27411_g1,c84529_g1,c70328_g2,c69378_g1,c60162_g2,c124370_g1,c37235_g1,c59814_g1,c134435_g1,c68822_g1,c112442_g1,c27829_g1,c77929_g5,c135046_g1,c19840_g1,c47015_g1,c97403_g1,c75273_g1,c51733_g1,c756…
Protein export	ko03060	Genetic Information Processing	Folding, sorting and degradation	30	c127685_g1,c75955_g4,c121798_g1,c75282_g1,c73979_g1,c63212_g1,c75494_g1,c81628_g1,c72819_g2,c43826_g1,c63854_g1,c19839_g1,c51702_g1,c110927_g1,c28069_g1,c105561_g1,c78029_g1,c68470_g1,c26918_g1,c75955_g5,c52068_g1,c3661_g1,c62243_g1,c112409_g1,c74145_g1,c72819_g1,c72863_g1,c70072_g1,c4284_g1,c10098_g2
Protein processing in endoplasmic reticulum	ko04141	Genetic Information Processing	Folding, sorting and degradation	220	c61644_g1,c115068_g1,c75071_g1,c108822_g1,c76656_g1,c1718_g1,c43630_g1,c77653_g1,c81513_g2,c47831_g1,c76012_g4,c18373_g1,c74909_g3,c42843_g1,c79815_g1,c36902_g1,c63981_g1,c24221_g1,c78296_g1,c76012_g1,c51707_g1,c87752_g1,c49319_g2,c12786_g1,c133058_g1,c74077_g1,c68784_g1,c101649_g1,c120025_g1,c24903_g1,c47608_g1,c74307_g1,c92765_g1,c74333_g1,c67442_g1,c19839_g1,c56252_g1,c59950_g1,c72819_g2,c8433…
RNA degradation	ko03018	Genetic Information Processing	Folding, sorting and degradation	75	c73719_g1,c60235_g1,c65656_g1,c95592_g1,c8377_g1,c71207_g1,c111587_g1,c59825_g1,c98715_g1,c61031_g1,c126599_g1,c99030_g1,c72817_g1,c56203_g2,c82523_g2,c68215_g1,c72136_g1,c98568_g1,c12325_g1,c85452_g1,c77339_g3,c55368_g1,c77208_g1,c64434_g1,c46719_g1,c82649_g1,c68128_g1,c81182_g1,c72421_g1,c134963_g1,c119749_g1,c51363_g2,c39526_g1,c53804_g1,c70616_g1,c69662_g1,c83946_g1,c44136_g1,c101803_g1,c4413…
SNARE interactions in vesicular transport	ko04130	Genetic Information Processing	Folding, sorting and degradation	21	c56055_g1,c73947_g1,c81211_g1,c102349_g1,c80721_g1,c70297_g1,c80834_g1,c57512_g1,c65947_g1,c70271_g1,c66760_g1,c72214_g2,c2982_g1,c61156_g1,c71128_g1,c54499_g1,c51917_g1,c73222_g1,c64675_g1,c70432_g1,c74159_g1
Sulfur relay system	ko04122	Genetic Information Processing	Folding, sorting and degradation	8	c61599_g1,c79298_g1,c71435_g1,c82220_g1,c81612_g1,c83527_g2,c81352_g1,c70546_g1
Ubiquitin mediated proteolysis	ko04120	Genetic Information Processing	Folding, sorting and degradation	123	c72454_g1,c80294_g1,c67556_g1,c55395_g1,c67092_g1,c52149_g1,c83385_g3,c83197_g1,c72550_g1,c131634_g1,c69383_g1,c81706_g1,c71874_g1,c74138_g2,c61589_g1,c53960_g1,c71862_g1,c3942_g1,c75618_g2,c60603_g1,c59564_g2,c83814_g1,c80518_g1,c12159_g1,c61732_g1,c62201_g1,c61756_g1,c71058_g1,c97887_g1,c82543_g2,c81313_g2,c87919_g1,c80864_g2,c79478_g1,c60442_g1,c66691_g1,c82315_g1,c66569_g1,c65922_g1,c82732_g1…
Base excision repair	ko03410	Genetic Information Processing	Replication and repair	39	c67006_g1,c68229_g1,c82433_g1,c78255_g1,c79044_g3,c73314_g1,c69264_g1,c76343_g1,c82925_g1,c79741_g1,c82164_g2,c74511_g5,c57790_g1,c74035_g1,c65763_g1,c63968_g1,c8714_g2,c79052_g1,c79668_g4,c108481_g1,c82582_g1,c69283_g1,c79347_g1,c82425_g1,c75888_g1,c82383_g1,c89770_g1,c50131_g2,c83435_g5,c101469_g1,c80927_g1,c73743_g1,c82988_g1,c62514_g1,c87461_g1,c73976_g2,c83167_g1,c79679_g1,c130636_g1
DNA replication	ko03030	Genetic Information Processing	Replication and repair	40	c83167_g1,c87461_g1,c62514_g1,c75345_g1,c21363_g1,c90731_g1,c77487_g1,c74852_g1,c73743_g1,c71621_g1,c73136_g1,c69380_g1,c63786_g2,c67492_g1,c82090_g1,c37495_g1,c75141_g3,c65251_g2,c41519_g1,c82582_g1,c79052_g1,c62026_g1,c82302_g3,c81408_g3,c77487_g3,c60745_g1,c83455_g1,c76343_g1,c73326_g1,c74511_g5,c74035_g1,c83383_g1,c81408_g2,c51761_g1,c79101_g1,c71315_g1,c78255_g1,c68229_g1,c82206_g1,c37495_g2
Fanconi anemia pathway	ko03460	Genetic Information Processing	Replication and repair	40	c82674_g1,c80443_g1,c82864_g1,c36717_g1,c82674_g2,c66483_g1,c81829_g1,c80316_g1,c75417_g1,c83484_g1,c83182_g1,c63786_g2,c82530_g1,c83548_g2,c82396_g1,c82226_g2,c81461_g8,c69380_g1,c70630_g1,c64046_g1,c73326_g1,c78608_g1,c68559_g1,c81237_g1,c75092_g1,c83414_g2,c68997_g1,c74446_g1,c65423_g1,c78349_g1,c83135_g1,c83551_g1,c81697_g1,c79283_g1,c83650_g2,c72331_g1,c79717_g1,c80146_g2,c82979_g1,c71492_g2
Homologous recombination	ko03440	Genetic Information Processing	Replication and repair	25	c62026_g1,c83167_g1,c65423_g1,c78349_g1,c73081_g1,c64374_g1,c77847_g1,c74446_g1,c81237_g1,c76801_g1,c73326_g1,c76343_g1,c80443_g1,c78306_g1,c79497_g1,c42998_g1,c71492_g2,c69380_g1,c81585_g1,c82396_g1,c83548_g2,c63786_g2,c68229_g1,c56361_g1,c81697_g1
Mismatch repair	ko03430	Genetic Information Processing	Replication and repair	23	c68229_g1,c63786_g2,c67492_g1,c61061_g1,c79717_g1,c51761_g1,c73136_g1,c75690_g1,c69380_g1,c81956_g1,c63477_g1,c60745_g1,c83244_g1,c74852_g1,c76343_g1,c73326_g1,c73743_g1,c83182_g1,c83167_g1,c62026_g1,c79052_g1,c87461_g1,c67899_g1
Non-homologous end-joining	ko03450	Genetic Information Processing	Replication and repair	9	c74511_g5,c70259_g1,c67909_g1,c81575_g1,c64257_g1,c42998_g1,c73314_g1,c77847_g1,c68443_g2
Nucleotide excision repair	ko03420	Genetic Information Processing	Replication and repair	48	c62514_g1,c79492_g1,c74852_g1,c73743_g1,c82864_g1,c81248_g1,c80848_g1,c126403_g1,c37432_g1,c83167_g1,c87461_g1,c83002_g2,c63786_g2,c78950_g1,c67492_g1,c82288_g2,c51189_g1,c84834_g1,c123889_g1,c73136_g1,c68142_g1,c69380_g1,c103769_g1,c80790_g1,c63977_g1,c60745_g1,c61644_g1,c73326_g1,c76343_g1,c74035_g1,c78608_g1,c76804_g1,c82763_g1,c119453_g1,c82582_g1,c79052_g1,c75911_g1,c81851_g2,c76866_g1,c6822…
Basal transcription factors	ko03022	Genetic Information Processing	Transcription	37	c63977_g1,c51442_g1,c76804_g1,c72478_g3,c83156_g2,c62358_g1,c80345_g1,c81851_g2,c75911_g1,c126886_g1,c119453_g1,c61590_g1,c73541_g1,c65854_g1,c13226_g1,c64467_g1,c72911_g2,c68484_g2,c75513_g1,c81239_g1,c76772_g1,c67259_g1,c62235_g1,c66961_g1,c78749_g1,c81248_g1,c62972_g1,c101474_g1,c51189_g1,c72911_g1,c69975_g1,c71539_g1,c69870_g1,c73007_g1,c67629_g2,c66649_g1,c68142_g1
RNA polymerase	ko03020	Genetic Information Processing	Transcription	30	c59840_g1,c81396_g1,c62920_g1,c80511_g1,c63987_g1,c82768_g1,c82050_g1,c69070_g1,c102776_g1,c73290_g1,c78210_g3,c71258_g2,c66927_g1,c69038_g1,c46263_g1,c64129_g1,c67804_g1,c69019_g1,c70991_g1,c103851_g1,c112384_g1,c13013_g1,c57759_g1,c62424_g1,c72751_g1,c97078_g1,c73403_g1,c71608_g1,c68732_g1,c73698_g1
Spliceosome	ko03040	Genetic Information Processing	Transcription	183	c36757_g1,c46537_g1,c131924_g1,c78855_g1,c62019_g1,c76012_g2,c57714_g1,c27532_g1,c61548_g1,c68994_g1,c112070_g1,c87768_g1,c17016_g1,c71345_g1,c76686_g2,c68819_g1,c76012_g1,c101649_g1,c71316_g1,c133058_g1,c121385_g1,c71918_g1,c24903_g1,c59129_g1,c56252_g1,c76883_g3,c48615_g2,c68509_g2,c75071_g1,c80734_g3,c76012_g4,c10071_g1,c76879_g1,c68137_g1,c76394_g1,c57775_g1,c63503_g1,c114949_g1,c120673_g1,c6…
Aminoacyl-tRNA biosynthesis	ko00970	Genetic Information Processing	Translation	55	c114954_g1,c77937_g1,c81942_g2,c83462_g1,c6695_g1,c80703_g1,c106187_g1,c75834_g1,c77012_g1,c25729_g1,c58865_g1,c82599_g1,c36244_g1,c78793_g1,c79136_g1,c15392_g1,c118438_g1,c44101_g1,c82884_g1,c125669_g1,c78160_g1,c80857_g1,c79218_g1,c79917_g1,c69760_g1,c76618_g1,c82683_g6,c73850_g1,c74274_g1,c80920_g1,c71659_g1,c70847_g1,c82072_g1,c79060_g1,c83466_g1,c76148_g1,c17349_g1,c43214_g1,c37367_g1,c12977…
RNA transport	ko03013	Genetic Information Processing	Translation	193	c23546_g1,c75547_g3,c80842_g1,c54717_g1,c65039_g1,c97575_g1,c110372_g1,c72436_g1,c102220_g1,c121487_g1,c19710_g1,c120166_g1,c40555_g1,c66591_g1,c47926_g1,c110679_g1,c115878_g1,c98784_g1,c68740_g1,c71011_g1,c114481_g1,c133415_g1,c106143_g1,c67389_g1,c80782_g1,c97680_g1,c104822_g1,c60603_g1,c72476_g1,c18737_g1,c39877_g1,c60235_g1,c122524_g1,c41899_g1,c718_g1,c50304_g1,c58931_g1,c718_g2,c107722_g1,c…
Ribosome	ko03010	Genetic Information Processing	Translation	712	c129820_g1,c109857_g1,c43766_g1,c3760_g1,c126296_g1,c101442_g1,c89479_g1,c21241_g1,c83949_g1,c15839_g1,c16763_g1,c120833_g1,c86378_g1,c55426_g1,c14190_g1,c11288_g1,c48328_g1,c25646_g1,c927_g1,c67090_g1,c47873_g1,c59999_g1,c118285_g1,c661_g1,c87770_g1,c114687_g1,c39881_g1,c57730_g1,c24320_g1,c102749_g1,c117491_g1,c21003_g1,c57141_g1,c35571_g1,c43156_g1,c112877_g1,c88969_g1,c65080_g1,c12851_g1,c116…
Ribosome biogenesis in eukaryotes	ko03008	Genetic Information Processing	Translation	77	c131331_g1,c52803_g2,c76596_g2,c82307_g1,c75547_g3,c75460_g1,c102220_g1,c75849_g2,c115878_g1,c74757_g1,c95077_g1,c68313_g2,c84970_g1,c77745_g1,c71633_g1,c77709_g1,c52803_g1,c76796_g2,c133415_g1,c70556_g1,c68603_g1,c129782_g1,c116083_g1,c41899_g1,c12811_g1,c123290_g1,c78285_g1,c41808_g1,c46649_g1,c71207_g1,c66344_g1,c80626_g1,c73869_g1,c76045_g1,c81047_g1,c75290_g1,c67608_g1,c81485_g3,c129756_g1,c…
mRNA surveillance pathway	ko03015	Genetic Information Processing	Translation	80	c103567_g1,c71000_g1,c52676_g1,c60235_g1,c122524_g1,c71748_g2,c75666_g1,c58874_g1,c12325_g1,c79643_g1,c76008_g1,c110109_g1,c77549_g2,c79274_g1,c56203_g2,c78896_g1,c65609_g1,c66748_g1,c111587_g1,c83138_g1,c126276_g1,c82467_g1,c83504_g1,c66776_g1,c102220_g1,c57716_g1,c76794_g4,c73357_g3,c119396_g1,c66641_g1,c78663_g2,c82115_g1,c60198_g1,c82051_g1,c71894_g1,c66591_g1,c62498_g1,c40555_g1,c77934_g1,c7…
Alanine, aspartate and glutamate metabolism	ko00250	Metabolism	Amino acid metabolism	49	c81992_g1,c72834_g1,c19925_g1,c47013_g1,c72959_g1,c118210_g1,c123791_g1,c133898_g1,c82192_g1,c76593_g4,c73582_g1,c49187_g1,c82181_g2,c80149_g2,c93634_g1,c75560_g1,c85679_g1,c76142_g1,c45716_g1,c79122_g1,c19925_g2,c73424_g1,c73606_g1,c70249_g1,c68082_g1,c54664_g1,c109153_g1,c45716_g2,c118470_g1,c78029_g2,c35826_g1,c69899_g1,c78924_g1,c43830_g1,c135609_g1,c75961_g1,c49634_g1,c82935_g1,c80283_g1,c77…
Arginine and proline metabolism	ko00330	Metabolism	Amino acid metabolism	78	c89215_g1,c80149_g2,c77962_g2,c4594_g1,c75560_g1,c118210_g1,c59083_g1,c78970_g1,c47013_g1,c118470_g1,c101868_g1,c111857_g1,c52949_g1,c80750_g1,c45716_g2,c61994_g1,c29630_g1,c80700_g1,c79122_g1,c76824_g1,c74215_g1,c102903_g1,c51089_g1,c79776_g1,c60552_g1,c135609_g1,c47040_g1,c60295_g1,c2973_g1,c82956_g1,c83184_g1,c110132_g1,c77872_g2,c82956_g2,c64743_g1,c81532_g1,c77310_g1,c85679_g1,c108543_g1,c67…
Cysteine and methionine metabolism	ko00270	Metabolism	Amino acid metabolism	69	c73515_g2,c84372_g1,c75715_g1,c47230_g2,c84296_g1,c130665_g1,c47230_g1,c100344_g1,c66950_g1,c5123_g1,c86291_g1,c113955_g1,c64743_g1,c77968_g2,c115468_g1,c90244_g1,c77872_g2,c77079_g16,c15228_g1,c66316_g1,c118210_g1,c71218_g1,c83258_g1,c47013_g1,c48762_g1,c97681_g1,c39130_g1,c75936_g1,c130895_g1,c13007_g1,c120751_g1,c112431_g1,c81068_g2,c121274_g1,c80856_g1,c71619_g1,c75419_g1,c94638_g1,c115449_g1…
Glycine, serine and threonine metabolism	ko00260	Metabolism	Amino acid metabolism	69	c111857_g1,c75507_g1,c73606_g1,c71619_g1,c70178_g2,c68082_g1,c73258_g1,c96611_g1,c37793_g1,c134014_g1,c82427_g1,c131883_g1,c97681_g1,c80197_g2,c71218_g1,c60471_g1,c68197_g1,c81522_g1,c82140_g1,c115468_g1,c78561_g1,c113955_g1,c46657_g2,c119915_g1,c78288_g1,c93808_g1,c20914_g2,c73515_g2,c56926_g1,c99020_g1,c84372_g1,c42423_g2,c105098_g1,c38952_g1,c83225_g1,c77998_g4,c81278_g1,c65563_g1,c111879_g1,c…
Histidine metabolism	ko00340	Metabolism	Amino acid metabolism	24	c75958_g1,c55081_g1,c81750_g2,c83144_g2,c92814_g1,c79359_g1,c79038_g1,c50703_g1,c4594_g1,c89215_g1,c76824_g1,c80700_g1,c129892_g1,c61994_g1,c61994_g2,c81532_g1,c76572_g1,c124297_g1,c111857_g1,c76765_g1,c79568_g1,c124880_g1,c82245_g1,c80840_g1
Lysine biosynthesis	ko00300	Metabolism	Amino acid metabolism	12	c75841_g2,c70163_g1,c59886_g1,c119669_g1,c111857_g1,c70163_g2,c79673_g1,c102073_g1,c101598_g1,c75841_g1,c77859_g3,c128456_g1
Lysine degradation	ko00310	Metabolism	Amino acid metabolism	60	c116738_g1,c111857_g1,c73686_g1,c69632_g1,c80103_g1,c101598_g1,c72787_g1,c82245_g1,c99461_g1,c80700_g1,c63352_g1,c61994_g1,c70163_g1,c76080_g1,c78405_g1,c68114_g1,c69504_g2,c76142_g1,c89215_g1,c82848_g1,c83387_g1,c4594_g1,c73882_g1,c69504_g4,c77859_g3,c82192_g1,c71625_g1,c75841_g2,c59886_g1,c74372_g1,c77901_g5,c80930_g1,c93067_g1,c79203_g1,c75529_g2,c70461_g1,c76645_g1,c82590_g1,c63684_g1,c75841_…
Phenylalanine metabolism	ko00360	Metabolism	Amino acid metabolism	33	c61020_g2,c81725_g1,c105792_g1,c124297_g1,c61020_g1,c61994_g2,c81068_g2,c110_g1,c82041_g1,c50703_g1,c97761_g1,c47013_g1,c46783_g1,c118210_g1,c123791_g1,c115299_g1,c77872_g2,c75449_g1,c80220_g1,c73423_g1,c74096_g1,c61186_g1,c80510_g1,c83822_g2,c49634_g1,c70226_g1,c134942_g1,c79038_g1,c9084_g1,c59702_g1,c92782_g1,c75958_g1,c116540_g1
Phenylalanine, tyrosine and tryptophan biosynthesis	ko00400	Metabolism	Amino acid metabolism	10	c74096_g1,c81068_g2,c99020_g1,c123791_g1,c118210_g1,c77872_g2,c47013_g1,c70226_g1,c81725_g1,c49634_g1
Tryptophan metabolism	ko00380	Metabolism	Amino acid metabolism	44	c59886_g1,c75841_g2,c112269_g1,c71625_g1,c93067_g1,c4594_g1,c89215_g1,c50703_g1,c52574_g1,c77859_g3,c73882_g1,c70163_g1,c61994_g1,c80700_g1,c78405_g1,c76080_g1,c111857_g1,c116738_g1,c99461_g1,c82245_g1,c101598_g1,c80136_g2,c108972_g1,c75958_g1,c81156_g1,c75702_g1,c83122_g2,c75994_g3,c79673_g1,c70163_g2,c65234_g1,c64151_g1,c62774_g1,c119669_g1,c104457_g1,c34678_g1,c81532_g1,c82590_g1,c79194_g1,c12…
Tyrosine metabolism	ko00350	Metabolism	Amino acid metabolism	40	c61994_g2,c51802_g1,c92576_g1,c81068_g2,c68903_g2,c124297_g1,c57620_g1,c70675_g1,c73015_g1,c79644_g1,c46783_g1,c118210_g1,c123791_g1,c83144_g2,c81699_g1,c47013_g1,c83057_g3,c50703_g1,c76142_g1,c81699_g2,c59541_g1,c110_g1,c82192_g1,c99482_g1,c74368_g3,c74096_g1,c70226_g2,c77872_g2,c80220_g1,c42062_g1,c101697_g1,c73015_g2,c79568_g1,c115299_g1,c82914_g4,c75958_g1,c79359_g1,c72481_g1,c79038_g1,c49634…
Valine, leucine and isoleucine biosynthesis	ko00290	Metabolism	Amino acid metabolism	3	c80830_g1,c80197_g2,c131726_g1
Valine, leucine and isoleucine degradation	ko00280	Metabolism	Amino acid metabolism	54	c47705_g1,c99461_g1,c54664_g1,c82245_g1,c49769_g1,c111857_g1,c73281_g1,c69972_g2,c76080_g1,c82131_g1,c65563_g1,c80700_g1,c74080_g1,c80269_g3,c61994_g1,c73882_g1,c81928_g1,c53470_g1,c109993_g1,c96611_g1,c75240_g3,c83202_g1,c89215_g1,c75008_g1,c4594_g1,c94150_g1,c119488_g1,c71625_g1,c80291_g1,c6315_g1,c101413_g1,c124880_g1,c82655_g1,c71249_g1,c100156_g1,c81014_g1,c81150_g1,c81532_g1,c130422_g1,c828…
Aflatoxin biosynthesis	ko00254	Metabolism	Biosynthesis of other secondary metabolites	1	c74182_g1
Betalain biosynthesis	ko00965	Metabolism	Biosynthesis of other secondary metabolites	9	c50703_g1,c81699_g2,c101697_g1,c68903_g2,c42062_g1,c81699_g1,c75958_g1,c74368_g3,c51802_g1
Butirosin and neomycin biosynthesis	ko00524	Metabolism	Biosynthesis of other secondary metabolites	2	c53255_g1,c70391_g1
Caffeine metabolism	ko00232	Metabolism	Biosynthesis of other secondary metabolites	15	c76463_g1,c51665_g1,c83309_g2,c76040_g2,c59817_g2,c83309_g1,c84235_g1,c76463_g2,c78456_g1,c59817_g1,c78456_g2,c50403_g1,c50403_g2,c81767_g1,c76040_g1
Flavone and flavonol biosynthesis	ko00944	Metabolism	Biosynthesis of other secondary metabolites	2	c83210_g1,c79880_g1
Indole alkaloid biosynthesis	ko00901	Metabolism	Biosynthesis of other secondary metabolites	2	c75958_g1,c50703_g1
Isoquinoline alkaloid biosynthesis	ko00950	Metabolism	Biosynthesis of other secondary metabolites	16	c68903_g2,c42062_g1,c77872_g2,c70226_g2,c81068_g2,c51802_g1,c74368_g3,c74096_g1,c49634_g1,c81699_g2,c50703_g1,c47013_g1,c81699_g1,c123791_g1,c118210_g1,c75958_g1
Novobiocin biosynthesis	ko00401	Metabolism	Biosynthesis of other secondary metabolites	1	c81068_g2
Phenylpropanoid biosynthesis	ko00940	Metabolism	Biosynthesis of other secondary metabolites	14	c134942_g1,c105792_g1,c82041_g1,c61020_g2,c83822_g2,c80510_g1,c116540_g1,c61186_g1,c61020_g1,c73423_g1,c92782_g1,c59702_g1,c75449_g1,c9084_g1
Stilbenoid, diarylheptanoid and gingerol biosynthesis	ko00945	Metabolism	Biosynthesis of other secondary metabolites	2	c80553_g1,c76346_g1
Streptomycin biosynthesis	ko00521	Metabolism	Biosynthesis of other secondary metabolites	8	c70391_g1,c128521_g1,c106056_g1,c75536_g1,c77453_g2,c60248_g1,c83240_g1,c53255_g1
Tropane, piperidine and pyridine alkaloid biosynthesis	ko00960	Metabolism	Biosynthesis of other secondary metabolites	8	c123791_g1,c81068_g2,c118210_g1,c74096_g1,c47013_g1,c77872_g2,c79767_g1,c49634_g1
Amino sugar and nucleotide sugar metabolism	ko00520	Metabolism	Carbohydrate metabolism	84	c83260_g1,c21750_g1,c81337_g2,c78230_g1,c76370_g2,c68460_g1,c70391_g1,c82117_g1,c74574_g1,c81535_g2,c53255_g1,c80133_g1,c77491_g1,c81199_g2,c119614_g1,c79724_g1,c98552_g1,c116380_g1,c106056_g1,c124727_g1,c73487_g2,c77946_g1,c123258_g1,c68968_g1,c72635_g1,c67030_g1,c128539_g1,c78457_g1,c80319_g1,c54618_g1,c49187_g1,c79614_g1,c80824_g1,c82946_g1,c78316_g2,c82157_g1,c69946_g1,c110777_g1,c68968_g2,c7…
Ascorbate and aldarate metabolism	ko00053	Metabolism	Carbohydrate metabolism	26	c82117_g1,c81532_g1,c22935_g1,c77990_g1,c82134_g2,c80700_g1,c82592_g1,c61994_g1,c78581_g2,c79035_g2,c82869_g2,c124880_g1,c82245_g1,c111857_g1,c80604_g1,c78092_g1,c111075_g1,c70901_g1,c75586_g1,c75799_g1,c80133_g1,c75475_g1,c103836_g1,c70381_g2,c4594_g1,c89215_g1
Butanoate metabolism	ko00650	Metabolism	Carbohydrate metabolism	31	c119488_g1,c76747_g1,c71625_g1,c82192_g1,c73882_g1,c75994_g3,c73981_g1,c97761_g1,c60174_g1,c76142_g1,c93634_g1,c76779_g1,c76080_g1,c81614_g1,c65234_g1,c71555_g1,c78883_g3,c74364_g1,c79723_g1,c61213_g1,c82655_g1,c99461_g1,c78095_g1,c54664_g1,c81491_g1,c70621_g1,c69673_g2,c69972_g2,c81150_g1,c78029_g2,c77910_g1
Citrate cycle (TCA cycle)	ko00020	Metabolism	Carbohydrate metabolism	64	c114091_g1,c67648_g1,c129367_g1,c102597_g1,c38729_g1,c59426_g1,c76645_g1,c68761_g1,c86092_g1,c72057_g1,c82090_g2,c70852_g1,c94638_g1,c130021_g1,c82321_g2,c69193_g1,c73225_g1,c76871_g1,c27823_g1,c112772_g1,c115347_g1,c108794_g1,c75894_g2,c77701_g1,c114125_g1,c65563_g1,c78398_g1,c78405_g1,c116738_g1,c133040_g1,c81404_g1,c83020_g1,c103051_g1,c79517_g6,c136290_g1,c76730_g1,c89207_g1,c50457_g1,c124938…
Fructose and mannose metabolism	ko00051	Metabolism	Carbohydrate metabolism	43	c52831_g1,c75828_g1,c49570_g1,c11271_g1,c78868_g1,c3757_g1,c78392_g1,c74616_g1,c8642_g1,c81085_g1,c66807_g1,c76872_g1,c79614_g1,c72671_g1,c72635_g1,c76206_g1,c78547_g2,c108756_g1,c60964_g1,c78458_g2,c81409_g1,c68021_g1,c70733_g1,c94879_g1,c104375_g1,c79799_g1,c70001_g1,c61391_g1,c80327_g1,c53255_g1,c81679_g1,c120345_g1,c82532_g1,c70391_g1,c75226_g5,c94970_g1,c48890_g1,c86664_g1,c73009_g1,c60678_g…
Galactose metabolism	ko00052	Metabolism	Carbohydrate metabolism	44	c73140_g1,c82023_g1,c57205_g1,c83284_g1,c76132_g1,c74574_g1,c79487_g2,c53255_g1,c75226_g5,c70391_g1,c72652_g1,c82096_g2,c82532_g1,c73268_g1,c81186_g1,c17709_g1,c69946_g1,c94239_g1,c80245_g1,c75541_g1,c73629_g1,c77453_g1,c75091_g1,c83240_g1,c79560_g2,c83339_g1,c80676_g1,c79487_g3,c79487_g1,c82287_g1,c78868_g1,c83173_g1,c90328_g1,c79448_g1,c83906_g1,c67030_g1,c79560_g1,c106056_g1,c59220_g1,c77453_g…
Glycolysis / Gluconeogenesis	ko00010	Metabolism	Carbohydrate metabolism	91	c68498_g1,c78625_g1,c70733_g1,c82245_g1,c73015_g1,c75118_g1,c115347_g1,c106056_g1,c75894_g2,c77701_g1,c76206_g1,c72717_g1,c65563_g1,c129242_g1,c61264_g1,c3518_g1,c77385_g1,c79517_g6,c78020_g1,c49570_g1,c78868_g1,c11271_g1,c86494_g1,c49179_g1,c28622_g2,c124880_g1,c94970_g1,c44136_g2,c48890_g1,c10014_g1,c70391_g1,c102597_g1,c114091_g1,c67648_g1,c46758_g1,c120345_g1,c130266_g1,c53255_g1,c69193_g1,c1…
Glyoxylate and dicarboxylate metabolism	ko00630	Metabolism	Carbohydrate metabolism	56	c31135_g1,c100344_g1,c108972_g1,c90252_g1,c69899_g1,c130021_g1,c43830_g1,c94638_g1,c82090_g2,c27823_g1,c35826_g1,c33210_g1,c15228_g1,c81968_g2,c83965_g1,c120152_g1,c95884_g1,c82956_g1,c68761_g1,c68197_g1,c80451_g1,c82302_g1,c78623_g1,c65234_g1,c129367_g1,c78561_g1,c77142_g1,c82908_g1,c82956_g2,c104457_g1,c34678_g1,c131883_g1,c39130_g1,c75936_g1,c77396_g1,c94305_g1,c83202_g1,c53470_g1,c79145_g3,c8…
Inositol phosphate metabolism	ko00562	Metabolism	Carbohydrate metabolism	42	c80914_g1,c71613_g1,c80122_g1,c76872_g1,c123870_g1,c83251_g1,c76597_g1,c72951_g1,c94150_g1,c83614_g1,c69495_g1,c83251_g2,c75536_g1,c76206_g1,c74813_g1,c64049_g3,c76861_g1,c60248_g1,c68318_g1,c67706_g1,c83708_g1,c80486_g1,c74760_g1,c80300_g2,c67996_g1,c82858_g1,c73009_g1,c60678_g1,c71249_g1,c67385_g1,c82586_g1,c83074_g1,c48890_g1,c86664_g1,c47759_g1,c82592_g1,c128521_g1,c82038_g1,c73711_g1,c81095_…
Pentose and glucuronate interconversions	ko00040	Metabolism	Carbohydrate metabolism	30	c75226_g5,c61994_g1,c80700_g1,c82532_g1,c82096_g2,c77990_g1,c81532_g1,c82117_g1,c72942_g1,c78418_g1,c79880_g1,c124880_g1,c75284_g2,c75284_g3,c79035_g2,c80133_g1,c57232_g1,c75799_g1,c75284_g1,c1437_g1,c79799_g1,c76217_g1,c70901_g1,c4594_g1,c83210_g1,c70381_g2,c103836_g1,c75475_g1,c80997_g1,c44802_g1
Pentose phosphate pathway	ko00030	Metabolism	Carbohydrate metabolism	37	c77453_g2,c106056_g1,c78971_g1,c108756_g1,c78458_g2,c78092_g1,c70733_g1,c94879_g1,c68759_g1,c52831_g1,c49570_g1,c78868_g1,c11271_g1,c80860_g1,c13470_g1,c121368_g1,c72652_g1,c78581_g2,c72688_g1,c94970_g1,c78204_g1,c83240_g1,c82869_g2,c77453_g1,c13400_g1,c120511_g1,c80604_g1,c104375_g1,c74403_g1,c57205_g1,c61391_g1,c75586_g1,c71984_g1,c61161_g1,c44802_g1,c71305_g2,c120345_g1
Propanoate metabolism	ko00640	Metabolism	Carbohydrate metabolism	37	c76080_g1,c80269_g3,c61994_g1,c75118_g1,c80700_g1,c260_g1,c82245_g1,c54664_g1,c99461_g1,c80455_g7,c111857_g1,c76730_g1,c94150_g1,c78020_g1,c81404_g1,c53470_g1,c81928_g1,c73882_g1,c4594_g1,c89215_g1,c82310_g1,c83202_g1,c81532_g1,c130422_g1,c65234_g1,c89207_g1,c71249_g1,c124880_g1,c77518_g1,c38729_g1,c73244_g1,c82321_g2,c82407_g2,c51712_g2,c133327_g1,c75994_g3,c74182_g1
Pyruvate metabolism	ko00620	Metabolism	Carbohydrate metabolism	52	c111857_g1,c76627_g1,c125773_g1,c260_g1,c82245_g1,c75894_g2,c79089_g1,c80700_g1,c77701_g1,c75118_g1,c115347_g1,c61994_g1,c76080_g1,c65563_g1,c77349_g1,c72717_g1,c73417_g2,c89215_g1,c4594_g1,c39130_g1,c75936_g1,c3518_g1,c96611_g1,c79517_g6,c78020_g1,c83020_g1,c77867_g1,c15228_g1,c82216_g2,c124880_g1,c86326_g1,c67648_g1,c114091_g1,c73203_g1,c65234_g1,c50457_g1,c75226_g5,c102597_g1,c81532_g1,c124938…
Starch and sucrose metabolism	ko00500	Metabolism	Carbohydrate metabolism	67	c128170_g1,c76079_g1,c70391_g1,c62817_g2,c43036_g1,c92512_g1,c53255_g1,c80133_g1,c11161_g1,c83284_g1,c70220_g1,c28786_g1,c14675_g1,c106056_g1,c77046_g1,c35515_g1,c46936_g1,c79560_g2,c83339_g1,c79487_g3,c77168_g1,c82287_g1,c70901_g1,c35230_g1,c80116_g1,c79880_g1,c78204_g1,c73629_g1,c77453_g1,c79035_g2,c83240_g1,c72652_g1,c43017_g1,c82096_g2,c77990_g1,c64179_g1,c76352_g1,c103836_g1,c68748_g1,c79487…
Carbon fixation in photosynthetic organisms	ko00710	Metabolism	Energy metabolism	59	c78625_g1,c70733_g1,c94879_g1,c108756_g1,c109400_g1,c78458_g2,c115347_g1,c76206_g1,c66729_g1,c31135_g2,c39130_g1,c75936_g1,c129242_g1,c82181_g2,c94305_g1,c32176_g1,c76872_g1,c80860_g1,c118210_g1,c123791_g1,c52831_g1,c49570_g1,c86494_g1,c11271_g1,c47013_g1,c49179_g1,c13400_g1,c28622_g2,c15228_g1,c60678_g1,c73009_g1,c120511_g1,c94970_g1,c86664_g1,c48890_g1,c10014_g1,c74096_g1,c73203_g1,c114091_g1,c…
Carbon fixation pathways in prokaryotes	ko00720	Metabolism	Energy metabolism	25	c80269_g3,c65234_g1,c77293_g1,c77142_g1,c76080_g1,c114863_g1,c78398_g1,c133040_g1,c103099_g1,c260_g1,c78020_g1,c83020_g1,c130021_g1,c103051_g1,c82407_g2,c70852_g1,c82090_g2,c72057_g1,c1749_g1,c84574_g1,c59761_g1,c83202_g1,c53470_g1,c81928_g1,c112772_g1
Methane metabolism	ko00680	Metabolism	Energy metabolism	36	c79638_g1,c120345_g1,c104375_g1,c83438_g1,c126599_g1,c61391_g1,c85452_g1,c82407_g2,c94970_g1,c44136_g2,c73015_g2,c68197_g1,c120511_g1,c95592_g1,c82908_g1,c83776_g1,c83586_g1,c46758_g1,c61264_g1,c49570_g1,c52831_g1,c78868_g1,c11271_g1,c78020_g1,c52498_g1,c44136_g1,c260_g1,c108756_g1,c73971_g1,c78458_g2,c73015_g1,c79658_g1,c70733_g1,c94879_g1,c62439_g1,c68082_g1
Nitrogen metabolism	ko00910	Metabolism	Energy metabolism	18	c69899_g1,c43830_g1,c77536_g1,c35826_g1,c118470_g1,c74216_g2,c62283_g1,c70349_g1,c74216_g1,c81049_g2,c82956_g1,c45716_g2,c44110_g1,c82049_g1,c70249_g1,c45716_g1,c81049_g1,c82956_g2
Oxidative phosphorylation	ko00190	Metabolism	Energy metabolism	199	c21120_g1,c54401_g1,c84150_g1,c70073_g1,c116964_g1,c69096_g1,c62042_g1,c76924_g3,c80055_g2,c119978_g1,c54946_g1,c30593_g1,c56764_g1,c71639_g2,c49411_g2,c1277_g1,c125431_g1,c75172_g1,c74855_g1,c95336_g1,c2104_g1,c128116_g1,c52520_g1,c24215_g1,c86045_g1,c19823_g1,c122248_g1,c55687_g2,c66229_g1,c61121_g1,c109004_g1,c66681_g1,c79904_g1,c127711_g1,c55687_g1,c67209_g2,c86715_g1,c60096_g1,c102200_g1,c31…
Photosynthesis	ko00195	Metabolism	Energy metabolism	4	c128289_g1,c84015_g1,c109004_g1,c103575_g1
Photosynthesis - antenna proteins	ko00196	Metabolism	Energy metabolism	6	c89880_g1,c89879_g1,c110860_g1,c128307_g1,c111698_g1,c100662_g1
Sulfur metabolism	ko00920	Metabolism	Energy metabolism	14	c75166_g1,c19619_g1,c12144_g1,c64933_g1,c919_g1,c8966_g1,c129139_g1,c81569_g1,c80074_g1,c75166_g2,c41843_g1,c80913_g1,c80074_g2,c84895_g1
Glycosaminoglycan biosynthesis - chondroitin sulfate / dermatan sulfate	ko00532	Metabolism	Glycan biosynthesis and metabolism	17	c82526_g1,c68132_g1,c82508_g1,c65397_g1,c73613_g1,c78441_g1,c66755_g1,c72432_g1,c56300_g1,c81258_g5,c63171_g1,c83603_g3,c94555_g1,c66663_g1,c68132_g2,c71925_g1,c81001_g1
Glycosaminoglycan biosynthesis - heparan sulfate / heparin	ko00534	Metabolism	Glycan biosynthesis and metabolism	14	c79129_g1,c66358_g1,c77742_g2,c66663_g1,c82526_g1,c82508_g1,c76663_g2,c80186_g1,c71925_g1,c78743_g1,c60580_g2,c81357_g1,c81546_g3,c81357_g2
Glycosaminoglycan biosynthesis - keratan sulfate	ko00533	Metabolism	Glycan biosynthesis and metabolism	22	c80944_g1,c60007_g1,c76132_g1,c81632_g1,c78138_g1,c81959_g1,c43985_g1,c80375_g1,c65555_g2,c56212_g1,c60502_g1,c79347_g2,c65555_g1,c53424_g1,c80083_g1,c81186_g1,c17709_g1,c72724_g2,c75541_g1,c68081_g1,c80245_g1,c61726_g1
Glycosaminoglycan degradation	ko00531	Metabolism	Glycan biosynthesis and metabolism	24	c70585_g1,c114099_g1,c77946_g1,c82853_g1,c71337_g2,c81971_g1,c82327_g1,c83024_g1,c79880_g1,c76098_g1,c60631_g1,c83007_g3,c75950_g2,c33898_g1,c82520_g1,c119614_g1,c75950_g1,c77264_g1,c128539_g1,c78457_g1,c61553_g1,c75585_g1,c83173_g1,c83210_g1
Glycosphingolipid biosynthesis - ganglio series	ko00604	Metabolism	Glycan biosynthesis and metabolism	10	c75585_g1,c83173_g1,c78457_g1,c81740_g1,c128539_g1,c73519_g1,c71337_g2,c33898_g1,c77946_g1,c119614_g1
Glycosphingolipid biosynthesis - globo series	ko00603	Metabolism	Glycan biosynthesis and metabolism	11	c71337_g2,c119614_g1,c72354_g1,c33898_g1,c77946_g1,c79373_g3,c72618_g3,c75585_g1,c19215_g1,c128539_g1,c78457_g1
Glycosphingolipid biosynthesis - lacto and neolacto series	ko00601	Metabolism	Glycan biosynthesis and metabolism	24	c78138_g1,c122725_g1,c43985_g1,c77555_g3,c80203_g1,c104237_g1,c79347_g2,c81186_g1,c53424_g1,c17709_g1,c2346_g1,c75541_g1,c19215_g1,c80245_g1,c83463_g1,c61726_g1,c75989_g1,c10831_g1,c80596_g3,c80944_g1,c72618_g3,c80940_g1,c76132_g1,c70099_g3
Glycosylphosphatidylinositol(GPI)-anchor biosynthesis	ko00563	Metabolism	Glycan biosynthesis and metabolism	17	c42125_g1,c70821_g1,c80884_g1,c75954_g1,c79743_g1,c79646_g3,c80522_g4,c83608_g2,c74677_g1,c68207_g1,c80157_g2,c80071_g1,c76740_g1,c72689_g1,c74698_g1,c80870_g1,c83655_g4
Mucin type O-glycan biosynthesis	ko00512	Metabolism	Glycan biosynthesis and metabolism	31	c24499_g1,c77631_g1,c80088_g1,c71441_g1,c105237_g1,c49657_g1,c76569_g1,c76574_g1,c80741_g1,c70977_g2,c80107_g1,c81062_g2,c73264_g1,c80595_g1,c79659_g1,c73646_g1,c66576_g2,c68307_g1,c66509_g1,c82349_g1,c31764_g1,c70420_g1,c74320_g1,c89267_g1,c63018_g2,c73646_g2,c82861_g1,c70977_g1,c59536_g1,c112828_g1,c128472_g1
N-Glycan biosynthesis	ko00510	Metabolism	Glycan biosynthesis and metabolism	66	c80245_g1,c68081_g1,c75541_g1,c83497_g1,c81186_g1,c64882_g3,c78138_g1,c82644_g1,c80375_g1,c67734_g1,c63958_g1,c77460_g1,c82321_g1,c76132_g1,c71850_g1,c55842_g3,c79112_g1,c80933_g1,c36922_g1,c81738_g1,c60713_g1,c54848_g2,c61726_g1,c54757_g1,c72724_g2,c65555_g2,c83442_g1,c81869_g1,c80325_g1,c81959_g1,c75993_g1,c117459_g1,c80308_g1,c79855_g1,c77118_g1,c75611_g1,c70336_g1,c70784_g1,c82107_g2,c17709_g…
Other glycan degradation	ko00511	Metabolism	Glycan biosynthesis and metabolism	36	c93672_g1,c81294_g1,c55729_g1,c76877_g1,c83568_g1,c72052_g2,c71337_g2,c81919_g1,c83386_g1,c75585_g1,c119614_g1,c77475_g1,c74067_g2,c81426_g1,c73795_g1,c72052_g1,c77946_g1,c79839_g1,c80225_g1,c65875_g2,c73795_g2,c78457_g1,c81919_g2,c128539_g1,c82596_g1,c81459_g2,c83173_g1,c33898_g1,c56421_g2,c81294_g2,c83176_g1,c110973_g1,c74067_g3,c76928_g1,c82457_g1,c78807_g1
Other types of O-glycan biosynthesis	ko00514	Metabolism	Glycan biosynthesis and metabolism	32	c58691_g1,c73670_g2,c76132_g1,c69042_g1,c81735_g1,c83359_g1,c65672_g1,c83558_g1,c80245_g1,c73519_g1,c75541_g1,c55842_g1,c17709_g1,c77959_g2,c71473_g1,c104237_g1,c81186_g1,c78138_g1,c43985_g1,c80772_g1,c83090_g1,c74934_g1,c62846_g1,c74058_g1,c72787_g1,c74940_g3,c61726_g1,c79299_g1,c21802_g1,c77289_g1,c26583_g1,c46214_g1
Various types of N-glycan biosynthesis	ko00513	Metabolism	Glycan biosynthesis and metabolism	81	c74536_g1,c61445_g1,c72724_g2,c54757_g1,c54848_g2,c60713_g1,c61726_g1,c77687_g1,c93433_g1,c81959_g1,c78077_g1,c80325_g1,c80225_g1,c83442_g1,c81869_g1,c65555_g2,c68871_g1,c77118_g1,c61057_g1,c53203_g1,c78807_g1,c70784_g1,c12385_g1,c83497_g1,c68081_g1,c80245_g1,c55729_g1,c75541_g1,c80375_g1,c82644_g1,c78138_g1,c83493_g1,c81186_g1,c64882_g3,c70330_g2,c82321_g1,c76132_g1,c77460_g1,c63958_g1,c67734_g1…
Arachidonic acid metabolism	ko00590	Metabolism	Lipid metabolism	51	c63337_g1,c81882_g1,c80792_g3,c79149_g1,c78211_g3,c81882_g2,c78705_g1,c75732_g1,c78211_g1,c75458_g1,c81016_g1,c68091_g1,c44502_g1,c65412_g2,c70136_g1,c66232_g1,c130257_g1,c82566_g1,c40589_g1,c114999_g1,c78784_g1,c81115_g4,c128586_g1,c78705_g2,c74996_g1,c77269_g1,c73690_g2,c76344_g1,c73931_g1,c76766_g1,c80666_g1,c73490_g2,c65412_g4,c51423_g1,c60943_g1,c77939_g1,c81335_g1,c82058_g1,c43470_g1,c73931…
Biosynthesis of unsaturated fatty acids	ko01040	Metabolism	Lipid metabolism	21	c93837_g1,c89785_g1,c79360_g1,c80066_g3,c82019_g1,c6315_g1,c64044_g1,c42824_g1,c81597_g1,c62936_g1,c82412_g1,c77413_g1,c75994_g3,c94895_g1,c82569_g1,c82019_g2,c78947_g1,c76763_g1,c99461_g1,c83648_g1,c74246_g1
Cutin, suberine and wax biosynthesis	ko00073	Metabolism	Lipid metabolism	2	c82798_g2,c73172_g1
Ether lipid metabolism	ko00565	Metabolism	Lipid metabolism	27	c82566_g1,c67043_g2,c70640_g2,c81115_g4,c63922_g1,c128586_g1,c51167_g1,c72445_g1,c76419_g1,c75764_g1,c59728_g1,c74996_g1,c75063_g2,c79770_g1,c68721_g1,c81016_g1,c66711_g2,c82017_g1,c77939_g1,c77175_g2,c80422_g1,c66232_g1,c130257_g1,c81613_g2,c82017_g2,c77881_g2,c79985_g1
Fatty acid biosynthesis	ko00061	Metabolism	Lipid metabolism	4	c83554_g2,c74182_g1,c80299_g1,c78013_g1
Fatty acid degradation	ko00071	Metabolism	Lipid metabolism	50	c82590_g1,c81150_g1,c77830_g1,c100156_g1,c79224_g1,c73841_g1,c124880_g1,c73015_g2,c101413_g1,c65234_g1,c77403_g2,c51255_g1,c59552_g2,c81532_g1,c130422_g1,c82569_g1,c68786_g1,c51667_g1,c75994_g3,c77413_g1,c82412_g1,c76432_g2,c80958_g1,c132387_g1,c71639_g3,c75382_g1,c73244_g1,c67154_g1,c73281_g1,c83648_g1,c111857_g1,c82245_g1,c99461_g1,c47705_g1,c73015_g1,c83812_g1,c71639_g4,c77252_g1,c61994_g1,c80…
Fatty acid elongation	ko00062	Metabolism	Lipid metabolism	28	c81093_g1,c75994_g3,c76908_g2,c68786_g1,c34067_g1,c76579_g1,c80591_g4,c73882_g1,c81597_g1,c42824_g1,c131936_g1,c132387_g1,c71625_g1,c79360_g1,c80066_g3,c82019_g1,c74246_g1,c77188_g1,c100156_g1,c9593_g1,c99461_g1,c101413_g1,c38317_g2,c77403_g2,c79793_g1,c82019_g2,c78947_g1,c76908_g1
Glycerolipid metabolism	ko00561	Metabolism	Lipid metabolism	58	c60236_g1,c80236_g1,c80333_g2,c68685_g1,c74339_g1,c77735_g2,c74948_g1,c89215_g1,c4594_g1,c80618_g1,c78421_g1,c77385_g1,c61994_g1,c81063_g1,c80700_g1,c75944_g1,c66711_g2,c78745_g3,c54064_g1,c132490_g1,c66180_g1,c61713_g1,c111857_g1,c83771_g1,c82156_g4,c82245_g1,c73971_g1,c77008_g1,c80004_g1,c74586_g1,c74491_g1,c82363_g3,c63922_g1,c74733_g1,c77370_g2,c74586_g3,c74877_g1,c71744_g1,c80464_g1,c83501_g…
Glycerophospholipid metabolism	ko00564	Metabolism	Lipid metabolism	74	c69694_g2,c69653_g1,c61829_g1,c130257_g1,c79985_g1,c69022_g1,c68468_g1,c92970_g1,c128586_g1,c74491_g1,c78681_g1,c79946_g1,c42663_g1,c90386_g1,c67043_g2,c76419_g1,c65250_g1,c80042_g1,c66711_g2,c78745_g3,c81167_g3,c77524_g3,c75063_g2,c70490_g1,c69007_g1,c64019_g1,c59728_g1,c75944_g1,c80422_g1,c60336_g3,c77524_g7,c73604_g1,c68685_g1,c60236_g1,c64019_g2,c9215_g1,c75764_g1,c71626_g1,c81016_g1,c83425_g…
Linoleic acid metabolism	ko00591	Metabolism	Lipid metabolism	27	c52755_g1,c73690_g1,c77912_g1,c75764_g1,c81753_g1,c70640_g2,c82566_g1,c128586_g1,c81115_g4,c76642_g1,c81335_g1,c77939_g1,c77881_g2,c130257_g1,c74292_g8,c66232_g1,c82058_g1,c83687_g1,c82584_g1,c69258_g2,c74996_g1,c81882_g1,c75458_g1,c81016_g1,c81882_g2,c64982_g1,c80666_g1
Primary bile acid biosynthesis	ko00120	Metabolism	Lipid metabolism	4	c63630_g1,c78331_g1,c128912_g1,c83426_g1
Sphingolipid metabolism	ko00600	Metabolism	Lipid metabolism	45	c42529_g2,c83037_g1,c66711_g2,c67718_g2,c78823_g1,c80901_g1,c80798_g1,c79867_g1,c74530_g1,c80394_g1,c77770_g1,c81426_g1,c83150_g1,c80134_g1,c80953_g1,c81294_g2,c82765_g1,c76928_g1,c81718_g2,c82457_g1,c18004_g1,c44858_g1,c81459_g2,c83173_g1,c51101_g1,c66882_g2,c76469_g1,c54898_g1,c73462_g1,c77659_g1,c81294_g1,c81029_g1,c79505_g1,c76877_g1,c53499_g1,c63922_g1,c67111_g2,c80634_g1,c82889_g1,c77869_g1…
Steroid biosynthesis	ko00100	Metabolism	Lipid metabolism	12	c66180_g1,c79257_g1,c69605_g1,c19466_g1,c74630_g1,c69818_g4,c56774_g1,c74188_g2,c69290_g1,c70418_g1,c70723_g1,c39263_g1
Steroid hormone biosynthesis	ko00140	Metabolism	Lipid metabolism	29	c65412_g2,c81491_g2,c101697_g1,c76893_g1,c74292_g8,c79035_g2,c67979_g1,c83687_g1,c82584_g1,c69258_g2,c71230_g1,c64982_g1,c69620_g2,c77990_g1,c76944_g1,c52755_g1,c70381_g2,c77912_g1,c75475_g1,c81753_g1,c75799_g1,c76962_g1,c79564_g1,c69102_g1,c123660_g1,c70901_g1,c79360_g1,c39347_g1,c76642_g1
Synthesis and degradation of ketone bodies	ko00072	Metabolism	Lipid metabolism	17	c81491_g1,c70621_g1,c82655_g1,c78095_g1,c69673_g2,c69972_g2,c76080_g1,c81614_g1,c76779_g1,c74364_g1,c61213_g1,c71555_g1,c65234_g1,c73981_g1,c60174_g1,c76747_g1,c119488_g1
alpha-Linolenic acid metabolism	ko00592	Metabolism	Lipid metabolism	18	c62936_g1,c82412_g1,c77413_g1,c75764_g1,c82566_g1,c70640_g2,c6315_g1,c81115_g4,c128586_g1,c77939_g1,c83648_g1,c66232_g1,c130257_g1,c77881_g2,c74996_g1,c82569_g1,c79183_g2,c81016_g1
Biotin metabolism	ko00780	Metabolism	Metabolism of cofactors and vitamins	2	c80299_g1,c73688_g3
Folate biosynthesis	ko00790	Metabolism	Metabolism of cofactors and vitamins	26	c70878_g1,c91040_g1,c70200_g2,c80129_g2,c82098_g1,c81021_g2,c80795_g4,c78832_g2,c79298_g1,c81352_g1,c69969_g1,c78832_g1,c82744_g1,c81934_g1,c82043_g1,c70878_g2,c79346_g1,c77786_g1,c51627_g1,c81021_g1,c82204_g1,c80601_g1,c79344_g1,c67919_g1,c80946_g1,c82220_g1
Lipoic acid metabolism	ko00785	Metabolism	Metabolism of cofactors and vitamins	3	c64431_g2,c74964_g1,c76279_g1
Nicotinate and nicotinamide metabolism	ko00760	Metabolism	Metabolism of cofactors and vitamins	21	c76352_g1,c80012_g1,c64179_g1,c81822_g1,c82279_g1,c67849_g1,c80261_g1,c81661_g1,c71645_g1,c82888_g1,c71645_g2,c75614_g1,c76232_g1,c76085_g1,c81230_g1,c80731_g1,c102504_g1,c74968_g1,c79987_g1,c80346_g1,c79033_g1
One carbon pool by folate	ko00670	Metabolism	Metabolism of cofactors and vitamins	17	c59761_g1,c80412_g1,c81104_g1,c81620_g1,c75512_g1,c83342_g2,c71659_g1,c77998_g4,c69969_g1,c68197_g1,c61997_g1,c80840_g1,c78973_g1,c67919_g1,c82908_g1,c71701_g1,c77524_g1
Pantothenate and CoA biosynthesis	ko00770	Metabolism	Metabolism of cofactors and vitamins	13	c38682_g1,c72132_g1,c63951_g1,c58217_g1,c79096_g1,c83511_g1,c73076_g1,c76567_g1,c131726_g1,c64179_g1,c76352_g1,c81195_g1,c76653_g1
Porphyrin and chlorophyll metabolism	ko00860	Metabolism	Metabolism of cofactors and vitamins	35	c131310_g1,c79030_g1,c76389_g2,c100000_g1,c75799_g1,c57597_g1,c93718_g1,c79035_g2,c39486_g2,c74620_g1,c57168_g1,c79880_g1,c83119_g1,c12729_g1,c77990_g1,c129388_g1,c51885_g1,c39486_g1,c77324_g1,c129652_g1,c58865_g1,c75475_g1,c25729_g1,c70381_g2,c83210_g1,c79240_g1,c77012_g1,c68841_g1,c70901_g1,c81601_g1,c119978_g1,c53936_g1,c67041_g1,c75402_g1,c69778_g1
Retinol metabolism	ko00830	Metabolism	Metabolism of cofactors and vitamins	37	c70475_g1,c73015_g1,c83406_g1,c71998_g1,c79885_g1,c74292_g8,c53486_g1,c75736_g1,c69258_g2,c83687_g1,c54004_g1,c70381_g2,c75475_g1,c133137_g1,c80331_g1,c81753_g1,c74339_g1,c80407_g1,c70901_g1,c81769_g1,c82404_g1,c65412_g2,c79035_g2,c73015_g2,c82067_g2,c82584_g1,c81454_g1,c51746_g1,c64982_g1,c77990_g1,c77912_g1,c52755_g1,c78630_g1,c82870_g1,c75799_g1,c76642_g1,c74348_g1
Riboflavin metabolism	ko00740	Metabolism	Metabolism of cofactors and vitamins	13	c81699_g1,c82622_g1,c42062_g1,c68903_g2,c64736_g1,c65814_g1,c80095_g1,c51802_g1,c74368_g3,c81699_g2,c76352_g1,c78110_g3,c64179_g1
Thiamine metabolism	ko00730	Metabolism	Metabolism of cofactors and vitamins	3	c61599_g1,c77945_g1,c70354_g1
Ubiquinone and other terpenoid-quinone biosynthesis	ko00130	Metabolism	Metabolism of cofactors and vitamins	18	c115299_g1,c75449_g1,c80220_g1,c61186_g1,c81068_g2,c80510_g1,c110_g1,c83822_g2,c82041_g1,c57681_g2,c79831_g1,c58194_g1,c9084_g1,c59702_g1,c92782_g1,c78312_g1,c78599_g1,c84133_g1
Vitamin B6 metabolism	ko00750	Metabolism	Metabolism of cofactors and vitamins	5	c115776_g1,c77546_g3,c79638_g1,c81908_g2,c79211_g1
Cyanoamino acid metabolism	ko00460	Metabolism	Metabolism of other amino acids	3	c68197_g1,c78377_g1,c82908_g1
D-Glutamine and D-glutamate metabolism	ko00471	Metabolism	Metabolism of other amino acids	4	c75560_g1,c70249_g1,c118470_g1,c80149_g2
Glutathione metabolism	ko00480	Metabolism	Metabolism of other amino acids	79	c75654_g1,c70136_g1,c38476_g1,c65115_g1,c78383_g1,c59690_g1,c83397_g1,c63337_g1,c134469_g1,c78211_g1,c77196_g2,c22935_g1,c120317_g1,c78705_g2,c58490_g1,c73464_g1,c75830_g1,c49655_g1,c112772_g1,c70339_g1,c72057_g1,c70852_g1,c71114_g1,c72695_g1,c86616_g1,c80943_g1,c53738_g1,c72411_g1,c43470_g1,c75326_g2,c62538_g1,c79866_g1,c80580_g1,c57768_g1,c53450_g1,c69902_g1,c103051_g1,c83397_g2,c82728_g1,c8261…
Phosphonate and phosphinate metabolism	ko00440	Metabolism	Metabolism of other amino acids	7	c42663_g1,c68468_g1,c67043_g2,c90164_g1,c67000_g2,c69007_g1,c75063_g2
Selenocompound metabolism	ko00450	Metabolism	Metabolism of other amino acids	20	c80074_g2,c65157_g1,c64151_g1,c118438_g1,c44101_g1,c71619_g1,c115468_g1,c74195_g1,c128161_g1,c105098_g1,c89982_g1,c53347_g1,c84372_g1,c97681_g1,c80074_g1,c80412_g1,c116812_g1,c75602_g2,c88618_g1,c82476_g1
Taurine and hypotaurine metabolism	ko00430	Metabolism	Metabolism of other amino acids	9	c83363_g1,c93634_g1,c78029_g2,c260_g1,c79236_g1,c61783_g1,c79045_g1,c78377_g1,c60259_g1
beta-Alanine metabolism	ko00410	Metabolism	Metabolism of other amino acids	30	c82245_g1,c71249_g1,c99461_g1,c54664_g1,c124880_g1,c111857_g1,c80455_g7,c78029_g2,c124297_g1,c64743_g1,c130422_g1,c81532_g1,c80700_g1,c129892_g1,c61994_g1,c61994_g2,c76653_g1,c73882_g1,c93634_g1,c79038_g1,c76824_g1,c75994_g3,c89215_g1,c4594_g1,c73244_g1,c94150_g1,c80901_g2,c63951_g1,c51712_g2,c72132_g1
Biosynthesis of ansamycins	ko01051	Metabolism	Metabolism of terpenoids and polyketides	2	c13400_g1,c61161_g1
Diterpenoid biosynthesis	ko00904	Metabolism	Metabolism of terpenoids and polyketides	1	c56197_g1
Geraniol degradation	ko00281	Metabolism	Metabolism of terpenoids and polyketides	9	c79900_g1,c76770_g1,c71625_g1,c119488_g1,c76138_g1,c76138_g2,c81785_g2,c79900_g2,c69972_g2
Insect hormone biosynthesis	ko00981	Metabolism	Metabolism of terpenoids and polyketides	8	c78194_g1,c80935_g1,c70757_g1,c64918_g1,c74624_g1,c80590_g1,c64771_g1,c69956_g1
Limonene and pinene degradation	ko00903	Metabolism	Metabolism of terpenoids and polyketides	8	c81532_g1,c80553_g1,c76346_g1,c80700_g1,c61994_g1,c82914_g4,c124880_g1,c4594_g1
Terpenoid backbone biosynthesis	ko00900	Metabolism	Metabolism of terpenoids and polyketides	21	c81816_g1,c63917_g1,c115027_g1,c82401_g1,c82401_g2,c62971_g1,c81842_g1,c82133_g3,c59527_g1,c63830_g1,c82546_g1,c113410_g1,c64887_g1,c77572_g1,c76080_g1,c81463_g2,c67013_g1,c82107_g1,c74364_g1,c60583_g1,c65234_g1
Zeatin biosynthesis	ko00908	Metabolism	Metabolism of terpenoids and polyketides	1	c79321_g1
Purine metabolism	ko00230	Metabolism	Nucleotide metabolism	192	c59963_g1,c78801_g1,c50403_g1,c72751_g1,c30763_g1,c77453_g2,c51565_g1,c82208_g1,c60355_g2,c112384_g1,c77802_g1,c46263_g1,c76040_g2,c76463_g1,c77967_g1,c96047_g1,c76040_g1,c96084_g1,c81992_g1,c63987_g1,c80743_g1,c121223_g1,c81396_g1,c68341_g1,c72652_g1,c79578_g3,c76133_g1,c67525_g1,c73698_g1,c80743_g2,c53069_g1,c43931_g1,c76463_g2,c62125_g1,c70991_g1,c80704_g2,c50260_g1,c79332_g1,c75614_g1,c64629_…
Pyrimidine metabolism	ko00240	Metabolism	Nucleotide metabolism	102	c72715_g1,c38476_g1,c78383_g1,c76349_g1,c74742_g6,c82090_g1,c64129_g1,c102504_g1,c57759_g1,c79987_g1,c63775_g1,c80346_g1,c97078_g1,c93018_g1,c113948_g1,c73403_g1,c70012_g2,c71621_g1,c79033_g1,c71608_g1,c76653_g1,c59840_g1,c44253_g1,c80040_g1,c72534_g1,c61720_g1,c81901_g4,c63951_g1,c102776_g1,c34712_g1,c72132_g1,c66927_g1,c81230_g1,c42008_g1,c68229_g1,c72808_g1,c103851_g1,c74195_g1,c113042_g1,c791…
2-Oxocarboxylic acid metabolism	ko01210	Metabolism	Overview	39	c133040_g1,c101598_g1,c70163_g1,c114863_g1,c114125_g1,c82181_g2,c77310_g1,c77859_g3,c118210_g1,c75841_g2,c123791_g1,c103051_g1,c59886_g1,c47013_g1,c136290_g1,c65877_g1,c103099_g1,c131726_g1,c59426_g1,c80854_g1,c68761_g1,c75841_g1,c120152_g1,c74096_g1,c129367_g1,c119669_g1,c77872_g2,c77142_g1,c70163_g2,c79673_g1,c49634_g1,c112772_g1,c82090_g2,c70852_g1,c72057_g1,c130021_g1,c90252_g1,c84574_g1,c174…
Biosynthesis of amino acids	ko01230	Metabolism	Overview	145	c3518_g1,c77310_g1,c80412_g1,c49570_g1,c136290_g1,c11271_g1,c86494_g1,c52498_g1,c38952_g1,c133040_g1,c45716_g1,c76206_g1,c114125_g1,c116812_g1,c49634_g1,c61161_g1,c68917_g1,c130266_g1,c120345_g1,c35826_g1,c69899_g1,c54624_g1,c70852_g1,c82090_g2,c72057_g1,c68761_g1,c59426_g1,c80854_g1,c74819_g1,c49179_g1,c81158_g1,c82908_g1,c93038_g1,c129367_g1,c74096_g1,c46758_g1,c32176_g1,c82181_g2,c121368_g1,c9…
Carbon metabolism	ko01200	Metabolism	Overview	169	c59761_g1,c73882_g1,c3518_g1,c79517_g6,c52498_g1,c81404_g1,c49570_g1,c136290_g1,c94150_g1,c86494_g1,c11271_g1,c133040_g1,c77998_g4,c99461_g1,c73015_g1,c76206_g1,c31135_g2,c78398_g1,c65563_g1,c114125_g1,c130266_g1,c120345_g1,c31135_g1,c49634_g1,c53255_g1,c61161_g1,c54624_g1,c82407_g2,c94638_g1,c70852_g1,c82090_g2,c72057_g1,c27823_g1,c104375_g1,c73244_g1,c73225_g1,c59426_g1,c81150_g1,c49179_g1,c687…
Degradation of aromatic compounds	ko01220	Metabolism	Overview	12	c57620_g1,c80604_g1,c78092_g1,c77385_g1,c73015_g1,c82869_g2,c73015_g2,c75586_g1,c77008_g1,c78581_g2,c80236_g1,c76552_g1
Fatty acid metabolism	ko01212	Metabolism	Overview	53	c79793_g1,c38317_g2,c77252_g1,c76080_g1,c80337_g1,c78947_g1,c83648_g1,c67154_g1,c73281_g1,c71639_g4,c47705_g1,c99461_g1,c71625_g1,c67754_g1,c6315_g1,c83554_g2,c62936_g1,c34067_g1,c81093_g1,c94895_g1,c42824_g1,c73882_g1,c76579_g1,c77403_g2,c76763_g1,c65234_g1,c82569_g1,c130422_g1,c79224_g1,c100156_g1,c81150_g1,c74246_g1,c77830_g1,c101413_g1,c71639_g3,c132387_g1,c78013_g1,c80299_g1,c80958_g1,c13193…
Aminobenzoate degradation	ko00627	Metabolism	Xenobiotics biodegradation and metabolism	20	c80946_g1,c76346_g1,c82204_g1,c51627_g1,c71686_g1,c77786_g1,c79346_g1,c82043_g1,c99461_g1,c78832_g1,c82216_g2,c82914_g4,c78832_g2,c80553_g1,c77867_g1,c70200_g2,c80129_g2,c75994_g3,c91040_g1,c73882_g1
Benzoate degradation	ko00362	Metabolism	Xenobiotics biodegradation and metabolism	13	c99461_g1,c73882_g1,c82914_g4,c101413_g1,c68786_g1,c75994_g3,c97761_g1,c100156_g1,c76080_g1,c65234_g1,c6315_g1,c132387_g1,c77403_g2
Bisphenol degradation	ko00363	Metabolism	Xenobiotics biodegradation and metabolism	2	c76346_g1,c80553_g1
Caprolactam degradation	ko00930	Metabolism	Xenobiotics biodegradation and metabolism	13	c80604_g1,c75994_g3,c78092_g1,c82869_g2,c77385_g1,c73882_g1,c99461_g1,c71625_g1,c75586_g1,c78581_g2,c80236_g1,c77008_g1,c76552_g1
Chloroalkane and chloroalkene degradation	ko00625	Metabolism	Xenobiotics biodegradation and metabolism	9	c4594_g1,c73015_g1,c66219_g1,c124880_g1,c67997_g1,c73015_g2,c80700_g1,c61994_g1,c81532_g1
Chlorocyclohexane and chlorobenzene degradation	ko00361	Metabolism	Xenobiotics biodegradation and metabolism	2	c67997_g1,c66219_g1
Drug metabolism - cytochrome P450	ko00982	Metabolism	Xenobiotics biodegradation and metabolism	31	c75799_g1,c71114_g1,c73868_g1,c70901_g1,c72695_g1,c72207_g1,c59799_g1,c83438_g1,c79866_g1,c73464_g1,c57768_g1,c70381_g2,c58490_g1,c79038_g1,c75830_g1,c134105_g1,c75475_g1,c69902_g1,c70339_g1,c49655_g1,c61994_g2,c59690_g1,c108195_g1,c134469_g1,c77990_g1,c124297_g1,c73015_g2,c53738_g1,c73015_g1,c79035_g2,c72411_g1
Drug metabolism - other enzymes	ko00983	Metabolism	Xenobiotics biodegradation and metabolism	64	c76502_g2,c80834_g3,c75475_g1,c83210_g1,c70381_g2,c83309_g1,c70689_g1,c21849_g1,c96084_g1,c76040_g1,c76463_g1,c96047_g1,c76040_g2,c81480_g3,c50403_g1,c111596_g1,c83309_g2,c66040_g2,c76353_g1,c16456_g1,c75799_g1,c71280_g1,c60336_g4,c50403_g2,c79035_g2,c80496_g1,c78463_g1,c65674_g1,c79880_g1,c76463_g2,c77990_g1,c69656_g2,c75857_g1,c28411_g1,c24180_g1,c69656_g4,c53001_g1,c2845_g1,c70901_g1,c84029_g1…
Ethylbenzene degradation	ko00642	Metabolism	Xenobiotics biodegradation and metabolism	1	c82914_g4
Metabolism of xenobiotics by cytochrome P450	ko00980	Metabolism	Xenobiotics biodegradation and metabolism	39	c72207_g1,c59799_g1,c70901_g1,c79170_g2,c75284_g1,c57232_g1,c69902_g1,c75475_g1,c70381_g2,c57768_g1,c79866_g1,c108195_g1,c61994_g2,c72411_g1,c75284_g2,c73015_g1,c79729_g1,c79934_g1,c53738_g1,c124297_g1,c72695_g1,c73868_g1,c71114_g1,c75799_g1,c82037_g6,c49655_g1,c70339_g1,c134105_g1,c75830_g1,c58490_g1,c79038_g1,c73464_g1,c77990_g1,c134469_g1,c75732_g1,c59690_g1,c79035_g2,c75284_g3,c73015_g2
Naphthalene degradation	ko00626	Metabolism	Xenobiotics biodegradation and metabolism	2	c73015_g2,c73015_g1
Polycyclic aromatic hydrocarbon degradation	ko00624	Metabolism	Xenobiotics biodegradation and metabolism	5	c79359_g1,c83144_g2,c80553_g1,c79568_g1,c76346_g1
Styrene degradation	ko00643	Metabolism	Xenobiotics biodegradation and metabolism	5	c72481_g1,c83057_g3,c79644_g1,c99482_g1,c92576_g1
Adrenergic signaling in cardiomyocytes	ko04261	Organismal Systems	Circulatory system	94	c113192_g1,c126276_g1,c69930_g2,c51869_g1,c105728_g1,c76794_g4,c57716_g1,c79621_g1,c75341_g1,c75748_g2,c71361_g1,c75748_g1,c71661_g1,c70034_g1,c42435_g1,c73729_g2,c61912_g2,c60198_g1,c55221_g1,c84939_g1,c84055_g1,c71894_g1,c79586_g1,c59935_g1,c67525_g1,c82038_g1,c72986_g2,c52676_g1,c43931_g1,c80532_g1,c26953_g1,c25126_g1,c136148_g1,c46027_g1,c81020_g2,c83801_g1,c71433_g1,c80996_g1,c55363_g3,c8102…
Cardiac muscle contraction	ko04260	Organismal Systems	Circulatory system	63	c77564_g2,c915_g1,c91915_g1,c70329_g1,c42955_g1,c74074_g1,c40909_g1,c128116_g1,c67509_g1,c94595_g1,c126778_g1,c68456_g1,c61912_g2,c84939_g1,c57094_g2,c101332_g1,c76924_g3,c75341_g1,c71639_g2,c71361_g1,c30593_g1,c54946_g1,c38966_g1,c49411_g2,c42850_g1,c93139_g1,c21120_g1,c69930_g2,c84150_g1,c51869_g1,c86428_g1,c26609_g1,c49411_g1,c71354_g2,c42761_g1,c47151_g1,c41804_g1,c19830_g1,c83801_g2,c53633_g…
Vascular smooth muscle contraction	ko04270	Organismal Systems	Circulatory system	97	c111255_g1,c57320_g2,c83444_g1,c63519_g2,c53433_g2,c130257_g1,c52165_g1,c47838_g1,c120110_g1,c75463_g1,c80996_g2,c128586_g1,c81693_g1,c83565_g1,c76861_g1,c83159_g2,c55944_g2,c74746_g2,c438_g1,c114749_g1,c78670_g1,c29366_g1,c9601_g1,c46125_g2,c691_g1,c70779_g1,c12876_g1,c83159_g3,c71640_g1,c72218_g1,c103328_g1,c61239_g1,c81020_g3,c1090_g1,c62125_g3,c76198_g1,c72183_g1,c56157_g1,c78912_g2,c60355_g1…
Axon guidance	ko04360	Organismal Systems	Development	77	c103328_g1,c78875_g1,c16937_g1,c38045_g1,c75069_g2,c80482_g2,c70779_g1,c25523_g1,c65841_g1,c75069_g1,c60521_g1,c80193_g1,c38045_g2,c87221_g1,c80318_g1,c63877_g1,c62619_g2,c62619_g1,c56137_g3,c56716_g1,c81094_g1,c70236_g1,c28644_g1,c111255_g1,c60578_g1,c19564_g3,c74746_g2,c11743_g1,c76963_g1,c80797_g2,c79849_g1,c19444_g1,c69843_g1,c82446_g1,c81416_g1,c64376_g1,c71350_g1,c26992_g1,c77478_g1,c62395_…
Dorso-ventral axis formation	ko04320	Organismal Systems	Development	42	c59689_g1,c77865_g1,c64399_g3,c67359_g1,c80983_g5,c76097_g1,c71949_g1,c131151_g1,c83783_g1,c75316_g4,c27275_g1,c49724_g2,c74101_g2,c82434_g1,c74101_g1,c65841_g1,c31251_g1,c74292_g2,c82903_g1,c111255_g1,c48130_g1,c76929_g2,c61806_g1,c78212_g6,c70622_g1,c62047_g1,c83305_g1,c60836_g1,c67619_g1,c26237_g1,c72444_g2,c83670_g1,c75859_g1,c80741_g4,c60143_g1,c73669_g1,c81079_g3,c81260_g3,c79169_g1,c58549_…
Osteoclast differentiation	ko04380	Organismal Systems	Development	35	c80532_g1,c4429_g1,c111255_g1,c71252_g2,c77848_g1,c81830_g1,c67385_g1,c60420_g1,c59640_g1,c60041_g1,c75859_g1,c82688_g3,c42071_g1,c66058_g1,c76366_g1,c76963_g1,c79707_g4,c74333_g1,c79997_g1,c82385_g1,c80906_g2,c66713_g3,c69495_g1,c80887_g1,c42102_g1,c16937_g1,c78745_g2,c49724_g2,c63877_g1,c62619_g2,c62619_g1,c80647_g1,c70034_g1,c65841_g1,c60194_g1
Bile secretion	ko04976	Organismal Systems	Digestive system	55	c82951_g1,c76272_g1,c77206_g1,c70056_g1,c114348_g1,c46375_g1,c84055_g1,c78941_g1,c83804_g1,c57094_g2,c84939_g1,c71661_g1,c82401_g2,c75748_g1,c24796_g1,c77884_g1,c82401_g1,c74810_g2,c79934_g1,c71361_g1,c79729_g1,c65695_g2,c81046_g2,c75748_g2,c75341_g1,c81952_g1,c77564_g1,c79621_g1,c83159_g3,c105728_g1,c71640_g1,c86428_g1,c69930_g2,c83159_g2,c83816_g1,c55944_g2,c82456_g2,c81801_g2,c70301_g1,c80996_…
Carbohydrate digestion and absorption	ko04973	Organismal Systems	Digestive system	28	c82287_g1,c69281_g1,c82850_g3,c57094_g2,c83284_g1,c84939_g1,c69930_g1,c70034_g1,c11161_g1,c65970_g1,c26005_g1,c79487_g1,c68748_g1,c53255_g1,c74745_g1,c35515_g1,c70391_g1,c62817_g2,c69930_g2,c86428_g1,c71361_g1,c67385_g1,c73629_g1,c70220_g1,c62817_g1,c69495_g1,c94239_g1,c75341_g1
Fat digestion and absorption	ko04975	Organismal Systems	Digestive system	26	c81115_g4,c74339_g1,c47013_g1,c82363_g3,c77735_g2,c63922_g1,c128586_g1,c82566_g1,c118210_g1,c70640_g2,c82800_g1,c49634_g1,c81665_g1,c75764_g1,c74586_g3,c71744_g1,c66180_g1,c81016_g1,c66711_g2,c54064_g1,c74096_g1,c66232_g1,c1065_g1,c130257_g1,c81952_g1,c73116_g1
Gastric acid secretion	ko04971	Organismal Systems	Digestive system	59	c81020_g4,c76717_g1,c80996_g1,c69930_g1,c69843_g1,c81857_g1,c80996_g2,c75463_g1,c44386_g1,c78670_g1,c114749_g1,c57898_g1,c83159_g2,c55944_g2,c76861_g1,c62460_g1,c82038_g1,c67525_g1,c83444_g1,c63519_g2,c43931_g1,c73685_g1,c120110_g1,c136148_g1,c81020_g2,c46027_g1,c52165_g1,c77884_g1,c75748_g1,c71661_g1,c80168_g1,c73729_g2,c42435_g1,c78912_g2,c57094_g2,c72183_g1,c84939_g1,c76198_g1,c76095_g2,c2557_…
Mineral absorption	ko04978	Organismal Systems	Digestive system	32	c75341_g1,c81046_g2,c75401_g1,c71361_g1,c69930_g2,c86428_g1,c82927_g2,c82606_g1,c80370_g1,c67838_g1,c68977_g1,c39486_g1,c57094_g2,c68841_g1,c84939_g1,c39486_g2,c57168_g1,c129388_g1,c77829_g2,c82927_g1,c12729_g1,c80764_g1,c14052_g1,c78696_g1,c76389_g2,c100000_g1,c79959_g1,c57597_g1,c76650_g2,c69930_g1,c93718_g1,c82850_g3
Pancreatic secretion	ko04972	Organismal Systems	Digestive system	102	c75182_g1,c80996_g2,c128586_g1,c69930_g1,c83801_g2,c82512_g2,c55944_g2,c83159_g2,c76861_g1,c74453_g1,c81665_g1,c79262_g7,c74586_g3,c44386_g1,c49530_g1,c83444_g1,c55363_g2,c130257_g1,c79408_g2,c52165_g1,c58118_g1,c40127_g1,c84629_g1,c57094_g2,c78912_g2,c62619_g1,c69128_g1,c43664_g1,c62619_g2,c75764_g1,c42674_g1,c82390_g1,c58258_g1,c83159_g3,c69052_g4,c70779_g1,c79472_g2,c86428_g1,c103328_g1,c80127…
Protein digestion and absorption	ko04974	Organismal Systems	Digestive system	67	c49530_g1,c83471_g1,c74453_g1,c69930_g1,c62837_g1,c69382_g4,c79408_g2,c83326_g1,c80119_g5,c128533_g1,c79873_g1,c78152_g2,c28085_g1,c80052_g1,c78152_g1,c74260_g1,c69128_g1,c79068_g1,c57094_g2,c71357_g1,c46497_g1,c83674_g1,c14925_g1,c86428_g1,c79472_g2,c58258_g1,c80032_g1,c574_g1,c66299_g2,c64980_g1,c37155_g1,c81359_g1,c67930_g1,c83080_g3,c81796_g1,c74827_g1,c64367_g1,c74999_g1,c46027_g1,c80663_g2,…
Salivary secretion	ko04970	Organismal Systems	Digestive system	84	c83444_g1,c63519_g2,c53433_g2,c55363_g2,c76060_g1,c120110_g1,c40127_g1,c49446_g2,c52165_g1,c71547_g1,c80996_g2,c47679_g1,c69930_g1,c73856_g1,c83159_g2,c76861_g1,c55944_g2,c44386_g1,c64675_g1,c30309_g1,c79262_g7,c114749_g1,c120901_g1,c75188_g2,c29366_g1,c86428_g1,c71640_g1,c113131_g1,c9601_g1,c83159_g3,c69052_g4,c62125_g3,c1090_g1,c20506_g1,c55363_g1,c81020_g3,c84629_g1,c57094_g2,c78912_g2,c76198_…
Vitamin digestion and absorption	ko04977	Organismal Systems	Digestive system	21	c81952_g1,c81801_g1,c56952_g1,c83145_g1,c81953_g1,c72614_g1,c70681_g1,c78175_g2,c120074_g1,c56434_g1,c116689_g1,c82324_g1,c83341_g5,c83762_g1,c81340_g1,c82800_g1,c81665_g1,c83102_g4,c78120_g1,c82363_g3,c77735_g2
Adipocytokine signaling pathway	ko04920	Organismal Systems	Endocrine system	30	c80958_g1,c78099_g1,c67754_g1,c71639_g3,c41684_g1,c59453_g1,c78882_g3,c79707_g4,c83661_g1,c61242_g1,c28004_g1,c70056_g1,c76432_g2,c77252_g1,c83600_g1,c50457_g1,c67648_g1,c75894_g2,c72348_g1,c71252_g2,c81567_g1,c67154_g1,c77830_g1,c80906_g2,c79224_g1,c73629_g1,c74810_g2,c83661_g3,c71639_g4,c83661_g2
Estrogen signaling pathway	ko04915	Organismal Systems	Endocrine system	130	c13477_g1,c39732_g1,c130886_g1,c105728_g1,c54864_g1,c77463_g1,c116059_g1,c71375_g1,c129972_g1,c70034_g1,c71661_g1,c64238_g1,c27275_g1,c129565_g1,c135641_g1,c83783_g1,c136148_g1,c76012_g5,c77981_g2,c71375_g2,c62047_g1,c67525_g1,c82682_g1,c93061_g1,c43931_g1,c124940_g1,c40321_g1,c57898_g1,c81020_g4,c81857_g1,c77981_g1,c8617_g1,c87707_g1,c80323_g1,c12786_g2,c8617_g2,c45631_g1,c77746_g1,c31675_g1,c77…
GnRH signaling pathway	ko04912	Organismal Systems	Endocrine system	70	c74333_g1,c64829_g2,c29366_g1,c71640_g1,c59728_g1,c83159_g3,c25523_g1,c69468_g1,c80906_g2,c1090_g1,c55242_g1,c81020_g3,c49724_g2,c76198_g1,c97436_g1,c65841_g1,c82434_g1,c60194_g1,c76095_g2,c2557_g1,c79393_g2,c63519_g2,c83444_g1,c111255_g1,c60578_g1,c79985_g1,c120110_g1,c60420_g1,c52165_g1,c83128_g1,c80996_g2,c76419_g1,c65993_g2,c76861_g1,c55944_g2,c83159_g2,c114749_g1,c79770_g1,c79621_g1,c73361_g…
Insulin secretion	ko04911	Organismal Systems	Endocrine system	45	c84055_g1,c79586_g1,c76001_g2,c42674_g1,c70056_g1,c71661_g1,c75748_g1,c77746_g1,c84939_g1,c57094_g2,c78912_g2,c42435_g1,c75341_g1,c75748_g2,c66713_g3,c71361_g1,c69468_g1,c83159_g3,c86428_g1,c71640_g1,c105728_g1,c69930_g2,c79621_g1,c64675_g1,c44386_g1,c83159_g2,c76861_g1,c62460_g1,c55944_g2,c66760_g1,c69930_g1,c80996_g1,c83801_g2,c71128_g1,c80996_g2,c81857_g1,c52165_g1,c83801_g1,c71433_g1,c79551_g…
Insulin signaling pathway	ko04910	Organismal Systems	Endocrine system	113	c12700_g1,c53255_g1,c114749_g1,c83166_g4,c74182_g1,c104375_g1,c63401_g2,c62902_g1,c81693_g1,c82063_g6,c67385_g1,c67922_g4,c120110_g1,c72794_g1,c111255_g1,c33301_g1,c63519_g2,c99679_g1,c60705_g1,c70391_g1,c67648_g1,c129292_g1,c28004_g1,c54540_g1,c65841_g1,c79412_g3,c73441_g1,c2557_g1,c79393_g2,c64604_g1,c76095_g2,c77046_g1,c83554_g2,c76198_g1,c74321_g1,c83166_g3,c49724_g2,c75218_g1,c76731_g2,c8127…
Melanogenesis	ko04916	Organismal Systems	Endocrine system	77	c76366_g1,c69843_g1,c80996_g2,c71574_g1,c68673_g1,c114749_g1,c83159_g2,c55944_g2,c76861_g1,c111255_g1,c42062_g1,c63519_g2,c83444_g1,c52165_g1,c120110_g1,c46975_g1,c77746_g1,c79031_g1,c76198_g1,c63706_g2,c78912_g2,c79393_g2,c2557_g1,c76095_g2,c73619_g1,c65841_g1,c69468_g1,c51802_g1,c83159_g3,c71640_g1,c29366_g1,c80777_g4,c81020_g3,c1090_g1,c66713_g3,c61520_g2,c78320_g2,c79255_g1,c75964_g1,c63706_g…
Ovarian Steroidogenesis	ko04913	Organismal Systems	Endocrine system	39	c83444_g1,c122162_g1,c81882_g2,c75458_g1,c43931_g1,c81882_g1,c67525_g1,c52165_g1,c20118_g1,c81857_g1,c80996_g2,c80996_g1,c55944_g2,c83159_g2,c80666_g1,c79621_g1,c39454_g1,c77564_g1,c71640_g1,c105728_g1,c83159_g3,c82058_g1,c67979_g1,c77939_g1,c75748_g2,c81952_g1,c81491_g2,c81335_g1,c74321_g1,c62218_g1,c39049_g1,c71661_g1,c75748_g1,c12809_g1,c77206_g1,c79387_g1,c74251_g1,c73690_g1,c84055_g1
Oxytocin signaling pathway	ko04921	Organismal Systems	Endocrine system	173	c84055_g1,c64352_g2,c75748_g1,c78047_g2,c60198_g1,c77645_g1,c80168_g1,c42435_g1,c73729_g2,c113648_g1,c75748_g2,c77939_g1,c70202_g1,c38619_g1,c79621_g1,c62125_g2,c109961_g1,c93011_g1,c61242_g1,c76717_g1,c62189_g1,c51089_g1,c45653_g3,c80996_g1,c75859_g1,c107142_g1,c42071_g1,c78558_g3,c59517_g2,c81020_g2,c66981_g1,c3262_g1,c83801_g1,c1142_g1,c81830_g1,c82038_g1,c52120_g1,c45455_g1,c72300_g1,c106546_…
PPAR signaling pathway	ko03320	Organismal Systems	Endocrine system	44	c6315_g1,c67754_g1,c63630_g1,c62936_g1,c60848_g1,c77252_g1,c80539_g1,c75894_g2,c78356_g2,c132490_g1,c133258_g1,c128254_g1,c67154_g1,c83648_g1,c63788_g1,c74810_g2,c71639_g4,c80958_g1,c59453_g1,c71639_g3,c75382_g1,c93837_g1,c89785_g1,c73244_g1,c51667_g1,c77413_g1,c82412_g1,c80464_g1,c130765_g1,c81243_g1,c25594_g1,c84650_g1,c125101_g1,c76432_g2,c50457_g1,c76763_g1,c67648_g1,c80472_g2,c130422_g1,c825…
Progesterone-mediated oocyte maturation	ko04914	Organismal Systems	Endocrine system	72	c69626_g1,c67281_g1,c80532_g1,c43931_g1,c80461_g1,c82732_g1,c14386_g1,c67525_g1,c75859_g1,c8617_g1,c80996_g1,c80294_g1,c75748_g2,c39732_g1,c79621_g1,c73415_g1,c53960_g1,c129972_g1,c55997_g1,c84055_g1,c7657_g1,c73306_g1,c27275_g1,c61732_g1,c80518_g1,c71378_g1,c55371_g1,c78277_g1,c70034_g1,c75748_g1,c49319_g1,c67152_g1,c67054_g1,c66213_g1,c69741_g1,c67385_g1,c82767_g1,c52165_g1,c20118_g1,c83444_g1,…
Prolactin signaling pathway	ko04917	Organismal Systems	Endocrine system	26	c41971_g1,c53930_g1,c59584_g1,c79906_g2,c65841_g1,c64238_g1,c70034_g1,c80737_g1,c42071_g1,c27275_g1,c49724_g2,c75859_g1,c80906_g2,c71550_g2,c69495_g1,c26992_g1,c67385_g1,c77462_g1,c70226_g2,c62047_g1,c39454_g1,c111255_g1,c71252_g2,c80532_g1,c73268_g1,c78060_g5
Renin-angiotensin system	ko04614	Organismal Systems	Endocrine system	31	c75654_g1,c82783_g2,c74781_g2,c65115_g1,c82462_g2,c79491_g1,c46664_g1,c80943_g1,c75781_g1,c79734_g1,c77801_g1,c83397_g3,c76677_g1,c75326_g2,c83397_g1,c14925_g1,c81359_g1,c76949_g1,c74356_g1,c82052_g2,c75326_g1,c66299_g2,c82783_g1,c61349_g1,c87319_g1,c63261_g1,c77115_g1,c82616_g2,c83397_g2,c61867_g2,c82728_g1
Thyroid hormone signaling pathway	ko04919	Organismal Systems	Endocrine system	99	c82038_g1,c82047_g2,c61520_g1,c83600_g1,c71632_g4,c109809_g1,c45455_g1,c76331_g1,c51920_g1,c83074_g1,c83195_g1,c62189_g1,c83129_g1,c79970_g1,c75859_g1,c74827_g1,c68374_g1,c135394_g1,c75724_g1,c59517_g2,c78558_g3,c83661_g1,c81618_g1,c77738_g1,c93011_g1,c109961_g1,c52538_g1,c64401_g1,c68632_g1,c69930_g2,c74708_g1,c60848_g1,c79621_g1,c70877_g1,c64662_g1,c73138_g1,c80941_g2,c75341_g1,c59235_g1,c63701…
Thyroid hormone synthesis	ko04918	Organismal Systems	Endocrine system	79	c105728_g1,c74445_g1,c69930_g2,c64941_g2,c73931_g1,c79621_g1,c64344_g1,c75748_g2,c60943_g1,c75341_g1,c108498_g1,c68351_g3,c80085_g1,c73931_g2,c71361_g1,c71661_g1,c75748_g1,c84939_g1,c10098_g2,c80168_g1,c42435_g1,c74369_g2,c72819_g1,c84055_g1,c82038_g1,c67525_g1,c70881_g2,c78705_g1,c78211_g3,c43931_g1,c64941_g5,c23762_g1,c114999_g1,c15248_g1,c77401_g2,c80996_g1,c27905_g1,c81857_g1,c40321_g1,c64344…
Circadian entrainment	ko04713	Organismal Systems	Environmental adaptation	84	c49446_g2,c120110_g1,c52165_g1,c27267_g2,c68295_g4,c63519_g2,c83444_g1,c111255_g1,c55797_g1,c68295_g5,c55797_g4,c114749_g1,c55944_g2,c76861_g1,c83159_g2,c76157_g2,c55797_g3,c78937_g2,c69843_g1,c83801_g2,c73856_g1,c80996_g2,c1090_g1,c62125_g3,c62750_g4,c66713_g3,c81020_g3,c55743_g1,c16348_g2,c71640_g1,c69468_g1,c9601_g1,c60979_g1,c83159_g3,c68023_g2,c29366_g1,c76095_g2,c44501_g1,c2557_g1,c79393_g2…
Circadian rhythm	ko04710	Organismal Systems	Environmental adaptation	19	c63913_g1,c70867_g1,c92765_g1,c66713_g3,c83447_g2,c73612_g1,c60229_g1,c75009_g1,c1718_g1,c81377_g1,c37432_g1,c121363_g1,c3942_g1,c51211_g1,c68744_g1,c61242_g1,c78615_g1,c82636_g1,c28004_g1
Circadian rhythm - fly	ko04711	Organismal Systems	Environmental adaptation	8	c51034_g1,c73612_g1,c60229_g1,c71772_g1,c26992_g1,c78615_g1,c62652_g1,c77068_g1
Circadian rhythm - plant	ko04712	Organismal Systems	Environmental adaptation	3	c75849_g2,c46649_g1,c77196_g3
Plant-pathogen interaction	ko04626	Organismal Systems	Environmental adaptation	47	c69741_g1,c49319_g1,c14802_g1,c81020_g2,c136148_g1,c120110_g1,c63519_g2,c65436_g1,c14386_g1,c57898_g1,c114749_g1,c80464_g1,c84332_g1,c40321_g1,c78658_g3,c8617_g1,c75859_g1,c15248_g1,c76717_g1,c81020_g4,c68351_g3,c12786_g1,c93948_g1,c49319_g2,c81020_g3,c44019_g2,c39732_g1,c1090_g1,c29366_g1,c132490_g1,c80323_g1,c50020_g1,c120025_g1,c129972_g1,c8617_g2,c115068_g1,c44019_g1,c55997_g1,c12786_g2,c7939…
Aldosterone-regulated sodium reabsorption	ko04960	Organismal Systems	Excretory system	22	c75341_g1,c69495_g1,c67385_g1,c71361_g1,c86428_g1,c69930_g2,c60848_g1,c72348_g1,c111255_g1,c122162_g1,c65841_g1,c12809_g1,c81885_g2,c39049_g1,c70034_g1,c69930_g1,c74321_g1,c84939_g1,c57094_g2,c27275_g1,c78912_g2,c62218_g1
Collecting duct acid secretion	ko04966	Organismal Systems	Excretory system	35	c58655_g1,c84009_g1,c125682_g1,c86282_g1,c53565_g3,c39206_g1,c67143_g1,c123627_g1,c47075_g1,c92489_g1,c82787_g2,c117118_g1,c50059_g2,c59044_g1,c127711_g1,c114497_g1,c310_g1,c125267_g1,c78661_g1,c62042_g1,c2759_g1,c85999_g1,c861_g1,c50729_g1,c79926_g1,c42878_g1,c78661_g3,c117319_g1,c53565_g1,c81430_g2,c12213_g1,c50059_g1,c102787_g1,c2104_g1,c121969_g1
Endocrine and other factor-regulated calcium reabsorption	ko04961	Organismal Systems	Excretory system	30	c71361_g1,c75341_g1,c71279_g2,c75748_g2,c41116_g1,c27548_g1,c79621_g1,c82038_g1,c69930_g2,c69970_g1,c86428_g1,c105728_g1,c71640_g1,c77829_g2,c76861_g1,c59773_g1,c81857_g1,c78912_g2,c42435_g1,c57094_g2,c84939_g1,c79893_g2,c78755_g2,c80996_g2,c82512_g2,c80996_g1,c2644_g1,c119408_g1,c69930_g1,c71661_g1
Proximal tubule bicarbonate reclamation	ko04964	Organismal Systems	Excretory system	20	c27823_g1,c57094_g2,c84939_g1,c69930_g1,c94638_g1,c59453_g1,c100344_g1,c80149_g2,c75560_g1,c50457_g1,c86428_g1,c70249_g1,c69930_g2,c67648_g1,c75894_g2,c71361_g1,c118470_g1,c75341_g1,c70166_g1,c81046_g2
Vasopressin-regulated water reabsorption	ko04962	Organismal Systems	Excretory system	33	c79621_g1,c94018_g1,c105728_g1,c71640_g1,c83809_g1,c75797_g2,c75748_g2,c66713_g3,c79584_g3,c55470_g3,c77075_g1,c79901_g1,c71661_g1,c77746_g1,c84055_g1,c79243_g1,c78658_g1,c123823_g1,c99174_g1,c75182_g4,c52165_g1,c81857_g1,c80996_g2,c83767_g1,c77151_g1,c82512_g2,c80996_g1,c82466_g1,c55944_g2,c70560_g1,c74903_g1,c72408_g1,c64675_g1
Antigen processing and presentation	ko04612	Organismal Systems	Immune system	118	c77463_g2,c76012_g3,c117308_g1,c84332_g1,c123045_g1,c21505_g1,c67426_g1,c128257_g1,c135953_g1,c51326_g2,c114514_g1,c128916_g1,c73672_g2,c47204_g1,c99363_g1,c77703_g1,c125318_g1,c127308_g1,c122000_g1,c49319_g1,c69741_g1,c77463_g3,c131924_g1,c71351_g2,c97289_g1,c61481_g1,c76012_g2,c94221_g1,c23912_g1,c49901_g1,c65436_g1,c75071_g1,c115068_g1,c90306_g1,c46243_g1,c8617_g2,c63709_g1,c110287_g1,c51751_g…
B cell receptor signaling pathway	ko04662	Organismal Systems	Immune system	24	c49724_g2,c27275_g1,c59640_g1,c60041_g1,c75859_g1,c42071_g1,c63877_g1,c62619_g2,c70034_g1,c62619_g1,c65841_g1,c76963_g1,c79707_g4,c78193_g2,c71252_g2,c111255_g1,c62047_g1,c81830_g1,c26992_g1,c67385_g1,c69495_g1,c60420_g1,c16937_g1,c42102_g1
Chemokine signaling pathway	ko04062	Organismal Systems	Immune system	65	c79431_g1,c27275_g1,c75748_g1,c64238_g1,c70034_g1,c64540_g1,c59009_g1,c81666_g1,c84055_g1,c64831_g1,c79621_g1,c70533_g1,c26992_g1,c71350_g1,c61225_g1,c78808_g2,c42102_g1,c75748_g2,c68807_g1,c80041_g1,c59640_g1,c75859_g1,c80996_g1,c65632_g1,c79906_g2,c79707_g4,c69931_g2,c81342_g1,c43931_g1,c72300_g1,c67281_g1,c67674_g1,c67525_g1,c62047_g1,c82038_g1,c49724_g2,c62619_g1,c62619_g2,c65841_g1,c41971_g1…
Complement and coagulation cascades	ko04610	Organismal Systems	Immune system	42	c81406_g1,c60617_g1,c75880_g2,c75574_g1,c69648_g1,c70470_g1,c65710_g1,c54666_g1,c66076_g1,c83713_g1,c63303_g1,c81978_g1,c76951_g2,c80579_g2,c79408_g1,c81207_g1,c83410_g1,c80719_g1,c81138_g2,c81165_g6,c75329_g1,c77966_g1,c11953_g1,c78953_g1,c74867_g1,c75631_g1,c28598_g1,c75872_g1,c81602_g1,c81657_g1,c76384_g1,c75408_g1,c77637_g1,c66111_g1,c63223_g1,c81835_g1,c64219_g2,c129584_g1,c68074_g1,c52456_g…
Cytosolic DNA-sensing pathway	ko04623	Organismal Systems	Immune system	20	c79707_g4,c80511_g1,c62920_g1,c81396_g1,c79080_g1,c59840_g1,c13013_g1,c57759_g1,c103851_g1,c112384_g1,c70991_g1,c64129_g1,c67804_g1,c66927_g1,c71258_g2,c73698_g1,c68732_g1,c97078_g1,c62424_g1,c71252_g2
Fc epsilon RI signaling pathway	ko04664	Organismal Systems	Immune system	23	c67385_g1,c77939_g1,c69495_g1,c80906_g2,c16937_g1,c42102_g1,c74333_g1,c80532_g1,c64829_g2,c111255_g1,c79997_g1,c62047_g1,c60848_g1,c65841_g1,c80122_g1,c60194_g1,c75859_g1,c27275_g1,c59640_g1,c49724_g2,c62619_g2,c70034_g1,c62619_g1
Fc gamma R-mediated phagocytosis	ko04666	Organismal Systems	Immune system	62	c75798_g1,c102916_g1,c81682_g3,c128215_g1,c34840_g1,c11743_g1,c76419_g1,c74760_g1,c62902_g1,c81043_g6,c67996_g1,c80041_g1,c71002_g3,c68807_g1,c63922_g1,c75859_g1,c104656_g1,c128148_g1,c63401_g2,c59640_g1,c28644_g1,c70236_g1,c82017_g1,c115940_g1,c79985_g1,c67385_g1,c22461_g2,c60578_g1,c61633_g1,c19564_g3,c111255_g1,c83932_g1,c82731_g4,c99679_g1,c38045_g2,c87221_g1,c62833_g1,c83095_g2,c65841_g1,c80…
Hematopoietic cell lineage	ko04640	Organismal Systems	Immune system	17	c82052_g2,c75326_g1,c82616_g2,c77115_g1,c15480_g1,c63261_g1,c61867_g2,c83397_g2,c82728_g1,c75654_g1,c65115_g1,c80943_g1,c83397_g3,c79734_g1,c77801_g1,c75326_g2,c83397_g1
Intestinal immune network for IgA production	ko04672	Organismal Systems	Immune system	3	c51751_g2,c51751_g1,c130080_g1
Leukocyte transendothelial migration	ko04670	Organismal Systems	Immune system	78	c124090_g1,c59517_g1,c67385_g1,c71348_g3,c67420_g2,c60578_g1,c126238_g1,c74746_g2,c56132_g1,c94099_g1,c58378_g1,c60061_g1,c132616_g1,c82964_g1,c82688_g3,c79849_g1,c71687_g1,c69843_g1,c64352_g1,c72676_g1,c103328_g1,c69495_g1,c63384_g1,c16937_g1,c12456_g1,c74341_g3,c70779_g1,c25523_g1,c80122_g1,c60521_g1,c78558_g1,c130693_g1,c78912_g2,c33649_g1,c51792_g1,c68456_g1,c62619_g2,c62619_g1,c71433_g1,c805…
NOD-like receptor signaling pathway	ko04621	Organismal Systems	Immune system	31	c70809_g2,c49319_g2,c80906_g2,c80887_g1,c39732_g1,c69741_g1,c49319_g1,c68351_g3,c12786_g1,c14386_g1,c65436_g1,c80323_g1,c120025_g1,c77848_g1,c71252_g2,c111255_g1,c80532_g1,c79707_g4,c12786_g2,c55997_g1,c40321_g1,c84332_g1,c80769_g1,c8617_g2,c129972_g1,c65841_g1,c115068_g1,c47831_g1,c15248_g1,c8617_g1,c7657_g1
Natural killer cell mediated cytotoxicity	ko04650	Organismal Systems	Immune system	28	c62619_g2,c62619_g1,c64238_g1,c70034_g1,c75859_g1,c60041_g1,c49724_g2,c78912_g2,c27275_g1,c59640_g1,c63877_g1,c80041_g1,c80122_g1,c65841_g1,c76963_g1,c81830_g1,c62047_g1,c67281_g1,c84919_g1,c81567_g1,c111255_g1,c79997_g1,c79480_g1,c69495_g1,c16937_g1,c42102_g1,c71350_g1,c67385_g1
RIG-I-like receptor signaling pathway	ko04622	Organismal Systems	Immune system	14	c82385_g1,c80532_g1,c83128_g1,c32738_g1,c54991_g2,c65773_g1,c81754_g1,c71252_g2,c80906_g2,c80887_g1,c79707_g4,c73971_g1,c79080_g1,c76665_g5
T cell receptor signaling pathway	ko04660	Organismal Systems	Immune system	38	c60916_g1,c60041_g1,c75859_g1,c80041_g1,c42071_g1,c79707_g4,c102916_g1,c81939_g1,c72674_g1,c76963_g1,c62047_g1,c60578_g1,c81830_g1,c80532_g1,c72300_g1,c71252_g2,c111255_g1,c60420_g1,c67385_g1,c56137_g3,c70034_g1,c27275_g1,c78745_g2,c49724_g2,c63877_g1,c64604_g1,c65841_g1,c80122_g1,c60848_g1,c25523_g1,c70779_g1,c74333_g1,c79997_g1,c69495_g1,c80887_g1,c71350_g1,c26992_g1,c103328_g1
Toll-like receptor signaling pathway	ko04620	Organismal Systems	Immune system	25	c111255_g1,c71252_g2,c74333_g1,c80532_g1,c64829_g2,c69508_g1,c79400_g1,c77848_g1,c67385_g1,c42102_g1,c16937_g1,c69495_g1,c80906_g2,c80887_g1,c60420_g1,c42071_g1,c59640_g1,c75859_g1,c70034_g1,c62619_g1,c62619_g2,c60194_g1,c79080_g1,c65841_g1,c79707_g4
Cholinergic synapse	ko04725	Organismal Systems	Nervous system	62	c80125_g1,c44386_g1,c55944_g2,c83159_g2,c76861_g1,c62460_g1,c64335_g1,c79566_g2,c80996_g1,c74666_g1,c69843_g1,c76157_g2,c80996_g2,c42071_g1,c79946_g1,c61428_g2,c67939_g2,c75859_g1,c66152_g1,c52165_g1,c61428_g1,c46027_g1,c67385_g1,c76237_g1,c67525_g1,c79597_g1,c82038_g1,c43931_g1,c111255_g1,c65017_g1,c83444_g1,c82682_g1,c84055_g1,c69543_g2,c70861_g1,c88836_g1,c65841_g1,c84339_g1,c75748_g1,c77746_g…
Dopaminergic synapse	ko04728	Organismal Systems	Nervous system	83	c63519_g2,c68295_g5,c55797_g1,c59747_g1,c70226_g2,c68295_g4,c73612_g1,c68619_g1,c101697_g1,c120110_g1,c55797_g3,c81693_g1,c75958_g1,c76157_g2,c69843_g1,c76861_g1,c55797_g4,c114749_g1,c29366_g1,c71640_g1,c69468_g1,c66713_g3,c80906_g2,c1090_g1,c55743_g1,c81020_g3,c78912_g2,c68295_g3,c42736_g2,c68295_g7,c76198_g1,c63877_g1,c77746_g1,c66709_g2,c26471_g1,c44501_g1,c76095_g2,c2557_g1,c79393_g2,c80532_g…
GABAergic synapse	ko04727	Organismal Systems	Nervous system	55	c75748_g1,c82877_g3,c43354_g1,c78912_g2,c75560_g1,c93634_g1,c84055_g1,c80149_g2,c73375_g1,c71640_g1,c83159_g3,c54864_g1,c79621_g1,c64831_g1,c56960_g1,c45716_g1,c97100_g1,c78029_g2,c75748_g2,c55743_g1,c15124_g2,c78808_g2,c45716_g2,c69465_g1,c54664_g1,c77151_g1,c43830_g1,c76157_g2,c78994_g1,c69843_g1,c69899_g1,c80996_g1,c20584_g1,c80996_g2,c35826_g1,c15124_g1,c77639_g1,c83159_g2,c55944_g2,c49701_g2…
Glutamatergic synapse	ko04724	Organismal Systems	Nervous system	94	c45589_g1,c55929_g1,c82956_g1,c79846_g1,c82017_g1,c43931_g1,c82682_g1,c82956_g2,c67525_g1,c74045_g1,c82038_g1,c67669_g1,c51464_g1,c60041_g1,c81857_g1,c68295_g6,c80996_g1,c10148_g1,c81796_g1,c79262_g6,c82017_g2,c78808_g2,c68295_g1,c45716_g2,c77939_g1,c75748_g2,c97100_g1,c27267_g1,c79621_g1,c64831_g1,c79770_g1,c105728_g1,c120714_g1,c45589_g2,c55797_g2,c83756_g1,c66719_g1,c84055_g1,c80149_g2,c75560_…
Long-term depression	ko04730	Organismal Systems	Nervous system	36	c77939_g1,c62125_g3,c57716_g1,c9601_g1,c126276_g1,c105728_g1,c120714_g1,c36503_g1,c82111_g1,c65841_g1,c71894_g1,c73348_g1,c74251_g1,c42736_g2,c80168_g1,c42435_g1,c78912_g2,c27275_g1,c71661_g1,c53681_g2,c20118_g1,c66981_g1,c62125_g1,c49446_g2,c111255_g1,c82682_g1,c67281_g1,c131568_g1,c82038_g1,c76861_g1,c62125_g2,c75859_g1,c81857_g1,c69843_g1,c73856_g1,c75292_g1
Long-term potentiation	ko04720	Organismal Systems	Nervous system	63	c55929_g1,c45589_g1,c27267_g2,c81020_g2,c120110_g1,c136148_g1,c63519_g2,c67674_g1,c67281_g1,c111255_g1,c68295_g5,c55797_g1,c71714_g6,c82038_g1,c68295_g4,c71848_g2,c57898_g1,c83159_g2,c76861_g1,c76963_g1,c55797_g4,c68673_g1,c114749_g1,c60041_g1,c75859_g1,c76717_g1,c81693_g1,c55797_g3,c81020_g4,c78937_g2,c68295_g6,c68295_g1,c1090_g1,c71714_g2,c81020_g3,c71848_g1,c79621_g1,c27267_g1,c29366_g1,c71640…
Neurotrophin signaling pathway	ko04722	Organismal Systems	Nervous system	83	c42102_g1,c54237_g1,c26992_g1,c60848_g1,c69869_g1,c132859_g1,c64644_g1,c85235_g1,c27959_g2,c27959_g1,c83095_g2,c64238_g1,c70034_g1,c81024_g1,c64540_g1,c79440_g1,c73729_g2,c27275_g1,c81020_g2,c136148_g1,c75858_g1,c62047_g1,c72300_g1,c72348_g1,c67674_g1,c81567_g1,c80532_g1,c67281_g1,c72408_g1,c57898_g1,c76717_g1,c46905_g1,c81020_g4,c130049_g1,c88399_g1,c75859_g1,c59640_g1,c81020_g3,c16937_g1,c71848…
Retrograde endocannabinoid signaling	ko04723	Organismal Systems	Nervous system	45	c49701_g2,c76861_g1,c55944_g2,c83159_g2,c58955_g2,c80996_g1,c69843_g1,c76157_g2,c78994_g1,c80996_g2,c52165_g1,c29805_g1,c43567_g1,c73807_g1,c51793_g1,c67525_g1,c76160_g1,c82038_g1,c74018_g1,c71714_g6,c43931_g1,c111255_g1,c80532_g1,c82682_g1,c83444_g1,c84055_g1,c79387_g1,c65841_g1,c75748_g1,c74715_g3,c80168_g1,c78912_g2,c42435_g1,c74948_g1,c43354_g1,c55743_g1,c80906_g2,c75748_g2,c71714_g2,c78808_g…
Serotonergic synapse	ko04726	Organismal Systems	Nervous system	60	c73690_g1,c81560_g1,c50703_g1,c79387_g1,c52574_g1,c65841_g1,c122093_g1,c81753_g1,c75748_g1,c71661_g1,c42435_g1,c27275_g1,c80168_g1,c78912_g2,c55743_g1,c81335_g1,c82796_g1,c78006_g1,c77939_g1,c59966_g1,c78006_g2,c74292_g8,c82058_g1,c78808_g2,c55823_g2,c77447_g1,c71962_g1,c44894_g1,c105728_g1,c71640_g1,c64831_g1,c79621_g1,c80666_g1,c26417_g1,c83276_g1,c49701_g2,c76861_g1,c69843_g1,c75958_g1,c76157_…
Synaptic vesicle cycle	ko04721	Organismal Systems	Nervous system	59	c125267_g1,c78661_g1,c62042_g1,c71279_g2,c82796_g1,c27548_g1,c85999_g1,c2759_g1,c80705_g4,c861_g1,c50729_g1,c71962_g1,c79926_g1,c42878_g1,c78661_g3,c117319_g1,c81430_g2,c53565_g1,c50059_g1,c12213_g1,c102787_g1,c59773_g1,c2104_g1,c74715_g3,c2644_g1,c119408_g1,c101743_g1,c121969_g1,c69908_g1,c58655_g1,c125682_g1,c84009_g1,c75580_g5,c72274_g1,c86282_g1,c69970_g1,c74539_g3,c53565_g3,c39206_g1,c70112_…
Inflammatory mediator regulation of TRP channels	ko04750	Organismal Systems	Sensory system	78	c44928_g1,c87583_g1,c81020_g2,c136148_g1,c81882_g2,c43931_g1,c75458_g1,c80532_g1,c12812_g1,c67525_g1,c81882_g1,c82038_g1,c57898_g1,c130625_g1,c81857_g1,c80996_g1,c76717_g1,c81020_g4,c77881_g2,c368_g1,c75748_g2,c77939_g1,c59966_g1,c79621_g1,c80666_g1,c74996_g1,c105728_g1,c132859_g1,c83095_g2,c59935_g1,c73690_g1,c84055_g1,c60198_g1,c42435_g1,c73729_g2,c80168_g1,c71661_g1,c70034_g1,c75748_g1,c94734_…
Olfactory transduction	ko04740	Organismal Systems	Sensory system	27	c51573_g3,c81020_g3,c52165_g1,c81020_g2,c1090_g1,c120110_g1,c136148_g1,c29366_g1,c79621_g1,c63519_g2,c69468_g1,c71640_g1,c36503_g1,c55944_g2,c57898_g1,c82390_g1,c79393_g2,c114749_g1,c2557_g1,c84055_g1,c76095_g2,c76198_g1,c51573_g2,c73729_g2,c73856_g1,c76717_g1,c81020_g4
Phototransduction	ko04744	Organismal Systems	Sensory system	22	c81020_g3,c63014_g1,c1090_g1,c81020_g2,c120110_g1,c136148_g1,c29366_g1,c57320_g3,c63519_g2,c70533_g1,c57320_g4,c57898_g1,c2557_g1,c114749_g1,c79393_g2,c81779_g3,c76095_g2,c79431_g1,c76198_g1,c73729_g2,c76717_g1,c81020_g4
Phototransduction - fly	ko04745	Organismal Systems	Sensory system	81	c59235_g2,c59009_g1,c64352_g2,c68403_g1,c113648_g1,c73729_g2,c80168_g1,c42435_g1,c78047_g2,c46913_g1,c133494_g1,c67471_g1,c76236_g2,c68632_g1,c52538_g1,c59235_g1,c78808_g2,c66888_g1,c81020_g4,c76717_g1,c62189_g1,c59517_g2,c78558_g3,c83155_g1,c59037_g1,c63513_g1,c93011_g1,c109961_g1,c57898_g1,c80992_g1,c82047_g2,c82038_g1,c45455_g1,c109809_g1,c76236_g3,c83524_g2,c136148_g1,c81020_g2,c51792_g1,c761…
Taste transduction	ko04742	Organismal Systems	Sensory system	9	c81857_g1,c79621_g1,c105728_g1,c71640_g1,c83159_g3,c71661_g1,c78808_g2,c83159_g2,c75748_g2
