# Supplementary material for: Whole Transcriptome Analysis Provides Insights into Molecular Mechanisms for Molting in Litopenaeus vannamei
Source: PLoS One. 2015 Dec 9;10(12):e0144350. doi: 10.1371/journal.pone.0144350 (PMC4674093; doi:10.1371/journal.pone.0144350)
Supplement: S5 Table — Gene ID, number of members and expression for the eight molting stages are given for each unigene. (XLSX) [file pone.0144350.s007.xlsx]

## Sheet: Immunity genes
Gene family	Gene Number	Expression								Gene IDs
		C	D0	D1	D2	D3	D4	P1	P2
LGBP	2	923.445	1148.34	891.445	443.15	334.945	624.635	34.075	648.7	c71202_g1,c71202_g2
Toll	8	47.715	49.14	55.625	46.675	38.68	54.295	84.79	52.255	c76186_g1,c77335_g1,c82161_g1,c82701_g1,c82701_g2,c82788_g1,c77705_g2
c lectin	35	6424.69	7180	7317.59	4868.74	3033.78	5255.03	1106.19	6405.37	c119890_g1,c28289_g1,c55419_g1,c60538_g1,c61497_g1,c61519_g1,c61668_g1,c64000_g1,c65350_g2,c66405_g1,c66945_g1,c67912_g1,c68031_g1,c68850_g1,c70856_g1,c70987_g1,c71231_g4,c71678_g1,c71721_g1,c71825_g1c72253_g1c73763_g1c74148_g1c74602_g1c76965_g1c78006_g5c79119_g1,c79195_g1,c79552_g1,c80410_g1,c80536_g1,c80832_g1,c82202_g1,c82658_g3
Tetraspanin	24	782.895	849.23	951.55	904.77	602.355	856.19	492.885	819.7	c52198_g1,c55800_g1,c59598_g2,c67743_g1,c74313_g1,c75500_g1,c78535_g2,c80553_g2,c83363_g1,c52357_g1,c61850_g1,c62518_g2,c63960_g1,c69877_g1,c72416_g1,c72416_g2,c75478_g2,c76304_g1,c77567_g3,c78149_g1c78193_g2c79784_g1c81634_g1c83790_g1
galectin	1	2.515	2.745	2.88	4.455	3.14	4.015	2.395	2.325	c72405_g1
dscam	7	21.13	22.485	22.87	16.125	16.275	19.575	24.715	20.825	c62391_g1,c70298_g1,c70298_g3,c70909_g2,c70909_g3,c75109_g1,c81099_g2
Myd88	1	1.39	1.905	1.64	2.175	1.52	1.91	2.895	2.715	c78859_g2
pelle	1	5.635	5.07	7.135	7.565	3.9	4.18	3.625	5.805	c79400_g1
TRAF6	1	6.065	5.92	7.315	6.87	4.835	6.24	7.34	6.375	c74903_g1
dorsal	4	73.155	77.745	115.89	50.95	38.49	71.005	37.305	74.91	c76845_g3,c76845_g5,c79378_g3,c79592_g1
Tollip	1	7.01	6.375	6.835	4.81	3.38	5.345	2.94	6.735	c69508_g1
pellino	1	1.945	2.225	2.725	4.195	1.235	1.795	3.225	3.22	c72429_g3
imd	1	21.35	25.585	19.64	6.07	7.125	7.99	38.175	31.245	c101604_g1
relish	4	81.64	78.575	83.33	103.965	47.97	61.415	158.31	121.37	c75821_g1,c71252_g1,c71252_g2,c72080_g1
ikk	2	10.33	10.19	12.785	13.69	7.06	8.425	11.145	12.65	c79080_g1,c79707_g4
IAP	10	197.695	189.965	212.515	243.56	115.43	172.675	134.23	192.385	c69493_g1,c70263_g1,c76006_g1,c78343_g1,c79478_g1,c80864_g2,c81283_g1,c82398_g1,c83385_g2,c83385_g3
STAT	1	11.43	9.745	10.12	9.185	4.43	8.875	7.365	9.86	c79906_g2
PIAS	1	2.19	2.36	2.345	2.765	2.055	2.11	2.095	2.295	c71058_g1
SOCS	9	97.93	92.81	95.31	94.27	57.32	67.725	172.27	119.01	c48095_g1,c75319_g2,c76710_g1,c76781_g1,c78205_g1,c79235_g2,c80533_g1,c80737_g1,c65134_g1
Serpin	26	2606.3	3708.53	2093.59	1891.19	1839.08	2759.51	446.705	2285.49	c1064_g1,c348_g1,c38866_g1,c72517_g1,c74278_g4,c78509_g1,c78907_g1,c79234_g1,c80341_g1,c80341_g2,c80341_g3,c80341_g4,c57096_g2,c57096_g3,c63859_g1,c69568_g1,c71229_g1,c71859_g1,c79981_g1,c63116_g1c66414_g2c67303_g1c75547_g5c2827_g1c76701_g1c77534_g2
serine protease	27	600.18	660.505	607.8	854.385	600.075	571.16	1231.7	778.195	c19565_g1,c53873_g1,c66624_g1,c69806_g1,c69824_g1,c71541_g1,c72680_g1,c737_g1,c75066_g1,c75486_g1,c75631_g1,c75701_g1,c75914_g1,c76137_g2,c76384_g1,c76581_g1,c78514_g1,c80036_g1,c80900_g1,c81159_g3c83337_g6c66759_g1c67055_g1c78310_g1c79333_g2c81512_g4c82711_g2
QM	1	1128.82	1076.01	1093.96	1076.11	919.855	1056.35	917.125	1100.13	c83899_g1
PPA	3	18.27	22.515	24.475	14.855	14.65	26.255	7.64	12.75	c131182_g1,c66711_g2,c80771_g1
Penaeidin	6	369.105	308.125	556.665	218.72	387.705	509.41	255.95	351.615	c67871_g1,c71031_g1,c71031_g2,c76501_g1,c77963_g1,c81170_g1
Crustin	6	1074.89	915.155	301.305	1124.36	310.745	144.095	1099.89	576.71	c62640_g1,c64942_g1,c67027_g1,c70554_g1,c74343_g5,c82276_g2
ALF	6	296.045	190.855	117.84	1087.91	201.805	148.46	493.33	153.945	c70872_g2,c70898_g1,c72507_g1,c75219_g1,c76831_g1,c81785_g3
Lysozyme	3	2747.06	3171.44	3203.09	1546.8	860.485	1964.37	489.275	2045.03	c294_g1,c47679_g1,c72940_g1
destabilase	2	2549.76	2992.61	3076.89	1320.3	821.705	1946.84	126.15	1809.58	c294_g1,c78730_g1
NOS	3	17.605	18.64	16.51	27.79	19.05	18.3	30.275	22.5	c82111_g1,c80473_g1,c68023_g2
NOX	4	9.065	10.375	10.185	7.635	6.39	7.665	19.46	8.955	c71191_g1,c81117_g1,c82688_g3,c83665_g1
glutathione peroxidase	8	347.335	396.81	365.07	228.275	131.855	230.715	342.53	364.26	c60943_g1,c73931_g1,c73931_g2,c78211_g1,c78211_g3,c78261_g1,c63337_g1,c70136_g1
SOD	4	454.09	523.295	500.605	298.84	239.36	341.63	241.745	458.66	c74147_g1,c76931_g1,c81234_g1,c82714_g1
catalase	1	83.67	110.635	150.045	69.425	44.495	63.445	41.24	56.4	c82302_g1
Thioredoxin	13	265.21	286.54	322.545	296.56	178.73	240.99	162.075	262.165	c46381_g1,c58545_g1,c66280_g1,c67193_g1,c76205_g1,c78524_g1,c79905_g2,c83089_g1,c12713_g1,c68072_g1,c68486_g1,c72659_g2,c82224_g1
Thioredoxin reductase	1	54.315	59.26	59.925	43.655	21.185	30.455	33.355	81.165	c74195_g1
peroxiredoxin	6	499.565	577.27	697.595	365.64	251.62	386.065	264.965	530.765	c62167_g1,c69245_g1,c73423_g1,c75020_g2,c75252_g1,c75020_g1
